# Supplementary material for: Comprehensive analysis of circRNA expression profiles and circRNA‐associated competing endogenous RNA networks in the development of mouse thymus
Source: J Cell Mol Med. 2020 Apr 19;24(11):6340–9. doi: 10.1111/jcmm.15276 (PMC7294154; doi:10.1111/jcmm.15276)
Supplement: Supplementary file 2 — Table S1 [file JCMM-24-6340-s002.xls]

id	T-2W_count	T-6W_count	T-2W_rpm	T-6W_rpm	log2(FC)	Pvalue	FDR	significant	source_gene	chr	strand	genomic_start	genomic_end	spliced_length	annot_type	circRNA
novel_circ_000017	0.5	8.5	46.8911188220951	434.253079540874	3.21114947267492	0.0323397257853574	1	yes	ENSMUSG00000005886	1	-	13221307	13224713	278	annot_exons	novel
novel_circ_000196	7.5	31.5	693.792001389971	1561.09908248106	1.16998699438763	0.0354644915425795	1	yes	ENSMUSG00000048000	1	+	87364104	87380008	494	annot_exons	mm9_circ_010385
novel_circ_000293	5	1.5	453.591538714623	76.1782573169261	-2.57394253878793	0.0343306427832412	1	yes	ENSMUSG00000056268	1	+	139040000	139062971	546	annot_exons	novel
novel_circ_000420	19	8.5	1739.73347909721	411.06648683624	-2.08142264462094	9.50710938151303e-05	0.263869820883894	yes	ENSMUSG00000026604	1	+	189786636	189798681	483	annot_exons	mm9_circ_016374
novel_circ_000594	4.5	1	420.105113210565	45.6329287213654	-3.20260319131928	0.038310592221924	1	yes	ENSMUSG00000060301	10	+	79067536	79067709	174	antisense	novel
novel_circ_000635	0	4.5	0.001	216.941475598461	17.72694637309	0.0467022628275631	1	yes	ENSMUSG00000008398	10	-	93264880	93265680	801	one_exon	novel
novel_circ_000721	4.5	0.5	410.53033226911	22.8164643606827	-4.16934166625656	0.00501694953953946	1	yes	ENSMUSG00000041961	11	-	5329879	5338763	8885	exon_intron	novel
novel_circ_000739	1	11	89.952325267608	556.064265579165	2.62801914730854	0.0167358074898047	1	yes	ENSMUSG00000018654	11	+	11699334	11707904	1045	exon_intron	novel
novel_circ_000742	9.5	39	869.866739548606	1876.29502306922	1.10902038346459	0.0467964262974494	1	yes	ENSMUSG00000018654	11	+	11700205	11707904	174	annot_exons	novel
novel_circ_000755	4.5	1.5	416.275200833982	68.449393082048	-2.60442795921162	0.0380500264407873	1	yes	ENSMUSG00000020152	11	-	20072456	20080798	566	annot_exons	novel
novel_circ_000832	2	15	187.56447528838	730.867116229748	1.96222251683537	0.0287779363686565	1	yes	ENSMUSG00000020368	11	-	50307470	50308929	417	annot_exons	novel
novel_circ_000958	0	5.5	0.001	270.303268554705	18.0442194317373	0.021624474804707	1	yes	ENSMUSG00000020849	11	+	75751881	75759428	651	annot_exons	novel
novel_circ_001001	0	5	0.001	243.622372076583	17.8942870978367	0.0257197322367433	1	yes	ENSMUSG00000020525	11	+	85326864	85332375	354	annot_exons	novel
novel_circ_001129	5.5	1.5	498.567701348427	72.313825199487	-2.78544602598489	0.0278257878317639	1	yes	ENSMUSG00000020705	11	-	106248347	106248622	276	antisense	novel
novel_circ_001277	3.5	0.5	316.74809462492	22.8164643606827	-3.79518878692997	0.0321254665648229	1	yes	ENSMUSG00000020952	12	+	51389282	51393910	392	annot_exons	novel
novel_circ_001320	3	0.5	275.601844367697	22.8164643606827	-3.59443838876458	0.0271619673894874	1	yes	ENSMUSG00000034801	12	-	69603476	69610826	610	annot_exons	novel
novel_circ_001377	4.5	0.5	412.445288457401	26.6808964781216	-3.95032370918904	0.00370651230747178	1	yes	ENSMUSG00000042350	12	-	84934152	84951381	1682	annot_exons	novel
novel_circ_001380	4.5	1.5	416.275200833982	72.313825199487	-2.52519421603608	0.031322451624702	1	yes	ENSMUSG00000021244	12	+	85028770	85034034	2236	annot_exons	mm9_circ_015402
novel_circ_001409	0.5	10.5	46.8911188220951	517.790072748726	3.46498069836661	0.00437365202822157	1	yes	ENSMUSG00000021180	12	-	100595815	100619641	412	annot_exons	novel
novel_circ_001471	12.5	10	1141.63867153972	483.380312035726	-1.23987549140108	0.0475217855937769	1	yes	ENSMUSG00000007411	12	+	111592577	111618383	361	annot_exons	mm9_circ_011801
novel_circ_001494	0	8.5	0.001	387.879894131606	18.5652504697225	0.0212274581521446	1	yes	ENSMUSG00000094174	12	-	114392124	114435098	42975	exon_intron	novel
novel_circ_001677	3.5	0	322.492963189792	0.001	-18.2989081556488	0.0187581985475594	1	yes	ENSMUSG00000034575	13	-	69509563	69515903	529	annot_exons	novel
novel_circ_001811	11	6.5	1004.79522745002	315.93619727607	-1.66919637351789	0.0121535901358099	1	yes	ENSMUSG00000040651	14	+	27438599	27450049	1037	annot_exons	novel
novel_circ_001821	5	2	457.421451091205	98.9947216776089	-2.20810051453879	0.0160921008235189	1	yes	ENSMUSG00000042323	14	+	31061469	31074982	1238	annot_exons	novel
novel_circ_001926	3.5	0	320.578007001502	0.001	-18.2903159283815	0.0184768107196504	1	yes	ENSMUSG00000022105	14	-	73211604	73216779	408	annot_exons	novel
novel_circ_001927	1	9.5	93.78223764419	479.886008262239	2.35530514261992	0.031391287032041	1	yes	ENSMUSG00000022105	14	-	73262529	73265632	480	annot_exons	novel
novel_circ_001980	8	4.5	740.683120212065	224.670339833339	-1.72104678159648	0.0316728525748888	1	yes	ENSMUSG00000022120	14	-	104503347	104510437	566	annot_exons	novel
novel_circ_002221	6.5	2	596.179851369199	98.9947216776089	-2.59032410953493	0.00237739393876572	1	yes	ENSMUSG00000022521	16	-	4137366	4155033	532	annot_exons	novel
novel_circ_002264	10	6.5	922.502726935572	323.665061510948	-1.51105153564568	0.0234466473225806	1	yes	ENSMUSG00000022684	16	+	13697333	13699075	377	annot_exons	mm9_circ_009604
novel_circ_002341	5	2	459.336407279496	95.1302895601697	-2.27157446236939	0.0156190151184664	1	yes	ENSMUSG00000049502	16	-	35928525	35928777	253	one_exon	novel
novel_circ_002392	0	7	0.001	342.617093754192	18.3862376061833	0.00305338168540386	1	yes	ENSMUSG00000048490	16	-	76330746	76352546	194	annot_exons	novel
novel_circ_002512	2.5	15.5	232.540637922185	780.734605412502	1.74734935916926	0.0463414515730203	1	yes	ENSMUSG00000048249	17	+	26736816	26743131	1384	annot_exons	mm9_circ_004122
novel_circ_002535	5	1.5	455.506494902914	72.313825199487	-2.65512822711048	0.0220273310836564	1	yes	ENSMUSG00000062202	17	-	30513556	30530365	1181	annot_exons	novel
novel_circ_002572	16	10.5	1475.62137185926	521.654504866165	-1.50015606729202	0.00741843586163962	1	yes	NA	17	-	39843196	39843578	383	intergenic	novel
novel_circ_002600	68.5	51	6282.37652069349	2524.36540277902	-1.31538965434805	5.80352001071162e-08	0.000322153395794602	yes	NA	17	-	39845823	39846116	294	intergenic	novel
novel_circ_002601	35	23.5	3203.86511382673	1161.25576365319	-1.46412765286491	0.000193145746857887	0.268148078610425	yes	NA	17	+	39845823	39846116	294	intergenic	novel
novel_circ_002602	30.5	21	2783.76000061616	1047.17344184977	-1.4105344222928	0.00684772954613446	1	yes	NA	17	+	39845827	39846120	294	intergenic	novel
novel_circ_002614	4.5	1.5	410.53033226911	80.042689434365	-2.35864727256784	0.0361170440442618	1	yes	ENSMUSG00000034165	17	+	47533987	47538142	4156	intronic	novel
novel_circ_002628	0	7.5	0.001	365.433558114874	18.4792495985579	0.00250748326988326	1	yes	ENSMUSG00000023923	17	-	50917527	50920603	383	annot_exons	novel
novel_circ_002657	7	0.5	637.326101626422	22.8164643606827	-4.80388459335504	0.000193225061149648	0.268148078610425	yes	ENSMUSG00000023927	17	-	51827175	51827481	307	intronic	novel
novel_circ_002796	7.5	3.5	686.132176636807	171.308546877096	-2.00188939247948	0.00845010053296378	1	yes	ENSMUSG00000024286	18	-	9437521	9438275	755	intronic	novel
novel_circ_002813	0.5	8	46.8911188220951	384.385590358118	3.03516764685785	0.0323855630798111	1	yes	ENSMUSG00000024317	18	+	21008725	21020999	451	annot_exons	novel
novel_circ_002837	4.5	1.5	414.360244645692	68.449393082048	-2.59777593706178	0.0305457924588773	1	yes	ENSMUSG00000038128	18	+	32974141	32974365	225	intronic	novel
novel_circ_002869	0	6	0.001	285.390868680509	18.1225796497547	0.018015177877774	1	yes	ENSMUSG00000024483	18	+	36575019	36583759	604	annot_exons	novel
novel_circ_002890	4	1	363.639213447014	49.4973608388043	-2.8770842736109	0.0418458367535129	1	yes	ENSMUSG00000024431	18	-	39485998	39487245	1248	one_exon	novel
novel_circ_002909	5.5	2.5	506.227526101591	117.946753920852	-2.10165024216719	0.0284908519353368	1	yes	ENSMUSG00000024590	18	+	56712464	56714059	1596	intronic	novel
novel_circ_002910	9	4.5	830.635445479673	213.077043481022	-1.96284026855896	0.0116296645748451	1	yes	ENSMUSG00000024590	18	-	56712464	56714059	1596	antisense	novel
novel_circ_002939	4	23.5	367.469125823597	1138.06917094855	1.63089329898712	0.00975517052813057	1	yes	ENSMUSG00000024513	18	+	70580653	70593340	794	annot_exons	novel
novel_circ_002949	0.5	8	46.8911188220951	388.250022475557	3.0495994008436	0.0278232377052864	1	yes	ENSMUSG00000024515	18	-	73662658	73678039	792	annot_exons	novel
novel_circ_002983	1	10.5	93.78223764419	498.467912161531	2.4101140298244	0.0422853185191372	1	yes	ENSMUSG00000024566	18	-	80869742	80917878	659	annot_exons	novel
novel_circ_002991	2.5	16	232.540637922185	768.771180716237	1.72507139596292	0.0467557221488989	1	yes	ENSMUSG00000041258	18	-	82668572	82682287	785	annot_exons	novel
novel_circ_002996	0	8	0.001	399.843318827874	18.6090752558556	0.00156334563537742	1	yes	ENSMUSG00000058881	18	+	82955524	82957449	1926	one_exon	mm9_circ_017856
novel_circ_003062	4.5	1.5	414.360244645692	72.313825199487	-2.51854219388624	0.0256854168238726	1	yes	NA	19	+	5801790	5801949	160	intergenic	novel
novel_circ_003212	9.5	5	869.866739548606	259.080100546339	-1.74739619311559	0.0198840401835454	1	yes	ENSMUSG00000025089	19	-	58263912	58270163	427	annot_exons	novel
novel_circ_003398	0	7.5	0.001	357.704693879996	18.4484095242571	0.00401768537645704	1	yes	ENSMUSG00000064289	2	+	61613651	61627839	379	annot_exons	mm9_circ_015389
novel_circ_003521	3	0.5	275.601844367697	22.8164643606827	-3.59443838876458	0.0271368227446039	1	yes	ENSMUSG00000027326	2	+	119076936	119086650	374	annot_exons	mm9_circ_012351
novel_circ_003598	0	5.5	0.001	262.574404319826	18.0023667640088	0.028199254694903	1	yes	ENSMUSG00000037514	2	+	131280157	131282768	431	annot_exons	novel
novel_circ_003756	0	6	0.001	293.119732915387	18.1611305684311	0.0122587249249922	1	yes	ENSMUSG00000027699	3	-	27141626	27145059	182	annot_exons	novel
novel_circ_003772	3	0	273.686888179406	0.001	-18.0621667940075	0.0347633929367104	1	yes	ENSMUSG00000037270	3	+	36953837	36965026	1037	annot_exons	novel
novel_circ_003800	0.5	8	44.9761626338041	388.250022475557	3.10975352739108	0.0278046206526695	1	yes	ENSMUSG00000027763	3	+	60595594	60603894	483	annot_exons	novel
novel_circ_003876	6.5	3.5	600.009763745781	179.037411111974	-1.74472489722559	0.0487943627532264	1	yes	ENSMUSG00000028150	3	+	94392314	94392600	287	intronic	novel
novel_circ_003984	0.5	8.5	46.8911188220951	403.337622601361	3.10460137670964	0.0311372693537586	1	yes	ENSMUSG00000052544	3	-	153411462	153411871	410	one_exon	novel
novel_circ_004069	0	5	0.001	247.486804194022	17.9169920782902	0.0249991916897801	1	yes	ENSMUSG00000015243	4	-	53127597	53133015	355	annot_exons	novel
novel_circ_004165	0.5	10.5	46.8911188220951	502.33234427897	3.42125556326169	0.00844113566543376	1	yes	ENSMUSG00000035126	4	-	103095329	103103404	476	annot_exons	novel
novel_circ_004186	3	0	275.601844367697	0.001	-18.0722260172367	0.0297704382293152	1	yes	ENSMUSG00000061887	4	+	106923962	106924898	937	intronic	novel
novel_circ_004237	3.5	0	318.663050813211	0.001	-18.2816722218272	0.0241747834354248	1	yes	ENSMUSG00000033423	4	+	117564621	117615241	621	annot_exons	mm9_circ_012199
novel_circ_004282	1.5	10.5	134.928487901412	521.654504866165	1.95089963541015	0.038253864377111	1	yes	ENSMUSG00000040928	4	-	129178241	129183717	1083	annot_exons	novel
novel_circ_004311	5	0	455.506494902914	0.001	-18.7971120994793	0.0024332136956591	1	yes	ENSMUSG00000040025	4	-	132203212	132203453	242	intronic	novel
novel_circ_004368	0	5	0.001	247.486804194022	17.9169920782902	0.0250869350746217	1	yes	ENSMUSG00000020220	4	-	145016735	145020269	329	annot_exons	novel
novel_circ_004390	1	10.5	89.952325267608	521.654504866165	2.5358621361313	0.0146264259473248	1	yes	ENSMUSG00000039852	4	+	150406196	150470391	869	annot_exons	novel
novel_circ_004393	0	5	0.001	247.486804194022	17.9169920782902	0.0251206455814244	1	yes	ENSMUSG00000039852	4	+	150439343	150477468	434	annot_exons	mm9_circ_017369
novel_circ_004620	16.5	14	1522.51249068136	704.556348095578	-1.11166706578156	0.0497839303111534	1	yes	ENSMUSG00000049606	5	-	106619540	106638635	3735	annot_exons	novel
novel_circ_004669	0	5.5	0.001	270.303268554705	18.0442194317373	0.0215630079958547	1	yes	ENSMUSG00000032867	5	-	118092496	118095729	404	annot_exons	novel
novel_circ_004697	6.5	2.5	590.434982804327	117.946753920852	-2.32364248856763	0.0228572021858845	1	yes	ENSMUSG00000038126	5	-	124297555	124307046	812	annot_exons	novel
novel_circ_004939	42.5	35.5	3891.91224665182	1720.44420466189	-1.17769807603403	0.00309359139188438	1	yes	ENSMUSG00000002222	6	-	71389801	71389997	197	one_exon	novel
novel_circ_005007	0	5.5	0.001	266.438836437265	18.0234448610945	0.0236483233440422	1	yes	ENSMUSG00000035378	6	-	100611736	100637122	459	annot_exons	novel
novel_circ_005103	0	5.5	0.001	258.709972202388	17.9809761394747	0.0369947200145779	1	yes	ENSMUSG00000030232	6	+	140633689	140648085	810	annot_exons	mm9_circ_000936
novel_circ_005245	2	18	183.734562911798	875.494766628723	2.25247551272929	0.00459481134494551	1	yes	ENSMUSG00000030557	7	-	67264865	67268400	550	annot_exons	novel
novel_circ_005384	1	10	89.952325267608	494.973608388043	2.46011912311515	0.0207039687069882	1	yes	ENSMUSG00000035064	7	+	120891596	120892053	324	annot_exons	mm9_circ_003237
novel_circ_005426	0	6	0.001	300.848597150265	18.1986781039682	0.0133414039696048	1	yes	ENSMUSG00000048170	7	-	128702243	128704644	465	annot_exons	novel
novel_circ_005449	7.5	2.5	678.472351883645	117.946753920852	-2.52415431233681	0.022904878659827	1	yes	ENSMUSG00000030967	7	+	132949585	132966694	1039	annot_exons	mm9_circ_005606
novel_circ_005454	4.5	1	414.360244645692	45.6329287213654	-3.18273843778293	0.0111004535925823	1	yes	ENSMUSG00000054555	7	+	134157418	134158301	884	antisense	novel
novel_circ_005600	3	0	275.601844367697	0.001	-18.0722260172367	0.0300067524797869	1	yes	ENSMUSG00000034518	8	+	74998835	75030122	2132	annot_exons	novel
novel_circ_005640	10.5	3.5	959.819064816216	167.444114759657	-2.51908279965904	0.000606234914511707	0.673042002090897	yes	ENSMUSG00000003814	8	-	84842597	84842806	210	one_exon	novel
novel_circ_005762	6	4	551.203688735395	197.989443355217	-1.47716203383391	0.0480630046053906	1	yes	ENSMUSG00000001472	8	-	123374641	123374906	266	antisense	novel
novel_circ_005802	3	0	277.516800555988	0.001	-18.0822155876838	0.0364335929952628	1	yes	ENSMUSG00000032178	9	+	21387700	21389483	560	annot_exons	novel
novel_circ_005819	4	29.5	375.128950576761	1438.91776809882	1.93952563426923	0.0381610339853186	1	yes	ENSMUSG00000035919	9	+	22887581	22887996	243	annot_exons	mm9_circ_002721
novel_circ_005848	8.5	5.5	777.999458092707	262.574404319826	-1.56704286074585	0.0273760216470572	1	yes	ENSMUSG00000037287	9	-	42437115	42443075	501	annot_exons	novel
novel_circ_005869	0	4.5	0.001	224.670339833339	17.7774501521377	0.0447306617922561	1	yes	ENSMUSG00000042790	9	-	45890804	45900256	852	annot_exons	novel
novel_circ_005959	3	0	273.686888179406	0.001	-18.0621667940075	0.0348417921451221	1	yes	ENSMUSG00000032235	9	+	69400477	69410889	1317	annot_exons	novel
novel_circ_005989	0	4.5	0.001	220.8059077159	17.7524192467269	0.0427748520901606	1	yes	ENSMUSG00000038535	9	+	72329028	72331433	584	annot_exons	novel
novel_circ_006038	3	0	275.601844367697	0.001	-18.0722260172367	0.0299445450375708	1	yes	ENSMUSG00000032422	9	-	88410558	88423018	494	annot_exons	novel
novel_circ_006103	6	2.5	553.118644923686	121.811186038292	-2.18294235088238	0.0180747100238647	1	yes	ENSMUSG00000006673	9	+	108528589	108544977	1810	annot_exons	novel
novel_circ_006249	0	8.5	0.001	414.930918953678	18.6625116393811	0.000804900976472018	0.744667553399362	yes	ENSMUSG00000067369	X	-	134261577	134267561	889	annot_exons	novel
