# Supplementary material for: Comprehensive analysis of circRNA expression profiles and circRNA‐associated competing endogenous RNA networks in the development of mouse thymus
Source: J Cell Mol Med. 2020 Apr 19;24(11):6340–9. doi: 10.1111/jcmm.15276 (PMC7294154; doi:10.1111/jcmm.15276)
Supplement: Supplementary file 3 — Table S2 [file JCMM-24-6340-s003.xls]

id	T-6W_count	T-3M_count	T-6W_rpm	T-3M_rpm	log2(FC)	Pvalue	FDR	significant	source_gene	chr	strand	genomic_start	genomic_end	spliced_length	annot_type	circRNA
novel_circ_000098	6.5	0	315.93619727607	0.001	-18.2692737126897	0.00396833879244443	1	yes	ENSMUSG00000052331	1	-	54723014	54743428	719	annot_exons	novel
novel_circ_000293	1.5	5.5	76.1782573169261	394.639202944877	2.37308308888281	0.0206377661276419	1	yes	ENSMUSG00000056268	1	+	139040000	139062971	546	annot_exons	novel
novel_circ_000333	4.5	0	216.941475598461	0.001	-17.72694637309	0.0465589358348244	1	yes	ENSMUSG00000060985	1	-	156259731	156263588	532	annot_exons	novel
novel_circ_000350	7.5	0.5	380.89128658463	44.9438202247191	-3.0831846207119	0.0272703368841572	1	yes	NA	1	+	161036208	161036579	372	intergenic	novel
novel_circ_000387	6.5	0	335.258357863265	0.001	-18.3549137728532	0.00874233371871175	1	yes	ENSMUSG00000039630	1	-	178323134	178325313	2180	exon_intron	novel
novel_circ_000410	7.5	0.5	388.620150819508	32.4759677838399	-3.58091628607207	0.0181611395817662	1	yes	ENSMUSG00000030768	1	-	183135355	183135876	522	one_exon	novel
novel_circ_000746	5.5	0	262.574404319826	0.001	-18.0023667640088	0.01886242467696	1	yes	ENSMUSG00000018654	11	+	11748311	11758317	552	annot_exons	novel
novel_circ_000779	4	0	197.989443355217	0.001	-17.5950639834028	0.049268187465768	1	yes	ENSMUSG00000056342	11	+	23333439	23333859	421	one_exon	novel
novel_circ_000798	1	6	53.3617929562435	514.390137814871	3.26898393574466	0.0323521774501758	1	yes	ENSMUSG00000020271	11	+	32652748	32711997	27844	exon_intron	novel
novel_circ_000831	6.5	0	312.071765158631	0.001	-18.2515183090784	0.00504645471500998	1	yes	ENSMUSG00000020368	11	-	50304326	50308929	607	annot_exons	novel
novel_circ_000862	12	2	593.968330065652	142.371723576239	-2.06072336834871	0.0129672055429998	1	yes	ENSMUSG00000037533	11	+	54543579	54568496	426	annot_exons	novel
novel_circ_000928	5.5	0	262.574404319826	0.001	-18.0023667640088	0.0188719787810697	1	yes	ENSMUSG00000020817	11	+	70900472	70908517	447	annot_exons	mm9_circ_008094
novel_circ_000941	1	4	49.4973608388043	309.679152034236	2.64535075338393	0.034227609454987	1	yes	ENSMUSG00000010554	11	+	74784058	74787695	341	annot_exons	novel
novel_circ_000950	12.5	2	639.971387130969	142.371723576239	-2.16834476288817	0.0309235190466841	1	yes	ENSMUSG00000018809	11	+	75390072	75391227	1156	one_exon	mm9_circ_016597
novel_circ_001237	2	10	95.1302895601697	824.069289849105	3.11478897339301	0.00336314635845574	0.969426937824867	yes	ENSMUSG00000020594	12	+	8698091	8706041	178	annot_exons	novel
novel_circ_001285	44.5	13	2189.10704491576	981.521539229509	-1.15725066972621	0.00157057276482595	0.565896999326348	yes	ENSMUSG00000035247	12	-	51759219	51761170	380	annot_exons	novel
novel_circ_001417	0.5	4	22.8164643606827	309.679152034236	3.76262710831461	0.0422425845622181	1	yes	ENSMUSG00000021189	12	-	101932968	101948439	848	annot_exons	novel
novel_circ_001443	6.5	0.5	304.342900923753	32.4759677838399	-3.22825329028956	0.0497797347777071	1	yes	ENSMUSG00000048251	12	-	107959151	107959516	366	intronic	novel
novel_circ_001449	98.5	30.5	4827.18464115424	2192.98752630918	-1.13828440532417	0.00889744504515985	1	yes	ENSMUSG00000048251	12	-	107989465	107989830	366	one_exon	novel
novel_circ_001482	5	0	243.622372076583	0.001	-17.8942870978367	0.0250619086315604	1	yes	ENSMUSG00000021285	12	-	111858210	111872433	345	annot_exons	novel
novel_circ_001494	8.5	27.5	387.879894131606	2259.9566208646	2.54261318044385	0.018122743482393	1	yes	ENSMUSG00000094174	12	-	114392124	114435098	42975	exon_intron	novel
novel_circ_001517	7.5	1	373.162422349752	64.95193556768	-2.52235928962359	0.0289280613954722	1	yes	ENSMUSG00000021156	13	-	9710146	9735466	502	annot_exons	novel
novel_circ_001585	1	4	49.4973608388043	309.679152034236	2.64535075338393	0.0341883639088607	1	yes	ENSMUSG00000059288	13	+	35790101	35816575	742	annot_exons	mm9_circ_003780
novel_circ_001604	0	4	0.001	284.743447152477	18.1193031157753	0.0215668576782017	1	yes	ENSMUSG00000038546	13	-	43434814	43461823	333	annot_exons	novel
novel_circ_001607	4.5	0	224.670339833339	0.001	-17.7774501521377	0.0438349871645707	1	yes	ENSMUSG00000038518	13	+	44902226	44903258	1033	one_exon	mm9_circ_002234
novel_circ_001738	6.5	0.5	323.665061510948	32.4759677838399	-3.31705721642898	0.0155074415962389	1	yes	ENSMUSG00000046169	13	+	104294447	104314383	1354	annot_exons	novel
novel_circ_001744	5	0	239.757939959143	0.001	-17.8712190675739	0.0291581171686587	1	yes	ENSMUSG00000042590	13	-	106910200	106910816	277	annot_exons	novel
novel_circ_001834	19	5	921.127695350089	374.631087601916	-1.29793054794875	0.0374590403107266	1	yes	ENSMUSG00000041408	14	+	34691682	34695105	1172	annot_exons	mm9_circ_002816
novel_circ_001902	8	0	388.250022475557	0.001	-18.5666264825661	0.000946542105381157	0.419755018270952	yes	ENSMUSG00000021932	14	+	62346568	62353637	375	annot_exons	novel
novel_circ_001927	9.5	1	479.886008262239	64.95193556768	-2.88524732616702	0.00854113212354873	1	yes	ENSMUSG00000022105	14	-	73262529	73265632	480	annot_exons	novel
novel_circ_001947	6	0.5	296.984165032826	32.4759677838399	-3.19294158594857	0.0277884950241794	1	yes	ENSMUSG00000022020	14	-	79355721	79370097	599	annot_exons	novel
novel_circ_001994	5	14.5	247.486804194022	1066.48159014015	2.10743555278115	0.000486390111783508	0.339564722213308	yes	ENSMUSG00000041765	14	+	121905123	121908320	358	annot_exons	novel
novel_circ_002108	1	4	45.6329287213654	322.147004475116	2.81957202570309	0.0466109007437557	1	yes	ENSMUSG00000042535	15	+	79706992	79708043	530	annot_exons	novel
novel_circ_002116	5	0	239.757939959143	0.001	-17.8712190675739	0.0290624665201589	1	yes	ENSMUSG00000047888	15	+	80884207	80889155	434	annot_exons	novel
novel_circ_002316	6.5	0.5	308.207333041192	32.4759677838399	-3.24645676392949	0.0367214627045811	1	yes	ENSMUSG00000022781	16	-	32023089	32031701	415	annot_exons	novel
novel_circ_002481	5	11	251.351236311461	889.021225416784	1.82251307868897	0.0227957839500312	1	yes	ENSMUSG00000023852	17	+	15742157	15743230	316	annot_exons	novel
novel_circ_002572	10.5	18.5	521.654504866165	1413.56429949702	1.43817098726095	0.00267900781055061	0.812867369885488	yes	NA	17	-	39843196	39843578	383	intergenic	novel
novel_circ_002600	51	71	2524.36540277902	5384.59427663978	1.09291688730217	5.23263549298993e-07	0.000754153590427174	yes	NA	17	-	39845823	39846116	294	intergenic	novel
novel_circ_002601	23.5	62	1161.25576365319	4700.28403700362	2.01706218398499	3.2534641990779e-14	1.87562211076841e-10	yes	NA	17	+	39845823	39846116	294	intergenic	novel
novel_circ_002602	21	53	1047.17344184977	4015.97379736748	1.93924944271785	2.34107281375392e-09	6.74814238564567e-06	yes	NA	17	+	39845827	39846120	294	intergenic	novel
novel_circ_002628	7.5	1	365.433558114874	64.95193556768	-2.49216470038247	0.0285800342415591	1	yes	ENSMUSG00000023923	17	-	50917527	50920603	383	annot_exons	novel
novel_circ_002710	7.5	0.5	357.704693879996	32.4759677838399	-3.4613246260817	0.0129459226052192	1	yes	ENSMUSG00000024054	17	-	71455605	71465669	452	annot_exons	novel
novel_circ_002796	3.5	7.5	171.308546877096	586.882336284633	1.77647415544856	0.0289644728933211	1	yes	ENSMUSG00000024286	18	-	9437521	9438275	755	intronic	novel
novel_circ_002862	47	12	2337.96925577612	879.166046339193	-1.4110483834456	0.00175887546960463	0.596465710721807	yes	ENSMUSG00000037058	18	+	35610871	35613502	344	annot_exons	mm9_circ_015464
novel_circ_002890	1	4.5	49.4973608388043	329.687267377197	2.73567466179574	0.0281522326757126	1	yes	ENSMUSG00000024431	18	-	39485998	39487245	1248	one_exon	novel
novel_circ_002939	23.5	3	1138.06917094855	219.791511584798	-2.37238067102529	0.000542549743297069	0.339564722213308	yes	ENSMUSG00000024513	18	+	70580653	70593340	794	annot_exons	novel
novel_circ_002943	6.5	0.5	323.665061510948	32.4759677838399	-3.31705721642898	0.0154333600715119	1	yes	ENSMUSG00000024515	18	-	73648885	73662867	851	annot_exons	novel
novel_circ_003026	0	3.5	0.001	289.671036691276	18.1440559156527	0.0325080678026097	1	yes	ENSMUSG00000040247	19	-	4188944	4189963	430	annot_exons	novel
novel_circ_003225	2	7	102.859153795048	541.938516059913	2.39745899436509	0.0096833598967238	1	yes	ENSMUSG00000039145	2	-	5548887	5550044	1158	intronic	novel
novel_circ_003254	15.5	3.5	757.548012707869	264.735331809518	-1.51678657716197	0.0251124675205576	1	yes	ENSMUSG00000053702	2	-	17345879	17374356	3514	annot_exons	novel
novel_circ_003333	6.5	1	319.800629393509	64.95193556768	-2.29972835442297	0.0436894661246124	1	yes	ENSMUSG00000039262	2	+	32182458	32187553	523	annot_exons	novel
novel_circ_003363	4.5	0	216.941475598461	0.001	-17.72694637309	0.0464571008556811	1	yes	ENSMUSG00000026915	2	-	37624173	37627526	510	annot_exons	novel
novel_circ_003367	20	3	978.353920423769	219.791511584798	-2.15422078580585	0.00112771183929725	0.438820239909923	yes	ENSMUSG00000026915	2	-	37640851	37647285	557	annot_exons	novel
novel_circ_003454	17.5	1	841.085005915724	64.95193556768	-3.69480719293152	0.000436206370669824	0.339564722213308	yes	ENSMUSG00000040549	2	+	91562754	91563113	255	annot_exons	novel
novel_circ_003502	6	0	293.119732915387	0.001	-18.1611305684311	0.00750581905516473	1	yes	ENSMUSG00000074994	2	-	104778137	104780260	443	annot_exons	novel
novel_circ_003595	6	0	304.713029267704	0.001	-18.2170916641823	0.010320355041919	1	yes	ENSMUSG00000037514	2	+	131273911	131274263	353	one_exon	novel
novel_circ_003667	0.5	13	22.8164643606827	944.117981906873	5.37082000351389	4.85743546569466e-07	0.000754153590427174	yes	ENSMUSG00000044349	2	+	158382504	158383163	660	one_exon	mm9_circ_017587
novel_circ_003895	4	0	197.989443355217	0.001	-17.5950639834028	0.049220607924571	1	yes	ENSMUSG00000027865	3	+	100169936	100171037	380	annot_exons	novel
novel_circ_003966	8	1	395.978886710435	64.95193556768	-2.60797908522741	0.0183830808793413	1	yes	ENSMUSG00000004591	3	-	142839208	142853714	456	annot_exons	novel
novel_circ_004025	0.5	5.5	26.6808964781216	432.042760267514	4.0172950593048	0.00642517209334929	1	yes	ENSMUSG00000058006	4	+	32694494	32695565	388	annot_exons	novel
novel_circ_004079	1	5.5	53.3617929562435	432.042760267514	3.01729505930479	0.00659976771642718	1	yes	ENSMUSG00000050812	4	-	58861525	58885498	1031	annot_exons	novel
novel_circ_004121	5.5	0	278.032132789582	0.001	-18.0848921024836	0.017327903090732	1	yes	ENSMUSG00000038070	4	+	84971131	85006524	1016	annot_exons	mm9_circ_004058
novel_circ_004165	10.5	1.5	502.33234427897	122.363608233278	-2.03746761601246	0.031441115982363	1	yes	ENSMUSG00000035126	4	-	103095329	103103404	476	annot_exons	novel
novel_circ_004208	1.5	5	76.1782573169261	399.566792483674	2.39098549771448	0.0332434140281115	1	yes	ENSMUSG00000034610	4	+	108478873	108486617	1033	annot_exons	mm9_circ_005135
novel_circ_004267	0.5	5	22.8164643606827	387.098940042796	4.08455520320198	0.00227056248514008	0.727210707046255	yes	ENSMUSG00000028830	4	+	126814256	126816474	349	annot_exons	novel
novel_circ_004275	17.5	3.5	872.000462855232	239.799626927759	-1.86249948652343	0.0172826980307052	1	yes	ENSMUSG00000042446	4	-	126923064	126926023	755	annot_exons	novel
novel_circ_004338	19	1.5	936.585423819844	97.42790335152	-3.26500366093311	0.000121119515275584	0.116375667593957	yes	ENSMUSG00000006699	4	-	137328713	137336129	536	annot_exons	novel
novel_circ_004350	4.5	0	232.399204068217	0.001	-17.8262456021775	0.0454729313850932	1	yes	ENSMUSG00000028759	4	+	138221526	138241792	1884	annot_exons	novel
novel_circ_004388	28.5	7.5	1381.69154302513	574.414483843753	-1.26627154367224	0.0197189564306446	1	yes	ENSMUSG00000039852	4	+	150406196	150439468	666	annot_exons	novel
novel_circ_004395	10.5	0.5	521.654504866165	32.4759677838399	-4.00565019313092	0.000774843997062893	0.406088694824325	yes	ENSMUSG00000014592	4	-	151830418	151835883	189	annot_exons	novel
novel_circ_004570	4.5	9	216.941475598461	696.778092077031	1.68339336513907	0.0255537072397919	1	yes	ENSMUSG00000029366	5	+	88772630	88774229	342	annot_exons	novel
novel_circ_004782	43	12	2116.79321971627	866.698193898314	-1.28827874232644	0.00422184495426704	1	yes	ENSMUSG00000029647	5	+	147450653	147455188	260	annot_exons	mm9_circ_013331
novel_circ_004800	0	3.5	0.001	277.203184250396	18.0805843043357	0.023635446220006	1	yes	ENSMUSG00000034021	5	+	150716403	150728974	724	annot_exons	novel
novel_circ_004845	1.5	4.5	76.1782573169261	342.155119818077	2.16719934546989	0.044320279842242	1	yes	ENSMUSG00000058486	6	-	34886066	34891537	637	annot_exons	novel
novel_circ_004927	0	4.5	0.001	342.155119818077	18.3842910096522	0.0060320061086757	1	yes	ENSMUSG00000029804	6	+	58854873	58860412	843	annot_exons	novel
novel_circ_004936	0	7	0.001	479.599253855517	18.871469888694	0.00114176992170839	0.438820239909923	yes	NA	6	-	70435428	70457798	22371	intergenic	novel
novel_circ_004960	5.5	0	266.438836437265	0.001	-18.0234448610945	0.0152812102218789	1	yes	ENSMUSG00000063810	6	+	85641319	85651418	512	annot_exons	novel
novel_circ_004972	4.5	0	228.534771950778	0.001	-17.8020541649035	0.0349044914181967	1	yes	ENSMUSG00000057230	6	+	86944357	86946993	337	annot_exons	novel
novel_circ_005000	5.5	0	278.032132789582	0.001	-18.0848921024836	0.0173000880719524	1	yes	ENSMUSG00000030067	6	-	99429210	99435345	6136	exon_intron	novel
novel_circ_005024	3	6.5	144.627650398974	509.462548276073	1.816632696639	0.0310875590220004	1	yes	ENSMUSG00000030104	6	+	108836740	108845010	533	annot_exons	novel
novel_circ_005096	4.5	0	232.399204068217	0.001	-17.8262456021775	0.0454574728038225	1	yes	ENSMUSG00000030203	6	-	134739812	134761434	892	annot_exons	novel
novel_circ_005245	18	3	875.494766628723	232.259364025678	-1.91436179173695	0.00509637824175813	1	yes	ENSMUSG00000030557	7	-	67264865	67268400	550	annot_exons	novel
novel_circ_005250	0.5	5	26.6808964781216	349.695382720157	3.71221970021744	0.029032103434205	1	yes	ENSMUSG00000074071	7	+	68300833	68321905	317	annot_exons	novel
novel_circ_005348	8	12.5	403.707750945313	936.57771900479	1.21408743106199	0.0472251128825115	1	yes	ENSMUSG00000066232	7	+	110027071	110031766	395	annot_exons	mm9_circ_014539
novel_circ_005368	0	3.5	0.001	277.203184250396	18.0805843043357	0.0236442453267935	1	yes	ENSMUSG00000030660	7	-	116358636	116360100	198	annot_exons	novel
novel_circ_005397	6	0	285.390868680509	0.001	-18.1225796497547	0.011839988555469	1	yes	ENSMUSG00000052889	7	+	122516829	122518179	292	annot_exons	novel
novel_circ_005428	2	7.5	102.859153795048	636.75374604815	2.63006535191549	0.0231740388027147	1	yes	ENSMUSG00000030849	7	-	130218998	130242644	639	annot_exons	novel
novel_circ_005521	0	5	0.001	324.7596778384	18.3090129930628	0.0347268490640129	1	yes	ENSMUSG00000054823	8	+	25698733	25698935	203	one_exon	novel
novel_circ_005581	7	1	346.48152587163	64.95193556768	-2.41533400728501	0.0284850363852333	1	yes	ENSMUSG00000031858	8	-	70033179	70033628	84	annot_exons	novel
novel_circ_005597	3	8.5	140.763218281535	676.76997673407	2.26539516415765	0.0101065829451374	1	yes	ENSMUSG00000048148	8	+	72670904	72675262	641	annot_exons	novel
novel_circ_005648	7	1	342.617093754192	64.95193556768	-2.39915270800788	0.0428534432624835	1	yes	ENSMUSG00000036879	8	+	85875634	85879810	329	annot_exons	novel
novel_circ_005703	0	3.5	0.001	289.671036691276	18.1440559156527	0.0324619642773261	1	yes	ENSMUSG00000048310	8	+	105912620	105913646	1027	one_exon	novel
novel_circ_005819	29.5	8.5	1438.91776809882	614.430714529675	-1.22766190539157	0.0173841795183089	1	yes	ENSMUSG00000035919	9	+	22887581	22887996	243	annot_exons	mm9_circ_002721
novel_circ_005820	2.5	6.5	117.946753920852	484.526843394315	2.03844088106796	0.042194256154708	1	yes	ENSMUSG00000008429	9	-	25124872	25133272	344	annot_exons	novel
novel_circ_005869	4.5	0	224.670339833339	0.001	-17.7774501521377	0.0438063207205091	1	yes	ENSMUSG00000042790	9	-	45890804	45900256	852	annot_exons	novel
novel_circ_005893	17	3	845.319566377113	232.259364025678	-1.86376008089276	0.00672162823624933	1	yes	ENSMUSG00000034007	9	-	55838120	55859918	618	annot_exons	novel
novel_circ_005914	6.5	0	308.207333041192	0.001	-18.2335416621049	0.010465187944493	1	yes	ENSMUSG00000032254	9	-	61919612	61925143	1059	annot_exons	novel
novel_circ_005939	0	4	0.001	284.743447152477	18.1193031157753	0.0215753249891818	1	yes	ENSMUSG00000053641	9	+	64896334	64897430	1097	one_exon	novel
novel_circ_005989	4.5	0	220.8059077159	0.001	-17.7524192467269	0.0425228556508719	1	yes	ENSMUSG00000038535	9	+	72329028	72331433	584	annot_exons	novel
novel_circ_006051	12.5	1.5	597.462633839139	122.363608233278	-2.28767393318492	0.013718765440129	1	yes	ENSMUSG00000031129	9	+	95227188	95229200	469	annot_exons	novel
novel_circ_006103	2.5	6.5	121.811186038292	472.058990953436	1.9543205341493	0.0430606707652504	1	yes	ENSMUSG00000006673	9	+	108528589	108544977	1810	annot_exons	novel
novel_circ_006266	4	8.5	201.853875472657	676.76997673407	1.74535428223649	0.0302652026981054	1	yes	NA	X	+	144346682	144349419	2738	intergenic	novel
