# Supplementary material for: Comprehensive analysis of circRNA expression profiles and circRNA‐associated competing endogenous RNA networks in the development of mouse thymus
Source: J Cell Mol Med. 2020 Apr 19;24(11):6340–9. doi: 10.1111/jcmm.15276 (PMC7294154; doi:10.1111/jcmm.15276)
Supplement: Supplementary file 4 — Table S3 [file JCMM-24-6340-s004.xls]

id	T-2W-1	T-2W-2	T-6W-1	T-6W-2	T-2W-1_TPM	T-2W-2_TPM	T-6W-1_TPM	T-6W-2_TPM	control_mean	treat_mean	log2(fc)	PValue	FDR
miR-10926-x	135	67	28	35	12.0384	6.0018	2.4972	3.4963	9.0201	2.99675	-1.58974469389364	0.000426021307941163	0.0103345951612668
miR-10955-y	4764	1464	950	702	424.8218	131.1438	84.7254	70.1248	277.9828	77.4251	-1.84412237356206	4.06116883215705e-05	0.00161723752169396
miR-10-x	18	37	101	115	1.6051	3.3144	9.0076	11.4877	2.45975	10.24765	2.05870950970217	6.08752383448061e-08	1.02049035916202e-05
miR-11202-x	1361	797	229	232	121.3649	71.3945	20.4233	23.1752	96.3797	21.79925	-2.1444508102797	3.17056496671624e-11	1.16930435972495e-08
miR-125-x	957	712	1704	1600	85.3389	63.7803	151.9706	159.8287	74.5596	155.89965	1.06415166383625	3.16855464013046e-06	0.000201476370910365
miR-1260-x	3902	2134	1142	1090	347.9543	191.1617	101.8488	108.8833	269.558	105.36605	-1.35518563580563	3.26683015489457e-05	0.00141081735232044
miR-126-x	82	107	178	194	7.3122	9.585	15.8749	19.3792	8.4486	17.62705	1.06100685027393	0.000143032475455729	0.00425406265710266
miR-126-y	288	231	978	582	25.6819	20.6928	87.2225	58.1377	23.18735	72.6801	1.64822245566145	3.19311533841397e-10	8.09575324973779e-08
miR-127-x	7	11	0	0	0.6242	0.9854	0	0	0.8048	0.01	-6.3305584000308	0.00103942900426529	0.0195582355496449
miR-127-y	1578	1929	673	610	140.7155	172.798	60.0212	60.9347	156.75675	60.47795	-1.37404642434422	9.67903462902554e-07	7.957230556404e-05
miR-128-x	16	14	6	3	1.4268	1.2541	0.5351	0.2997	1.34045	0.4174	-1.68321490088101	0.0296651083011124	0.236807184879876
miR-1306-x	9	13	0	0	0.8026	1.1645	0	0	0.98355	0.01	-6.61992649047046	0.00010577727371822	0.00354642350429814
miR-130-x	37	48	17	15	3.2994	4.2998	1.5161	1.4984	3.7996	1.50725	-1.33392881855133	0.00434245270602317	0.0615115857552145
miR-134-x	14	22	10	2	1.2484	1.9707	0.8918	0.1998	1.60955	0.5458	-1.56021309450725	0.0321109581104493	0.250900876083341
miR-150-x	86	90	135	344	7.6689	8.0621	12.0399	34.3632	7.8655	23.20155	1.56061080509785	0.000173804752882548	0.00500774944242843
miR-1843-x	18	22	53	55	1.6051	1.9707	4.7268	5.4941	1.7879	5.11045	1.51518428645498	3.5345278306001e-05	0.00144837095991702
miR-187-y	29	45	70	70	2.586	4.0311	6.2429	6.9925	3.30855	6.6177	1.00013080923401	0.00235170599464808	0.0377090943837484
miR-18-x	19	40	7	11	1.6943	3.5832	0.6243	1.0988	2.63875	0.86155	-1.61484824286408	0.0121872154039883	0.126173839175747
miR-194-y	2	8	0	0	0.1783	0.7166	0	0	0.44745	0.01	-5.48365457328164	0.044361312721998	0.308987067911321
miR-1983-y	154	82	65	38	13.7327	7.3455	5.797	3.7959	10.5391	4.79645	-1.13571274845739	0.00750431426618593	0.0904441536395219
miR-203-y	52	51	121	147	4.637	4.5685	10.7913	14.6843	4.60275	12.7378	1.46854813576022	2.38960386382414e-06	0.000163201093514508
miR-204-x	47	53	119	73	4.1911	4.7477	10.613	7.2922	4.4694	8.9526	1.00222556038236	0.00078482422800422	0.0159034711696679
miR-2137-y	11	5	0	0	0.9809	0.4479	0	0	0.7144	0.01	-6.1586601753465	0.003098559449351	0.0480146523075903
miR-222-y	43	64	110	94	3.8345	5.7331	9.8103	9.3899	4.7838	9.6001	1.00489235889144	0.000966277604956655	0.0185605823285424
miR-223-y	20	35	52	81	1.7835	3.1353	4.6376	8.0913	2.4594	6.36445	1.37172944957594	0.000824840678173185	0.0162164488770584
miR-2779-y	10	22	4	2	0.8917	1.9707	0.3567	0.1998	1.4312	0.27825	-2.36277169982259	0.00458796006850559	0.0636105140325136
miR-2779-z	4221	3000	1049	987	376.4006	268.7372	93.5546	98.5943	322.5689	96.07445	-1.74738263251603	3.51225737515739e-10	8.09575324973779e-08
miR-29-y	104	64	329	289	9.274	5.7331	29.3417	28.8691	7.50355	29.1054	1.95564163009155	8.27106077501859e-12	3.81295901728357e-09
miR-3068-y	0	0	5	7	0	0	0.4459	0.6993	0.01	0.5726	5.83945576522463	0.00801421941876679	0.0953433587626191
miR-322-y	25	25	6	6	2.2293	2.2395	0.5351	0.5994	2.2344	0.56725	-1.97783086972025	0.000879911505865537	0.017079545440169
miR-335-x	2	10	0	0	0.1783	0.8958	0	0	0.53705	0.01	-5.74698450599195	0.0334573659697321	0.255997439204091
miR-345-y	16	31	6	10	1.4268	2.777	0.5351	0.9989	2.1019	0.767	-1.45439555042884	0.0357105072637162	0.266599900381752
miR-351-x	241	258	99	100	21.4908	23.1114	8.8293	9.9893	22.3011	9.4093	-1.24495556921159	7.3259767169932e-05	0.00264884334630107
miR-370-y	4	6	0	0	0.3567	0.5375	0	0	0.4471	0.01	-5.48252564076792	0.0364024050473049	0.270669495593671
miR-377-y	31	62	3	7	2.7644	5.5539	0.2676	0.6993	4.15915	0.48345	-3.10485012257648	1.03564822859922e-06	7.957230556404e-05
miR-378-z	10	31	58	34	0.8917	2.777	5.1727	3.3964	1.83435	4.28455	1.22387475200497	0.010683661967345	0.115434432160912
miR-379-x	37	46	7	9	3.2994	4.1206	0.6243	0.899	3.71	0.76165	-2.28421909144856	1.56945183538728e-05	0.000736400152685044
miR-379-y	9	9	0	0	0.8026	0.8062	0	0	0.8044	0.01	-6.32984117653063	0.000754509839457327	0.0154590682662146
miR-3964-y	83	53	164	118	7.4014	4.7477	14.6263	11.7874	6.07455	13.20685	1.12043696311003	0.000110858204639806	0.00356876390122482
miR-411-y	11	14	2	0	0.9809	1.2541	0.1784	0	1.1175	0.0892	-3.64708731103774	0.000598771809732111	0.0131444668707859
miR-422-x	2	11	20	29	0.1783	0.9854	1.7837	2.8969	0.58185	2.3403	2.00797429715279	0.00148308599617545	0.0268118684014463
miR-4286-z	195	155	64	81	17.3888	13.8848	5.7078	8.0913	15.6368	6.89955	-1.18037112674444	0.000977433108555018	0.0185813056925304
miR-434-y	6	9	0	2	0.535	0.8062	0	0.1998	0.6706	0.0999	-2.74689590000137	0.0454251526778593	0.314902186232979
miR-4510-x	12	8	16	30	1.0701	0.7166	1.427	2.9968	0.89335	2.2119	1.30798874714045	0.0139340419928467	0.139643333884833
miR-467-x	25	18	40	46	2.2293	1.6124	3.5674	4.5951	1.92085	4.08125	1.08726622393125	0.00347446446378735	0.0516686489614829
miR-495-y	13	14	4	0	1.1593	1.2541	0.3567	0	1.2067	0.17835	-2.75828392857368	0.00344739317141151	0.0516686489614829
miR-541-x	26	64	10	7	2.3185	5.7331	0.8918	0.6993	4.0258	0.79555	-2.33925099024887	0.000126702251061388	0.00389398251595333
miR-574-x	36	21	14	6	3.2102	1.8812	1.2486	0.5994	2.5457	0.924	-1.46209765698114	0.0138111385279745	0.139167975112486
miR-665-y	29	15	4	8	2.586	1.3437	0.3567	0.7991	1.96485	0.5779	-1.76552740386167	0.0100270051522865	0.111429290564861
miR-7550-x	2322	1483	388	404	207.0605	132.8458	34.6036	40.3567	169.95315	37.48015	-2.18093846982925	1.01787322587501e-12	9.38479114256756e-10
miR-8549-x	0	0	4	4	0	0	0.3567	0.3996	0.01	0.37815	5.24088671380497	0.0466647451060146	0.321342897581581
miR-9277-y	1616	809	399	437	144.1041	72.4695	35.5847	43.6532	108.2868	39.61895	-1.45059484041661	5.41801496795081e-05	0.00199816392018026
miR-96-x	14	14	38	35	1.2484	1.2541	3.389	3.4963	1.25125	3.44265	1.46014944645847	0.000324655136967732	0.00831477878567358
miR-9933-y	4	10	0	0	0.3567	0.8958	0	0	0.62625	0.01	-5.96866679319521	0.00934633589284095	0.106386687570362
miR-9993-y	1297	917	329	341	115.6578	82.144	29.3417	34.0635	98.9009	31.7026	-1.64138248578315	2.77258603047904e-08	5.11264864020335e-06
miR-9995-y	908	642	202	270	80.9694	57.5098	18.0153	26.9711	69.2396	22.4932	-1.62210846917924	1.00071563375004e-06	7.957230556404e-05
miR-99-x	511	938	1383	1383	45.5676	84.0252	123.3423	138.1519	64.7964	130.7471	1.01279338125595	0.00051854617020311	0.0118049276278338
mmu-let-7g-3p	29	15	9	7	2.586	1.3437	0.8027	0.6993	1.96485	0.751	-1.38753436603564	0.0311910819003309	0.246851309116782
mmu-miR-1193-3p	17	33	6	8	1.5159	2.9561	0.5351	0.7991	2.236	0.6671	-1.74494524176301	0.00710664197850055	0.0873643187223667
mmu-miR-1197-3p	18	11	0	2	1.6051	0.9854	0	0.1998	1.29525	0.0999	-3.69660209534502	0.000729451511659987	0.0152853248579661
mmu-miR-122-5p	163	118	64	44	14.5353	10.5703	5.7078	4.3953	12.5528	5.05155	-1.31321117203513	0.000245091104830499	0.0066462940780506
mmu-miR-127-3p	7151	7343	2686	2500	637.6785	657.7791	239.5498	249.7323	647.7288	244.64105	-1.40472338825846	1.03723381007471e-07	1.36618510412697e-05
mmu-miR-127-5p	121	94	41	44	10.79	8.4204	3.6566	4.3953	9.6052	4.02595	-1.25448639915669	0.000548721834564301	0.0121908802763442
mmu-miR-129-1-3p	5	0	13	10	0.4459	0	1.1594	0.9989	0.22295	1.07915	2.27510330613703	0.00612086140929569	0.0789291499212675
mmu-miR-1306-3p	40	36	11	14	3.5669	3.2248	0.981	1.3985	3.39585	1.18975	-1.513114279706	0.00208955899212108	0.0353499704722136
mmu-miR-130a-3p	222	267	103	124	19.7965	23.9176	9.186	12.3867	21.85705	10.78635	-1.01889194374485	0.00320122393043472	0.0489043458814829
mmu-miR-133b-3p	62	25	18	17	5.5287	2.2395	1.6053	1.6982	3.8841	1.65175	-1.23358500013226	0.0292068918638239	0.235185627060661
mmu-miR-134-5p	30	29	10	12	2.6752	2.5978	0.8918	1.1987	2.6365	1.04525	-1.33477595333569	0.0130287862128084	0.132735258433252
mmu-miR-136-3p	818	663	323	199	72.9438	59.3909	28.8066	19.8787	66.16735	24.34265	-1.44263326893995	1.00890984860631e-06	7.957230556404e-05
mmu-miR-136-5p	304	200	75	67	27.1087	17.9158	6.6888	6.6928	22.51225	6.6908	-1.7504596297468	1.48332495008409e-07	1.82350080530337e-05
mmu-miR-138-5p	19	20	6	6	1.6943	1.7916	0.5351	0.5994	1.74295	0.56725	-1.61947457445983	0.0105196698398038	0.11478266973135
mmu-miR-181b-1-3p	494	633	247	226	44.0516	56.7036	22.0286	22.5758	50.3776	22.3022	-1.17559636161452	0.000112249623791236	0.00356876390122482
mmu-miR-181b-2-3p	8	12	4	0	0.7134	1.0749	0.3567	0	0.89415	0.17835	-2.32580565822517	0.0328847923539345	0.25478805504477
mmu-miR-188-3p	70	64	30	26	6.2421	5.7331	2.6755	2.5972	5.9876	2.63635	-1.18343593150787	0.00222063222597788	0.0363700311257057
mmu-miR-18b-3p	80	57	38	23	7.1339	5.106	3.389	2.2975	6.11995	2.84325	-1.10597890891587	0.00784555505880237	0.0939428800547504
mmu-miR-190a-5p	10	13	2	2	0.8917	1.1645	0.1784	0.1998	1.0281	0.1891	-2.44275932929057	0.00648992548127685	0.0819686478594144
mmu-miR-1943-3p	19	20	8	5	1.6943	1.7916	0.7135	0.4995	1.74295	0.6065	-1.52295163301166	0.0162945317013381	0.157314745849568
mmu-miR-195a-3p	14	13	29	27	1.2484	1.1645	2.5864	2.6971	1.20645	2.64175	1.13072581882221	0.00644857488424127	0.0819686478594144
mmu-miR-204-5p	438	355	1012	668	39.0579	31.8006	90.2548	66.7285	35.42925	78.49165	1.14759826175638	1.56492379636217e-06	0.000110989210788148
mmu-miR-206-3p	310	240	71	100	27.6437	21.499	6.3321	9.9893	24.57135	8.1607	-1.59021231187538	6.74178054422409e-06	0.000365642450692624
mmu-miR-210-3p	701	815	315	272	62.5105	73.0069	28.0931	27.1709	67.7587	27.632	-1.29406620780126	4.90363113587205e-06	0.000282571744204627
mmu-miR-210-5p	22	13	2	4	1.9618	1.1645	0.1784	0.3996	1.56315	0.289	-2.43531482827424	0.00224847264009243	0.0363700311257057
mmu-miR-216a-5p	43	26	93	80	3.8345	2.3291	8.2942	7.9914	3.0818	8.1428	1.40175172978448	1.42104107092829e-05	0.000708216144538316
mmu-miR-217-5p	21	31	49	52	1.8726	2.777	4.37	5.1944	2.3248	4.7822	1.04056785926738	0.00386758523802874	0.0570546174314
mmu-miR-223-5p	4	4	12	12	0.3567	0.3583	1.0702	1.1987	0.3575	1.13445	1.66597787774774	0.0122478943668431	0.126173839175747
mmu-miR-296-5p	228	232	103	82	20.3315	20.7823	9.186	8.1912	20.5569	8.6886	-1.24242708270487	5.11607054399541e-05	0.00192531307818929
mmu-miR-298-3p	51	30	12	9	4.5478	2.6874	1.0702	0.899	3.6176	0.9846	-1.87742325251666	0.000364086715876879	0.00919693019283514
mmu-miR-299a-3p	135	117	59	40	12.0384	10.4808	5.2619	3.9957	11.2596	4.6288	-1.28244544274714	0.000261776267177654	0.0069958758938492
mmu-miR-299a-5p	7	12	3	0	0.6242	1.0749	0.2676	0	0.84955	0.1338	-2.66662074329506	0.0236401171201328	0.208575961576674
mmu-miR-29a-5p	4	2	11	12	0.3567	0.1792	0.981	1.1987	0.26795	1.08985	2.02409386416357	0.0067041905133164	0.0837975613618053
mmu-miR-300-3p	250	231	92	55	22.2933	20.6928	8.205	5.4941	21.49305	6.84955	-1.64978911037607	2.58415778349053e-07	2.80305114868031e-05
mmu-miR-301b-5p	70	75	30	29	6.2421	6.7184	2.6755	2.8969	6.48025	2.7862	-1.21775064986204	0.00183422564404843	0.0319086046002387
mmu-miR-3073a-3p	0	0	8	2	0	0	0.7135	0.1998	0.01	0.45665	5.51301692817484	0.0348083822860244	0.261986354838486
mmu-miR-31-5p	287	254	90	84	25.5927	22.7531	8.0266	8.391	24.1729	8.2088	-1.55814731949162	3.09308791186736e-07	3.16869672749079e-05
mmu-miR-323-3p	36	34	9	3	3.2102	3.0457	0.8027	0.2997	3.12795	0.5512	-2.504569658324	1.03925855411397e-05	0.000532331326051712
mmu-miR-329-3p	86	88	30	24	7.6689	7.883	2.6755	2.3974	7.77595	2.53645	-1.61620822083249	1.49310140007512e-05	0.000724547100457504
mmu-miR-335-3p	239	331	77	88	21.3124	29.6507	6.8672	8.7906	25.48155	7.8289	-1.70257151605913	8.94561271335972e-07	7.957230556404e-05
mmu-miR-335-5p	1466	1592	244	209	130.7281	142.6099	21.761	20.8776	136.669	21.3193	-2.68045406578201	1.53389648113127e-22	2.82850511120606e-19
mmu-miR-337-5p	39	58	17	18	3.4778	5.1956	1.5161	1.7981	4.3367	1.6571	-1.38793697868188	0.00298433665241675	0.0466365829411566
mmu-miR-341-3p	103	62	21	11	9.1849	5.5539	1.8729	1.0988	7.3694	1.48585	-2.31025868329049	1.80751528539345e-07	2.08316136641595e-05
mmu-miR-346-5p	141	195	62	55	12.5734	17.4679	5.5294	5.4941	15.02065	5.51175	-1.4463648876524	4.57407682950936e-05	0.00175720784866984
mmu-miR-3470a	2	3	8	11	0.1783	0.2687	0.7135	1.0988	0.2235	0.90615	2.01947505588704	0.0299098637197137	0.237731847841172
mmu-miR-351-3p	28	41	12	12	2.4969	3.6727	1.0702	1.1987	3.0848	1.13445	-1.44318393192911	0.00607597374152682	0.0789020815448975
mmu-miR-351-5p	1721	1769	767	592	153.4673	158.4654	68.4046	59.1366	155.96635	63.7706	-1.29027143850649	1.41555823197965e-06	0.000104411575190819
mmu-miR-369-3p	13	13	2	5	1.1593	1.1645	0.1784	0.4995	1.1619	0.33895	-1.77734153129878	0.0416734406163412	0.296572075390971
mmu-miR-370-3p	58	78	19	14	5.1721	6.9872	1.6945	1.3985	6.07965	1.5465	-1.97498143797218	4.66015138171668e-06	0.000277203843480179
mmu-miR-376b-3p	41	41	16	9	3.6561	3.6727	1.427	0.899	3.6644	1.163	-1.65572589748583	0.000650566451813525	0.0139493550830714
mmu-miR-377-3p	33	24	12	12	2.9427	2.1499	1.0702	1.1987	2.5463	1.13445	-1.16640937996114	0.03386071242041	0.258013031831554
mmu-miR-379-3p	31	49	10	9	2.7644	4.3894	0.8918	0.899	3.5769	0.8954	-1.99810556187288	0.000205209839053085	0.00573343853354377
mmu-miR-379-5p	454	629	167	154	40.4847	56.3452	14.8938	15.3835	48.41495	15.13865	-1.6772160468429	7.65529555775436e-08	1.085874231423e-05
mmu-miR-380-3p	31	53	8	6	2.7644	4.7477	0.7135	0.5994	3.75605	0.65645	-2.51645923378701	9.90956934128378e-06	0.000522092739009351
mmu-miR-380-5p	9	9	0	0	0.8026	0.8062	0	0	0.8044	0.01	-6.32984117653063	0.000752338666699589	0.0154590682662146
mmu-miR-381-3p	744	596	193	167	66.345	53.3891	17.2126	16.6821	59.86705	16.94735	-1.8207024803263	1.38375294519043e-10	4.25273405155191e-08
mmu-miR-382-3p	36	66	20	20	3.2102	5.9122	1.7837	1.9979	4.5612	1.8908	-1.27041666122447	0.00981969703706916	0.111089087953101
mmu-miR-382-5p	114	145	37	38	10.1658	12.989	3.2998	3.7959	11.5774	3.54785	-1.70629437563671	2.89454244255494e-06	0.000190626295145404
mmu-miR-409-3p	121	168	56	40	10.79	15.0493	4.9943	3.9957	12.91965	4.495	-1.5231739663541	3.2898669278622e-05	0.00141081735232044
mmu-miR-409-5p	530	902	244	275	47.2619	80.8003	21.761	27.4706	64.0311	24.6158	-1.37918816732134	0.000110144118136537	0.00356876390122482
mmu-miR-410-3p	68	92	19	24	6.0638	8.2413	1.6945	2.3974	7.15255	2.04595	-1.80568678958802	1.59739729432764e-05	0.000736400152685044
mmu-miR-411-3p	214	235	55	66	19.0831	21.0511	4.9052	6.5929	20.0671	5.74905	-1.8034366573056	6.71215174338744e-08	1.0314339845672e-05
mmu-miR-411-5p	1501	1471	489	478	133.8492	131.7708	43.6113	47.7488	132.81	45.68005	-1.53972764432499	1.32045509189766e-08	2.70546576606587e-06
mmu-miR-431-3p	6	8	0	0	0.535	0.7166	0	0	0.6258	0.01	-5.9676297534662	0.00564796480198629	0.0754699064845125
mmu-miR-431-5p	18	30	2	7	1.6051	2.6874	0.1784	0.6993	2.14625	0.43885	-2.29001832178164	0.00137525081510616	0.0251085396342155
mmu-miR-433-3p	22	35	11	10	1.9618	3.1353	0.981	0.9989	2.54855	0.98995	-1.36424909267463	0.0175309515726339	0.168370180728838
mmu-miR-434-3p	803	856	244	175	71.6062	76.6797	21.761	17.4813	74.14295	19.62115	-1.91789991754033	6.29608715909783e-12	3.81295901728357e-09
mmu-miR-434-5p	687	916	282	268	61.2621	82.0544	25.1501	26.7713	71.65825	25.9607	-1.46480352679041	9.69328890567558e-07	7.957230556404e-05
mmu-miR-449a-3p	43	30	11	13	3.8345	2.6874	0.981	1.2986	3.26095	1.1398	-1.51651162268551	0.00320901618853548	0.0489043458814829
mmu-miR-450a-2-3p	7	3	0	0	0.6242	0.2687	0	0	0.44645	0.01	-5.48042670519188	0.041473403908483	0.296422313206367
mmu-miR-450b-3p	53	62	25	11	4.7262	5.5539	2.2296	1.0988	5.14005	1.6642	-1.62695356944397	0.000306949845612178	0.00797204951139233
mmu-miR-466h-3p	43	14	7	13	3.8345	1.2541	0.6243	1.2986	2.5443	0.96145	-1.40398505214003	0.049991908349999	0.339860653013623
mmu-miR-466i-5p	50	21	18	9	4.4587	1.8812	1.6053	0.899	3.16995	1.25215	-1.34005268597588	0.023838087277993	0.209007781178206
mmu-miR-487b-3p	7	11	2	0	0.6242	0.9854	0.1784	0	0.8048	0.0892	-3.17351468988522	0.0134246697045508	0.136016983160394
mmu-miR-494-3p	70	119	33	21	6.2421	10.6599	2.9431	2.0978	8.451	2.52045	-1.74544072959378	4.12202622123732e-05	0.00161723752169396
mmu-miR-496a-3p	30	49	6	8	2.6752	4.3894	0.5351	0.7991	3.5323	0.6671	-2.40463293058086	3.3776800615073e-05	0.00141555500759533
mmu-miR-511-3p	7	16	24	25	0.6242	1.4333	2.1404	2.4973	1.02875	2.31885	1.17251706839899	0.0224672731852268	0.202198645488593
mmu-miR-5126	28	6	2	0	2.4969	0.5375	0.1784	0	1.5172	0.0892	-4.08822375637393	0.000821739638146374	0.0162164488770584
mmu-miR-5128	9	7	0	2	0.8026	0.6271	0	0.1998	0.71485	0.0999	-2.83908396371307	0.0268503072233425	0.226082038903395
mmu-miR-541-3p	13	19	3	4	1.1593	1.702	0.2676	0.3996	1.43065	0.3336	-2.10047957458799	0.00811350197826428	0.0959057541533291
mmu-miR-542-3p	252	256	121	94	22.4717	22.9322	10.7913	9.3899	22.70195	10.0906	-1.16980426265655	0.000131269385295984	0.00396820895878352
mmu-miR-542-5p	36	53	20	15	3.2102	4.7477	1.7837	1.4984	3.97895	1.64105	-1.27776857406987	0.00672561772318177	0.0837975613618053
mmu-miR-6399	14	22	4	5	1.2484	1.9707	0.3567	0.4995	1.60955	0.4281	-1.91063765358447	0.00860974747644796	0.0998514109847173
mmu-miR-666-5p	13	20	3	2	1.1593	1.7916	0.2676	0.1998	1.47545	0.2337	-2.65842539236387	0.000826651949264367	0.0162164488770584
mmu-miR-668-3p	17	37	7	7	1.5159	3.3144	0.6243	0.6993	2.41515	0.6618	-1.86764559790284	0.00446860213374291	0.0624250176865297
mmu-miR-673-5p	9	14	0	4	0.8026	1.2541	0	0.3996	1.02835	0.1998	-2.36370288263666	0.0295326767243755	0.236775025564124
mmu-miR-7219-3p	12	5	23	16	1.0701	0.4479	2.0512	1.5983	0.759	1.82475	1.26552703024412	0.0203725991451592	0.187835364118368
mmu-miR-802-3p	6	5	17	17	0.535	0.4479	1.5161	1.6982	0.49145	1.60715	1.70938803652353	0.00336478199149169	0.0508578523959892
mmu-miR-8112	44	29	17	15	3.9236	2.5978	1.5161	1.4984	3.2607	1.50725	-1.11326298297047	0.0252500890384576	0.215560945309795
mmu-miR-877-5p	28	23	14	8	2.4969	2.0603	1.2486	0.7991	2.2786	1.02385	-1.15414331934985	0.0370036276573072	0.274034897189054
mmu-miR-879-5p	7	2	13	13	0.6242	0.1792	1.1594	1.2986	0.4017	1.229	1.61329454921456	0.0158535733877299	0.155499943228585
mmu-miR-92a-1-5p	980	641	375	302	87.3899	57.4202	33.4442	30.1677	72.40505	31.80595	-1.18679364528869	9.62073146584437e-05	0.00334728845717302
novel-m0010-3p	11	12	0	2	0.9809	1.0749	0	0.1998	1.0279	0.0999	-3.36307142947798	0.0013262542251404	0.024456127911589
novel-m0023-5p	33	37	4	7	2.9427	3.3144	0.3567	0.6993	3.12855	0.528	-2.56688432645312	5.27831091147522e-06	0.000294945615780615
novel-m0024-3p	45	33	18	10	4.0128	2.9561	1.6053	0.9989	3.48445	1.3021	-1.42009070279238	0.00436985777328259	0.0615115857552145
novel-m0029-5p	94	126	41	43	8.3823	11.287	3.6566	4.2954	9.83465	3.976	-1.30655595322951	0.000512102070250488	0.0118039527192738
novel-m0038-5p	0	0	10	8	0	0	0.8918	0.7991	0.01	0.84545	6.4016475309123	0.000303797319690328	0.00797204951139233
