# Supplementary material for: Comprehensive analysis of circRNA expression profiles and circRNA‐associated competing endogenous RNA networks in the development of mouse thymus
Source: J Cell Mol Med. 2020 Apr 19;24(11):6340–9. doi: 10.1111/jcmm.15276 (PMC7294154; doi:10.1111/jcmm.15276)
Supplement: Supplementary file 5 — Table S4 [file JCMM-24-6340-s005.xls]

id	T-6W-1	T-6W-2	T-3M-1	T-3M-2	T-6W-1_TPM	T-6W-2_TPM	T-3M-1_TPM	T-3M-2_TPM	control_mean	treat_mean	log2(fc)	PValue	FDR
lin-4-x	5	2	38	15	0.4459	0.1998	3.1372	1.4783	0.32285	2.30775	2.83755101219471	5.14929052188882e-05	0.0050834940318869
miR-10926-x	28	35	40	92	2.4972	3.4963	3.3023	9.0668	2.99675	6.18455	1.04526989179676	0.035540579392722	0.426727091762615
miR-127-x	0	0	6	4	0	0	0.4953	0.3942	0.01	0.44475	5.4749227003798	0.0304029979728468	0.403180055207081
miR-144-y	4	2	12	25	0.3567	0.1998	0.9907	2.4638	0.27825	1.72725	2.63402331917204	0.00123869267066401	0.0524084970421415
miR-149-x	45	30	98	66	4.0133	2.9968	8.0906	6.5044	3.50505	7.2975	1.05796728111004	0.00248471336474542	0.0802788299845929
miR-191-y	2	6	18	9	0.1784	0.5994	1.486	0.887	0.3889	1.1865	1.6092409606471	0.0481352644106912	0.483256298631629
miR-199-y	12	12	50	31	1.0702	1.1987	4.1278	3.0551	1.13445	3.59145	1.66257340577673	0.000205121759274683	0.016568243919596
miR-25-x	24	26	17	9	2.1404	2.5972	1.4035	0.887	2.3688	1.14525	-1.04849383277218	0.0362286224961996	0.43206887366273
miR-296-y	234	187	95	73	20.8692	18.68	7.8429	7.1943	19.7746	7.5186	-1.39511255703405	6.58879626051135e-07	0.000153400404761992
miR-297-x	0	0	9	2	0	0	0.743	0.1971	0.01	0.47005	5.55474232171032	0.0404905635302182	0.452789680999608
miR-298-x	108	102	46	17	9.6319	10.1891	3.7976	1.6754	9.9105	2.7365	-1.85662598889094	6.90603960661755e-07	0.000153400404761992
miR-29-y	329	289	1036	790	29.3417	28.8691	85.5288	77.8561	29.1054	81.69245	1.48891590604037	3.17041871019145e-09	1.40845851200255e-06
miR-300-y	4	12	2	0	0.3567	1.1987	0.1651	0	0.7777	0.08255	-3.23587361853344	0.0272004671289425	0.377618985063523
miR-301-x	5	4	0	0	0.4459	0.3996	0	0	0.42275	0.01	-5.40173284952262	0.0423211213018345	0.452789680999608
miR-301-y	13	14	4	3	1.1594	1.3985	0.3302	0.2957	1.27895	0.31295	-2.03095578238566	0.0063156297866274	0.151660461227525
miR-339-x	54	28	80	92	4.816	2.797	6.6045	9.0668	3.8065	7.83565	1.04158787905861	0.00615362503562719	0.149794406689172
miR-341-y	6	6	0	0	0.5351	0.5994	0	0	0.56725	0.01	-5.82591279878497	0.0103415611953181	0.208829025500912
miR-3470-x	17	15	10	4	1.5161	1.4984	0.8256	0.3942	1.50725	0.6099	-1.30527410835924	0.0326147462961291	0.408143691325504
miR-486-x	120	128	435	483	10.7022	12.7863	35.9122	47.6006	11.74425	41.7564	1.83004275199613	6.15992204594258e-10	5.47309073781998e-07
miR-5107-x	0	4	8	13	0	0.3996	0.6605	1.2812	0.1998	0.97085	2.28069182788704	0.0291120816145581	0.397939761762075
miR-542-y	77	76	44	35	6.8672	7.5919	3.6325	3.4493	7.22955	3.5409	-1.02978974951917	0.00160360707909544	0.061948038685926
miR-574-y	8	2	11	21	0.7135	0.1998	0.9081	2.0696	0.45665	1.48885	1.70503767290269	0.0321934007371655	0.408143691325504
miR-5991-y	8	18	25	37	0.7135	1.7981	2.0639	3.6464	1.2558	2.85515	1.18495982450797	0.0295270648475047	0.400405481022007
miR-8485-y	0	0	7	8	0	0	0.5779	0.7884	0.01	0.68315	6.09413048232855	0.0024790197957622	0.0802788299845929
miR-98-x	12	11	39	26	1.0702	1.0988	3.2197	2.5624	1.0845	2.89105	1.41456350707709	0.0028528528889253	0.0874055100624184
miR-9993-y	329	341	539	884	29.3417	34.0635	44.4981	87.12	31.7026	65.80905	1.05368483188577	0.00198439216341051	0.0679530868744524
miR-99-x	1383	1383	4210	2024	123.3423	138.1519	347.564	199.4692	130.7471	273.5166	1.0648494467734	0.000295144024617032	0.0218529554893528
mmu-let-7f-2-3p	27	26	12	14	2.408	2.5972	0.9907	1.3797	2.5026	1.1852	-1.0782971866491	0.0194770215129469	0.328165261983746
mmu-let-7g-3p	9	7	4	0	0.8027	0.6993	0.3302	0	0.751	0.1651	-2.18547278748838	0.0412813067486915	0.452789680999608
mmu-miR-101a-5p	10	9	29	20	0.8918	0.899	2.3941	1.971	0.8954	2.18255	1.28541048155481	0.0150486140401762	0.284333628766973
mmu-miR-125a-5p	17012	11704	53150	22313	1517.2084	1169.1467	4387.8927	2198.9907	1343.17755	3293.4417	1.29394598973959	6.13689036155942e-05	0.00573960745920583
mmu-miR-125b-5p	126828	89878	340110	182273	11311.1046	8978.1754	28078.3853	17963.3678	10144.64	23020.87655	1.18222509752972	1.51371405302622e-05	0.00192133562301971
mmu-miR-127-5p	41	44	28	9	3.6566	4.3953	2.3116	0.887	4.02595	1.5993	-1.33188866700041	0.00320970339707679	0.095060715610091
mmu-miR-130a-5p	4	5	0	0	0.3567	0.4995	0	0	0.4281	0.01	-5.41987593042219	0.0430904014626395	0.452789680999608
mmu-miR-135a-5p	11	9	25	22	0.981	0.899	2.0639	2.1681	0.94	2.116	1.17060696554903	0.0249861826619018	0.364763395854484
mmu-miR-138-5p	6	6	43	25	0.5351	0.5994	3.5499	2.4638	0.56725	3.00685	2.40619629027718	9.95791114547732e-06	0.00160865528231938
mmu-miR-144-3p	5225	5564	10234	22336	465.9895	555.8042	844.8861	2201.2574	510.89685	1523.07175	1.57587996122362	5.14356300257063e-05	0.0050834940318869
mmu-miR-144-5p	127	96	237	413	11.3264	9.5897	19.566	40.702	10.45805	30.134	1.52677831675056	3.89937153560165e-05	0.00433073951172758
mmu-miR-181a-1-3p	142604	91535	45026	70238	12718.0809	9143.698	3717.2014	6922.095	10930.88945	5319.6482	-1.03900805293973	0.00102293802712365	0.0466092531845826
mmu-miR-193a-5p	7	8	41	10	0.6243	0.7991	3.3848	0.9855	0.7117	2.18515	1.61839117609559	0.0224963503274446	0.350840906132589
mmu-miR-193b-3p	70	80	358	95	6.2429	7.9914	29.5553	9.3624	7.11715	19.45885	1.45105490327066	0.00184019282277146	0.0674071516327288
mmu-miR-203b-3p	2	6	30	13	0.1784	0.5994	2.4767	1.2812	0.3889	1.87895	2.27245553639327	0.00185872280810563	0.0674071516327288
mmu-miR-205-5p	24980	19150	62448	45436	2227.8313	1912.9493	5155.5056	4477.8085	2070.3903	4816.65705	1.21812944321291	6.62458488301746e-07	0.000153400404761992
mmu-miR-211-3p	4	3	13	10	0.3567	0.2997	1.0732	0.9855	0.3282	1.02935	1.64908646743096	0.0353934546499833	0.426727091762615
mmu-miR-217-5p	49	52	26	21	4.37	5.1944	2.1465	2.0696	4.7822	2.10805	-1.18176538125963	0.00151590225447931	0.0607621385421811
mmu-miR-295-3p	3	6	13	16	0.2676	0.5994	1.0732	1.5768	0.4335	1.325	1.61188846111609	0.0320761314607012	0.408143691325504
mmu-miR-296-3p	2688	2041	769	685	239.7282	203.8814	63.4862	67.5081	221.8048	65.49715	-1.75978655005228	8.93796568396054e-13	1.58827650203979e-09
mmu-miR-298-5p	3384	2718	1391	896	301.8007	271.5089	114.8365	88.3026	286.6548	101.56955	-1.49684648220903	1.39542351715363e-09	8.26555863327333e-07
mmu-miR-29c-3p	242	204	763	472	21.5827	20.3782	62.9908	46.5165	20.98045	54.75365	1.38390951922948	3.17924950053628e-07	0.000112990527249059
mmu-miR-3066-5p	15	19	6	7	1.3378	1.898	0.4953	0.6899	1.6179	0.5926	-1.44899190827043	0.0218312663046576	0.346376430565863
mmu-miR-3091-3p	44	14	9	14	3.9241	1.3985	0.743	1.3797	2.6613	1.06135	-1.32623065964372	0.0270084458117606	0.377618985063523
mmu-miR-3098-5p	13	9	2	4	1.1594	0.899	0.1651	0.3942	1.0292	0.27965	-1.87982912674822	0.0254589937729407	0.364763395854484
mmu-miR-3102-3p	28	24	101	45	2.4972	2.3974	8.3382	4.4348	2.4473	6.3865	1.38383454244018	0.000771137102574648	0.0380530017918311
mmu-miR-326-3p	28	30	53	74	2.4972	2.9968	4.3755	7.2928	2.747	5.83415	1.08666556897867	0.00772540114181735	0.174441947999032
mmu-miR-329-3p	30	24	13	12	2.6755	2.3974	1.0732	1.1826	2.53645	1.1279	-1.16917155792232	0.0110210817065333	0.220050136994491
mmu-miR-3470b	18	12	4	4	1.6053	1.1987	0.3302	0.3942	1.402	0.3622	-1.95262789794782	0.00526403435357516	0.133631272090044
mmu-miR-450b-5p	496	367	205	206	44.2356	36.6607	16.9241	20.3017	40.44815	18.6129	-1.11977086546465	2.85362893768907e-05	0.00338059908151566
mmu-miR-451a	1890	1572	2845	5554	168.5589	157.0317	234.874	547.3578	162.7953	391.1159	1.26453713830047	0.000448290105247122	0.0265645517691582
mmu-miR-466f-3p	114	74	258	242	10.167	7.3921	21.2996	23.8496	8.77955	22.5746	1.36248152402725	3.74774431260247e-06	0.00073997129372162
mmu-miR-466h-3p	7	13	44	47	0.6243	1.2986	3.6325	4.6319	0.96145	4.1322	2.10362634527951	9.82501796518689e-06	0.00160865528231938
mmu-miR-466i-3p	77	52	130	149	6.8672	5.1944	10.7324	14.6842	6.0308	12.7083	1.07534975584903	0.00113289636789607	0.050328921143783
mmu-miR-486a-5p	2315	2217	4698	8105	206.4624	221.4626	387.8517	798.7639	213.9625	593.3078	1.47142278374195	1.33133869341165e-05	0.00186476039093166
mmu-miR-486b-5p	2312	2210	4682	8091	206.1948	220.7633	386.5308	797.3842	213.47905	591.9575	1.47139910394245	1.36420287462642e-05	0.00186476039093166
mmu-miR-490-3p	20	8	6	3	1.7837	0.7991	0.4953	0.2957	1.2914	0.3955	-1.7071863323872	0.019944765500419	0.328165261983746
mmu-miR-5126	2	0	9	20	0.1784	0	0.743	1.971	0.0892	1.357	3.92723320038591	0.000543397289082801	0.0301755307093793
mmu-miR-5134-5p	8	2	0	0	0.7135	0.1998	0	0	0.45665	0.01	-5.51301692817484	0.0428214904090289	0.452789680999608
mmu-miR-574-5p	66	68	192	133	5.8862	6.7927	15.8509	13.1074	6.33945	14.47915	1.19154732622944	8.7666420405241e-05	0.00778916145300566
mmu-miR-615-3p	24	20	60	38	2.1404	1.9979	4.9534	3.745	2.06915	4.3492	1.07171181828104	0.00657015309870274	0.153620553373615
mmu-miR-6516-3p	0	0	6	3	0	0	0.4953	0.2957	0.01	0.3955	5.30560578958543	0.0496262944113608	0.483951079330841
mmu-miR-6539	33	37	16	20	2.9431	3.696	1.3209	1.971	3.31955	1.64595	-1.01206717148235	0.0171334988276624	0.307537650674304
mmu-miR-677-5p	60	58	26	31	5.3511	5.7938	2.1465	3.0551	5.57245	2.6008	-1.09935630551224	0.00296895542817086	0.0894209117942308
mmu-miR-708-5p	222	279	718	410	19.799	27.8701	59.2758	40.4063	23.83455	49.84105	1.06428007453933	0.000421350773415309	0.0265645517691582
mmu-miR-709	9	4	0	0	0.8027	0.3996	0	0	0.60115	0.01	-5.90965311453448	0.00887244909640162	0.189955928244647
mmu-miR-876-5p	32	22	11	7	2.8539	2.1976	0.9081	0.6899	2.52575	0.799	-1.66044443924854	0.000872969268285358	0.0408227997300811
mmu-miR-877-5p	14	8	26	25	1.2486	0.7991	2.1465	2.4638	1.02385	2.30515	1.17085626473317	0.0175496151618039	0.311856661425255
novel-m0038-5p	10	8	0	0	0.8918	0.7991	0	0	0.84545	0.01	-6.4016475309123	0.000436548231262152	0.0265645517691582
novel-m0047-3p	2	0	7	9	0.1784	0	0.5779	0.887	0.0892	0.73245	3.03761466343831	0.0225075201458161	0.350840906132589
novel-m0103-5p	40	22	11	18	3.5674	2.1976	0.9081	1.7739	2.8825	1.341	-1.10401137063466	0.0251579477996166	0.364763395854484
novel-m0107-5p	21	26	9	7	1.8729	2.5972	0.743	0.6899	2.23505	0.71645	-1.64136917657286	0.00192614080582763	0.0679530868744524
