# Supplementary material for: Comprehensive analysis of circRNA expression profiles and circRNA‐associated competing endogenous RNA networks in the development of mouse thymus
Source: J Cell Mol Med. 2020 Apr 19;24(11):6340–9. doi: 10.1111/jcmm.15276 (PMC7294154; doi:10.1111/jcmm.15276)
Supplement: Supplementary file 6 — Table S5 [file JCMM-24-6340-s006.xls]

id	T-2W_count	T-6W_count	T-2W_fpkm	T-6W_fpkm	log2(FC)	Pvalue	FDR	significant	Symbol	Description	KEGG_A_class	KEGG_B_class	Pathway	K_ID	GO Component	GO Function	GO Process
ENSMUST00000000033	24.755	0	0.365	0.001	-8.51175265376738	0.045786419843868	1	no	Igf2	insulin-like growth factor 2 [Source:MGI Symbol;Acc:MGI:96434]	Human Diseases	Cancers	ko05205//Proteoglycans in cancer	K13769	GO:0044421//extracellular region part;GO:0005576//extracellular region;GO:0005615//extracellular space	GO:0005488//binding;GO:0019207//kinase regulator activity;GO:0098772//molecular function regulator;GO:0019887//protein kinase regulator activity;GO:0030545//receptor regulator activity;GO:0005102//receptor binding;GO:0005179//hormone activity;GO:0043539//protein serine/threonine kinase activator activity;GO:0050839//cell adhesion molecule binding;GO:0044877//macromolecular complex binding;GO:0005…	GO:0051272//positive regulation of cellular component movement;GO:0048608//reproductive structure development;GO:0032268//regulation of cellular protein metabolic process;GO:0045765//regulation of angiogenesis;GO:0050790//regulation of catalytic activity;GO:0070873//regulation of glycogen metabolic process;GO:0032879//regulation of localization;GO:0022414//reproductive process;GO:0034110//regulat…
ENSMUST00000000342	39.5	250.5	2.015	10.15	2.33262798354457	0.00981554811940773	0.675892481325746	no	Ccl11	chemokine (C-C motif) ligand 11 [Source:MGI Symbol;Acc:MGI:103576]	Environmental Information Processing;Organismal Systems;Human Diseases	Immune diseases;Signaling molecules and interaction;Immune system	ko04060//Cytokine-cytokine receptor interaction;ko04062//Chemokine signaling pathway;ko05310//Asthma	K16597	GO:0005576//extracellular region;GO:0005615//extracellular space;GO:0044421//extracellular region part	GO:0048020//CCR chemokine receptor binding;GO:0030546//receptor activator activity;GO:0048018//receptor agonist activity;GO:0008009//chemokine activity;GO:0031728//CCR3 chemokine receptor binding;GO:0001664//G-protein coupled receptor binding;GO:0030545//receptor regulator activity;GO:0046983//protein dimerization activity;GO:0042379//chemokine receptor binding;GO:0098772//molecular function regu…	GO:0022612//gland morphogenesis;GO:0009987//cellular process;GO:0044707//single-multicellular organism process;GO:0044089//positive regulation of cellular component biogenesis;GO:0051674//localization of cell;GO:0042127//regulation of cell proliferation;GO:0006464//cellular protein modification process;GO:0071840//cellular component organization or biogenesis;GO:0060443//mammary gland morphogenes…
ENSMUST00000000590	284.33	128.305	3.6	1.275	-1.49749965947082	0.0285520884024494	1	no	Rdx	radixin [Source:MGI Symbol;Acc:MGI:97887]	Cellular Processes;Human Diseases	Cell motility;Cancers	ko04810//Regulation of actin cytoskeleton;ko05205//Proteoglycans in cancer;ko05206//MicroRNAs in cancer	K05762	GO:0005938//cell cortex;GO:0016324//apical plasma membrane;GO:0005925//focal adhesion;GO:0044464//cell part;GO:0042995//cell projection;GO:0032421//stereocilium bundle;GO:0032153//cell division site;GO:0098858//actin-based cell projection;GO:0097610//cell surface furrow;GO:0043229//intracellular organelle;GO:0005911//cell-cell junction;GO:0030864//cortical actin cytoskeleton;GO:0032154//cleavage …	GO:0019904//protein domain specific binding;GO:0051117//ATPase binding;GO:0008092//cytoskeletal protein binding;GO:0042803//protein homodimerization activity;GO:0005488//binding;GO:0042802//identical protein binding;GO:0005515//protein binding;GO:0019899//enzyme binding;GO:0046983//protein dimerization activity;GO:0003779//actin binding	GO:0090066//regulation of anatomical structure size;GO:0051179//localization;GO:0048518//positive regulation of biological process;GO:0051247//positive regulation of protein metabolic process;GO:0031333//negative regulation of protein complex assembly;GO:0051016//barbed-end actin filament capping;GO:0031344//regulation of cell projection organization;GO:0009896//positive regulation of catabolic p…
ENSMUST00000000674	0	63.585	0.001	1.585	10.6302671250268	0.00132732422101188	0.201126285898245	no	St7	suppression of tumorigenicity 7 [Source:MGI Symbol;Acc:MGI:1927450]	-	-	-	-	GO:0044425//membrane part;GO:0016020//membrane;GO:0031224//intrinsic component of membrane;GO:0016021//integral component of membrane	-	-
ENSMUST00000001009	22	132.5	2.345	11.025	2.23311882792951	0.0488595103728029	1	no	Wfdc18	WAP four-disulfide core domain 18 [Source:MGI Symbol;Acc:MGI:107506]	-	-	-	-	GO:0005576//extracellular region	GO:0030234//enzyme regulator activity;GO:0030414//peptidase inhibitor activity;GO:0098772//molecular function regulator;GO:0004857//enzyme inhibitor activity;GO:0061134//peptidase regulator activity	GO:0045861//negative regulation of proteolysis;GO:0048519//negative regulation of biological process;GO:0031324//negative regulation of cellular metabolic process;GO:0050794//regulation of cellular process;GO:0019222//regulation of metabolic process;GO:0044092//negative regulation of molecular function;GO:0065009//regulation of molecular function;GO:0009892//negative regulation of metabolic proce…
ENSMUST00000001548	0	412.65	0.001	3.72	11.8610869059954	2.01587517188666e-14	1.57966858290713e-10	yes	Itga3	integrin alpha 3 [Source:MGI Symbol;Acc:MGI:96602]	Human Diseases;Cellular Processes;Organismal Systems;Environmental Information Processing	Cardiovascular diseases;Cancers;Immune system;Signaling molecules and interaction;Cellular commiunity;Signal transduction;Cell motility	ko05200//Pathways in cancer;ko04151//PI3K-Akt signaling pathway;ko04810//Regulation of actin cytoskeleton;ko04510//Focal adhesion;ko05414//Dilated cardiomyopathy (DCM);ko05410//Hypertrophic cardiomyopathy (HCM);ko04640//Hematopoietic cell lineage;ko05222//Small cell lung cancer;ko05412//Arrhythmogenic right ventricular cardiomyopathy (ARVC);ko04512//ECM-receptor interaction	K06482	GO:0005622//intracellular;GO:0098552//side of membrane;GO:0044425//membrane part;GO:0097458//neuron part;GO:0071437//invadopodium;GO:0016021//integral component of membrane;GO:0098805//whole membrane;GO:0005886//plasma membrane;GO:0071944//cell periphery;GO:0030427//site of polarized growth;GO:0042995//cell projection;GO:0098797//plasma membrane protein complex;GO:0005623//cell;GO:0032991//macrom…	GO:0005178//integrin binding;GO:0019904//protein domain specific binding;GO:0046983//protein dimerization activity;GO:0019899//enzyme binding;GO:0046982//protein heterodimerization activity;GO:0050840//extracellular matrix binding;GO:0002020//protease binding;GO:0005515//protein binding;GO:0005518//collagen binding;GO:0032403//protein complex binding;GO:0001968//fibronectin binding;GO:0050839//ce…	GO:0040017//positive regulation of locomotion;GO:2000147//positive regulation of cell motility;GO:0010976//positive regulation of neuron projection development;GO:0016043//cellular component organization;GO:0031345//negative regulation of cell projection organization;GO:0060255//regulation of macromolecule metabolic process;GO:0051716//cellular response to stimulus;GO:0097062//dendritic spine mai…
ENSMUST00000002908	64.265	302.995	0.62	2.35	1.92232063617812	0.0205179107006125	0.975276391387087	no	Plin4	perilipin 4 [Source:MGI Symbol;Acc:MGI:1929709]	-	-	-	-	GO:0005886//plasma membrane;GO:0016020//membrane;GO:0043227//membrane-bounded organelle;GO:0005622//intracellular;GO:0005737//cytoplasm;GO:0043228//non-membrane-bounded organelle;GO:0043226//organelle;GO:0044464//cell part;GO:0005811//lipid particle;GO:0005829//cytosol;GO:0071944//cell periphery;GO:0044424//intracellular part;GO:0043231//intracellular membrane-bounded organelle;GO:0043229//intrac…	-	-
ENSMUST00000003369	582.185	130.46	6.75	1.195	-2.49787688395744	5.90926763727385e-06	0.00385882211556408	yes	Plag1	pleiomorphic adenoma gene 1 [Source:MGI Symbol;Acc:MGI:1891916]	-	-	-	-	GO:0005623//cell;GO:0044422//organelle part;GO:0043226//organelle;GO:0016607//nuclear speck;GO:0005622//intracellular;GO:0031981//nuclear lumen;GO:0005634//nucleus;GO:0031974//membrane-enclosed lumen;GO:0044446//intracellular organelle part;GO:0044451//nucleoplasm part;GO:0044464//cell part;GO:0016604//nuclear body;GO:0043231//intracellular membrane-bounded organelle;GO:0044428//nuclear part;GO:0…	GO:0003677//DNA binding;GO:0046872//metal ion binding;GO:0005488//binding;GO:0003700//transcription factor activity, sequence-specific DNA binding;GO:0001067//regulatory region nucleic acid binding;GO:0003676//nucleic acid binding;GO:0000976//transcription regulatory region sequence-specific DNA binding;GO:0003690//double-stranded DNA binding;GO:0000987//core promoter proximal region sequence-spe…	GO:0009987//cellular process;GO:0010468//regulation of gene expression;GO:0010604//positive regulation of macromolecule metabolic process;GO:0031328//positive regulation of cellular biosynthetic process;GO:0048513//animal organ development;GO:0010557//positive regulation of macromolecule biosynthetic process;GO:1903506//regulation of nucleic acid-templated transcription;GO:0009892//negative regul…
ENSMUST00000003512	0	135.525	0.001	3.52	11.7813597135247	0.00212115113662095	0.278352878701122	no	Fcgrt	Fc receptor, IgG, alpha chain transporter [Source:MGI Symbol;Acc:MGI:103017]	-	-	-	-	GO:0005886//plasma membrane;GO:0044425//membrane part;GO:0098552//side of membrane;GO:0005623//cell;GO:0044459//plasma membrane part;GO:0044421//extracellular region part;GO:0009986//cell surface;GO:0009897//external side of plasma membrane;GO:0031224//intrinsic component of membrane;GO:0071944//cell periphery;GO:0005615//extracellular space;GO:0044464//cell part;GO:0005576//extracellular region;…	GO:0019864//IgG binding;GO:0005515//protein binding;GO:0030881//beta-2-microglobulin binding;GO:0032403//protein complex binding;GO:0005488//binding;GO:0019865//immunoglobulin binding;GO:0044877//macromolecular complex binding	GO:0002376//immune system process;GO:0050896//response to stimulus;GO:0006955//immune response
ENSMUST00000004097	1702.33	525.85	7.31	1.84	-1.99016563989542	0.000341316998977343	0.0835815238611795	no	Cux1	cut-like homeobox 1 [Source:MGI Symbol;Acc:MGI:88568]	-	-	-	-	GO:0044464//cell part;GO:0043226//organelle;GO:0005623//cell;GO:0005634//nucleus;GO:0005622//intracellular;GO:0043227//membrane-bounded organelle;GO:0044424//intracellular part;GO:0043229//intracellular organelle;GO:0043231//intracellular membrane-bounded organelle	GO:0097159//organic cyclic compound binding;GO:0003677//DNA binding;GO:0043565//sequence-specific DNA binding;GO:1901363//heterocyclic compound binding;GO:0005488//binding;GO:0003676//nucleic acid binding	GO:0006355//regulation of transcription, DNA-templated;GO:0050789//regulation of biological process;GO:0019222//regulation of metabolic process;GO:0031323//regulation of cellular metabolic process;GO:1903506//regulation of nucleic acid-templated transcription;GO:0051252//regulation of RNA metabolic process;GO:0019219//regulation of nucleobase-containing compound metabolic process;GO:0009889//regu…
ENSMUST00000005051	33.265	0	1.05	0.001	-10.0361736125535	0.00364863842688811	0.368579675193543	no	Ldha	lactate dehydrogenase A [Source:MGI Symbol;Acc:MGI:96759]	Metabolism;Organismal Systems;Environmental Information Processing;Human Diseases	Endocrine system;Cancers;Carbohydrate metabolism;Global and Overview;Signal transduction;Amino acid metabolism	ko01100//Metabolic pathways;ko01110//Biosynthesis of secondary metabolites;ko01130//Biosynthesis of antibiotics;ko01120//Microbial metabolism in diverse environments;ko04066//HIF-1 signaling pathway;ko04922//Glucagon signaling pathway;ko05230//Central carbon metabolism in cancer;ko00010//Glycolysis / Gluconeogenesis;ko00270//Cysteine and methionine metabolism;ko00620//Pyruvate metabolism;ko00640/…	K00016	GO:0043226//organelle;GO:0044463//cell projection part;GO:0043227//membrane-bounded organelle;GO:0044424//intracellular part;GO:0044422//organelle part;GO:0044464//cell part;GO:0005622//intracellular;GO:0005739//mitochondrion;GO:0043231//intracellular membrane-bounded organelle;GO:0044441//ciliary part;GO:0042995//cell projection;GO:0044444//cytoplasmic part;GO:0035686//sperm fibrous sheath;GO:00…	GO:0005515//protein binding;GO:0003824//catalytic activity;GO:0016491//oxidoreductase activity;GO:0004459//L-lactate dehydrogenase activity;GO:0016616//oxidoreductase activity, acting on the CH-OH group of donors, NAD or NADP as acceptor;GO:0004457//lactate dehydrogenase activity;GO:0005488//binding;GO:0016614//oxidoreductase activity, acting on CH-OH group of donors	GO:0043436//oxoacid metabolic process;GO:0046483//heterocycle metabolic process;GO:0006733//oxidoreduction coenzyme metabolic process;GO:0016052//carbohydrate catabolic process;GO:0009144//purine nucleoside triphosphate metabolic process;GO:0046031//ADP metabolic process;GO:0044238//primary metabolic process;GO:0044711//single-organism biosynthetic process;GO:0006807//nitrogen compound metabolic …
ENSMUST00000005218	51.815	0	0.505	0.001	-8.98013957763916	0.000718587819151096	0.136389957245312	no	Cd44	CD44 antigen [Source:MGI Symbol;Acc:MGI:88338]	Organismal Systems;Environmental Information Processing;Human Diseases	Signaling molecules and interaction;Immune system;Cancers;Infectious diseases	ko05205//Proteoglycans in cancer;ko05169//Epstein-Barr virus infection;ko05206//MicroRNAs in cancer;ko04640//Hematopoietic cell lineage;ko04512//ECM-receptor interaction;ko05131//Shigellosis	K06256	GO:0044463//cell projection part;GO:0032991//macromolecular complex;GO:0005737//cytoplasm;GO:0043226//organelle;GO:0016020//membrane;GO:0005623//cell;GO:0044464//cell part;GO:0044425//membrane part;GO:0098805//whole membrane;GO:0009986//cell surface;GO:0044444//cytoplasmic part;GO:0031256//leading edge membrane;GO:0031224//intrinsic component of membrane;GO:0042995//cell projection;GO:0043234//pr…	GO:0004888//transmembrane signaling receptor activity;GO:0005540//hyaluronic acid binding;GO:0097367//carbohydrate derivative binding;GO:0004871//signal transducer activity;GO:0060089//molecular transducer activity;GO:0004896//cytokine receptor activity;GO:0005539//glycosaminoglycan binding;GO:0004872//receptor activity;GO:0038023//signaling receptor activity;GO:0099600//transmembrane receptor ac…	GO:0034116//positive regulation of heterotypic cell-cell adhesion;GO:2001243//negative regulation of intrinsic apoptotic signaling pathway;GO:0050793//regulation of developmental process;GO:0065007//biological regulation;GO:0006022//aminoglycan metabolic process;GO:0043281//regulation of cysteine-type endopeptidase activity involved in apoptotic process;GO:0042981//regulation of apoptotic process…
ENSMUST00000005578	0	22.085	0.001	0.155	7.27612440527424	0.0232505445930437	1	no	Cic	capicua transcriptional repressor [Source:MGI Symbol;Acc:MGI:1918972]	-	-	-	-	GO:0005634//nucleus;GO:0043231//intracellular membrane-bounded organelle;GO:0043229//intracellular organelle;GO:0043226//organelle;GO:0043227//membrane-bounded organelle;GO:0005622//intracellular;GO:0044464//cell part;GO:0044424//intracellular part;GO:0005623//cell	GO:1901363//heterocyclic compound binding;GO:0003677//DNA binding;GO:0097159//organic cyclic compound binding;GO:0005488//binding;GO:0003676//nucleic acid binding	-
ENSMUST00000005685	96.22	467.22	2.655	10.185	1.93966221416173	0.00270214799211126	0.316036084885456	no	Cyp2a5	cytochrome P450, family 2, subfamily a, polypeptide 5 [Source:MGI Symbol;Acc:MGI:88597]	Metabolism	Global and Overview;Metabolism of cofactors and vitamins	ko01100//Metabolic pathways;ko00830//Retinol metabolism	K07411	GO:0044425//membrane part;GO:0016021//integral component of membrane;GO:0016020//membrane;GO:0031224//intrinsic component of membrane	GO:0016491//oxidoreductase activity;GO:1901363//heterocyclic compound binding;GO:0043169//cation binding;GO:0005488//binding;GO:0046906//tetrapyrrole binding;GO:0004497//monooxygenase activity;GO:0097159//organic cyclic compound binding;GO:0046872//metal ion binding;GO:0003824//catalytic activity;GO:0016705//oxidoreductase activity, acting on paired donors, with incorporation or reduction of mole…	GO:0008152//metabolic process;GO:0044710//single-organism metabolic process;GO:0055114//oxidation-reduction process;GO:0044699//single-organism process
ENSMUST00000005768	0	34.17	0.001	0.45	8.81378119121704	0.039324685953231	1	no	Pip5k1a	phosphatidylinositol-4-phosphate 5-kinase, type 1 alpha [Source:MGI Symbol;Acc:MGI:107929]	Cellular Processes;Human Diseases;Environmental Information Processing;Metabolism;Organismal Systems	Signal transduction;Transport and catabolism;Cancers;Carbohydrate metabolism;Global and Overview;Cell motility;Cellular commiunity;Immune system	ko01100//Metabolic pathways;ko04144//Endocytosis;ko04810//Regulation of actin cytoskeleton;ko04510//Focal adhesion;ko04072//Phospholipase D signaling pathway;ko04070//Phosphatidylinositol signaling system;ko04666//Fc gamma R-mediated phagocytosis;ko05231//Choline metabolism in cancer;ko00562//Inositol phosphate metabolism	K00889	-	GO:0005488//binding;GO:0000166//nucleotide binding;GO:0032553//ribonucleotide binding;GO:1901265//nucleoside phosphate binding;GO:0016773//phosphotransferase activity, alcohol group as acceptor;GO:0036094//small molecule binding;GO:0017076//purine nucleotide binding;GO:0001883//purine nucleoside binding;GO:0005524//ATP binding;GO:0035639//purine ribonucleoside triphosphate binding;GO:0032559//ade…	GO:0006629//lipid metabolic process;GO:0046834//lipid phosphorylation;GO:0046486//glycerolipid metabolic process;GO:0071704//organic substance metabolic process;GO:0044763//single-organism cellular process;GO:0044699//single-organism process;GO:0044237//cellular metabolic process;GO:0006644//phospholipid metabolic process;GO:0006796//phosphate-containing compound metabolic process;GO:0044238//pri…
ENSMUST00000006101	292	953.5	4.225	10.81	1.3553432765651	0.00258764618702279	0.309913005014762	no	Itgae	integrin alpha E, epithelial-associated [Source:MGI Symbol;Acc:MGI:1298377]	Cellular Processes	Cell motility	ko04810//Regulation of actin cytoskeleton	K06524	GO:0098552//side of membrane;GO:0016020//membrane;GO:0044459//plasma membrane part;GO:0005886//plasma membrane;GO:0071944//cell periphery;GO:0005887//integral component of plasma membrane;GO:0016021//integral component of membrane;GO:0044464//cell part;GO:0098797//plasma membrane protein complex;GO:0005623//cell;GO:0098636//protein complex involved in cell adhesion;GO:0009897//external side of pl…	GO:0043169//cation binding;GO:0005488//binding;GO:0043167//ion binding;GO:0046872//metal ion binding	GO:0044699//single-organism process;GO:0051716//cellular response to stimulus;GO:0007154//cell communication;GO:0050794//regulation of cellular process;GO:0007229//integrin-mediated signaling pathway;GO:0044700//single organism signaling;GO:0044763//single-organism cellular process;GO:0050789//regulation of biological process;GO:0007155//cell adhesion;GO:0009987//cellular process;GO:0022610//biol…
ENSMUST00000006367	27.84	188.315	0.755	4.05	2.42337335844691	0.0156238863572317	0.864916495315258	no	Htra1	HtrA serine peptidase 1 [Source:MGI Symbol;Acc:MGI:1929076]	-	-	-	-	GO:0005737//cytoplasm;GO:0005886//plasma membrane;GO:0044464//cell part;GO:0044444//cytoplasmic part;GO:0071944//cell periphery;GO:0005829//cytosol;GO:0005615//extracellular space;GO:0005576//extracellular region;GO:0005622//intracellular;GO:0016020//membrane;GO:0044421//extracellular region part;GO:0044424//intracellular part;GO:0005623//cell	GO:0004252//serine-type endopeptidase activity;GO:0008233//peptidase activity;GO:0005488//binding;GO:0008236//serine-type peptidase activity;GO:0004175//endopeptidase activity;GO:0005515//protein binding;GO:0003824//catalytic activity;GO:0005520//insulin-like growth factor binding;GO:0019838//growth factor binding;GO:0042802//identical protein binding;GO:0070011//peptidase activity, acting on L-a…	GO:0050687//negative regulation of defense response to virus;GO:0030154//cell differentiation;GO:0044699//single-organism process;GO:0008284//positive regulation of cell proliferation;GO:0002697//regulation of immune effector process;GO:0043170//macromolecule metabolic process;GO:0032101//regulation of response to external stimulus;GO:0010468//regulation of gene expression;GO:0080134//regulation …
ENSMUST00000006614	42.115	0	0.6	0.001	-9.22881869049588	0.00151832076234442	0.221148406615343	no	Epha2	Eph receptor A2 [Source:MGI Symbol;Acc:MGI:95278]	Environmental Information Processing;Organismal Systems	Signal transduction;Development	ko04151//PI3K-Akt signaling pathway;ko04015//Rap1 signaling pathway;ko04014//Ras signaling pathway;ko04360//Axon guidance	K05103	GO:0030055//cell-substrate junction;GO:0030054//cell junction;GO:0070161//anchoring junction;GO:0031253//cell projection membrane;GO:0001726//ruffle;GO:0071944//cell periphery;GO:0098589//membrane region;GO:0009986//cell surface;GO:0032587//ruffle membrane;GO:0043234//protein complex;GO:0031252//cell leading edge;GO:0098590//plasma membrane region;GO:0005887//integral component of plasma membrane…	GO:0005515//protein binding;GO:0060089//molecular transducer activity;GO:0036094//small molecule binding;GO:0005524//ATP binding;GO:0004714//transmembrane receptor protein tyrosine kinase activity;GO:0032553//ribonucleotide binding;GO:0019199//transmembrane receptor protein kinase activity;GO:0032549//ribonucleoside binding;GO:0032555//purine ribonucleotide binding;GO:0004872//receptor activity;G…	GO:0001649//osteoblast differentiation;GO:0014028//notochord formation;GO:1903348//positive regulation of bicellular tight junction assembly;GO:0098542//defense response to other organism;GO:0006935//chemotaxis;GO:0043412//macromolecule modification;GO:0008104//protein localization;GO:0006793//phosphorus metabolic process;GO:0035239//tube morphogenesis;GO:0001525//angiogenesis;GO:0046849//bone re…
ENSMUST00000006629	242.795	1016.2	1.605	5.285	1.71933017426038	0.00132250608990845	0.200951320082405	no	Sptbn1	spectrin beta, non-erythrocytic 1 [Source:MGI Symbol;Acc:MGI:98388]	-	-	-	-	GO:0044304//main axon;GO:0044425//membrane part;GO:0031253//cell projection membrane;GO:0060076//excitatory synapse;GO:0032991//macromolecular complex;GO:0030864//cortical actin cytoskeleton;GO:0043232//intracellular non-membrane-bounded organelle;GO:0070013//intracellular organelle lumen;GO:0016020//membrane;GO:0031672//A band;GO:0032437//cuticular plate;GO:0098794//postsynapse;GO:0043227//membr…	GO:0043167//ion binding;GO:0003779//actin binding;GO:0008092//cytoskeletal protein binding;GO:0019899//enzyme binding;GO:0008289//lipid binding;GO:0005516//calmodulin binding;GO:0005515//protein binding;GO:0005488//binding;GO:0051020//GTPase binding;GO:0043168//anion binding;GO:0030506//ankyrin binding;GO:0044877//macromolecular complex binding;GO:0005543//phospholipid binding;GO:0005200//structu…	GO:0050707//regulation of cytokine secretion;GO:1901880//negative regulation of protein depolymerization;GO:0090092//regulation of transmembrane receptor protein serine/threonine kinase signaling pathway;GO:0044802//single-organism membrane organization;GO:0048523//negative regulation of cellular process;GO:1900040//regulation of interleukin-2 secretion;GO:1904951//positive regulation of establis…
ENSMUST00000007131	0	227.06	0.001	2.375	11.2137117981057	0.000379080395080968	0.0886089978182446	no	Acly	ATP citrate lyase [Source:MGI Symbol;Acc:MGI:103251]	Metabolism	Global and Overview;Carbohydrate metabolism	ko01100//Metabolic pathways;ko01110//Biosynthesis of secondary metabolites;ko01130//Biosynthesis of antibiotics;ko01120//Microbial metabolism in diverse environments;ko00020//Citrate cycle (TCA cycle)	K01648	GO:0005829//cytosol;GO:0043229//intracellular organelle;GO:0005622//intracellular;GO:0044464//cell part;GO:0044446//intracellular organelle part;GO:0031981//nuclear lumen;GO:0044428//nuclear part;GO:0005886//plasma membrane;GO:0009346//citrate lyase complex;GO:0031974//membrane-enclosed lumen;GO:0005623//cell;GO:0043231//intracellular membrane-bounded organelle;GO:0044424//intracellular part;GO:0…	GO:0032559//adenyl ribonucleotide binding;GO:0032555//purine ribonucleotide binding;GO:0016740//transferase activity;GO:1901265//nucleoside phosphate binding;GO:0046872//metal ion binding;GO:0016746//transferase activity, transferring acyl groups;GO:0003878//ATP citrate synthase activity;GO:0035639//purine ribonucleoside triphosphate binding;GO:0003824//catalytic activity;GO:0046912//transferase …	GO:0008610//lipid biosynthetic process;GO:0044249//cellular biosynthetic process;GO:0008152//metabolic process;GO:0043436//oxoacid metabolic process;GO:0044238//primary metabolic process;GO:0019752//carboxylic acid metabolic process;GO:0006631//fatty acid metabolic process;GO:0044237//cellular metabolic process;GO:0072350//tricarboxylic acid metabolic process;GO:0006790//sulfur compound metabolic…
ENSMUST00000008878	90.615	344	1.115	3.33	1.57847846715096	0.0261807106358167	1	no	Gprc5b	G protein-coupled receptor, family C, group 5, member B [Source:MGI Symbol;Acc:MGI:1927596]	-	-	-	-	GO:0016021//integral component of membrane;GO:0032991//macromolecular complex;GO:0043230//extracellular organelle;GO:0043227//membrane-bounded organelle;GO:0098589//membrane region;GO:0044464//cell part;GO:0044444//cytoplasmic part;GO:0016020//membrane;GO:0070062//extracellular exosome;GO:0043233//organelle lumen;GO:0044422//organelle part;GO:0005634//nucleus;GO:0044446//intracellular organelle p…	GO:0005515//protein binding;GO:0038023//signaling receptor activity;GO:0004872//receptor activity;GO:0019207//kinase regulator activity;GO:0004871//signal transducer activity;GO:0019887//protein kinase regulator activity;GO:0019901//protein kinase binding;GO:0098772//molecular function regulator;GO:0099600//transmembrane receptor activity;GO:0004888//transmembrane signaling receptor activity;GO:0…	GO:1902531//regulation of intracellular signal transduction;GO:0050789//regulation of biological process;GO:0043549//regulation of kinase activity;GO:0010935//regulation of macrophage cytokine production;GO:0061097//regulation of protein tyrosine kinase activity;GO:0023051//regulation of signaling;GO:0080134//regulation of response to stress;GO:0007186//G-protein coupled receptor signaling pathwa…
ENSMUST00000009329	32.5	203.5	3.525	17.41	2.30422104036495	0.0168319045575853	0.885744897850873	no	Ccl8	chemokine (C-C motif) ligand 8 [Source:MGI Symbol;Acc:MGI:101878]	Organismal Systems;Environmental Information Processing	Signaling molecules and interaction;Immune system	ko04060//Cytokine-cytokine receptor interaction;ko04062//Chemokine signaling pathway	K16596	GO:0005576//extracellular region;GO:0005615//extracellular space;GO:0044421//extracellular region part	GO:0097367//carbohydrate derivative binding;GO:1901681//sulfur compound binding;GO:0005539//glycosaminoglycan binding;GO:0005488//binding;GO:0043168//anion binding;GO:0008201//heparin binding;GO:0008009//chemokine activity;GO:0042379//chemokine receptor binding;GO:0043167//ion binding;GO:0005125//cytokine activity;GO:0005515//protein binding;GO:0001664//G-protein coupled receptor binding;GO:00480…	GO:0045663//positive regulation of myoblast differentiation;GO:0002376//immune system process;GO:0030593//neutrophil chemotaxis;GO:0010646//regulation of cell communication;GO:0050793//regulation of developmental process;GO:0001934//positive regulation of protein phosphorylation;GO:0060143//positive regulation of syncytium formation by plasma membrane fusion;GO:0010831//positive regulation of myo…
ENSMUST00000012612	203.955	724.02	2.71	7.495	1.46763562659399	0.00465893008703294	0.431471660054492	no	Zmiz2	zinc finger, MIZ-type containing 2 [Source:MGI Symbol;Acc:MGI:106374]	-	-	-	-	GO:0044444//cytoplasmic part;GO:0005623//cell;GO:0043229//intracellular organelle;GO:0044428//nuclear part;GO:0005694//chromosome;GO:0043232//intracellular non-membrane-bounded organelle;GO:0005634//nucleus;GO:0043227//membrane-bounded organelle;GO:0043226//organelle;GO:0031974//membrane-enclosed lumen;GO:0070013//intracellular organelle lumen;GO:0044427//chromosomal part;GO:0044446//intracellula…	GO:0005488//binding;GO:0046914//transition metal ion binding;GO:0000988//transcription factor activity, protein binding;GO:0030374//ligand-dependent nuclear receptor transcription coactivator activity;GO:0008270//zinc ion binding;GO:0003712//transcription cofactor activity;GO:0003713//transcription coactivator activity;GO:0046872//metal ion binding;GO:0043169//cation binding;GO:0000989//transcrip…	GO:0010604//positive regulation of macromolecule metabolic process;GO:1903508//positive regulation of nucleic acid-templated transcription;GO:0006355//regulation of transcription, DNA-templated;GO:0065007//biological regulation;GO:0080090//regulation of primary metabolic process;GO:0019222//regulation of metabolic process;GO:0010628//positive regulation of gene expression;GO:2001141//regulation o…
ENSMUST00000012847	7.025	86.175	0.26	2.545	3.2910821279346	0.0250860217844392	1	no	Cd209a	CD209a antigen [Source:MGI Symbol;Acc:MGI:2157942]	Human Diseases;Cellular Processes	Transport and catabolism;Infectious diseases	ko05152//Tuberculosis;ko04145//Phagosome;ko05162//Measles	K06563	GO:0031224//intrinsic component of membrane;GO:0016021//integral component of membrane;GO:0044425//membrane part;GO:0005623//cell;GO:0016020//membrane;GO:0044464//cell part;GO:0009986//cell surface	GO:0005488//binding;GO:0060089//molecular transducer activity;GO:0048029//monosaccharide binding;GO:0001618//virus receptor activity;GO:0036094//small molecule binding;GO:0030246//carbohydrate binding;GO:0004872//receptor activity;GO:0043169//cation binding;GO:0097367//carbohydrate derivative binding;GO:0005537//mannose binding;GO:0046872//metal ion binding;GO:0048306//calcium-dependent protein b…	GO:0050794//regulation of cellular process;GO:0051806//entry into cell of other organism involved in symbiotic interaction;GO:0050670//regulation of lymphocyte proliferation;GO:0030260//entry into host cell;GO:0065007//biological regulation;GO:0052192//movement in environment of other organism involved in symbiotic interaction;GO:0030155//regulation of cell adhesion;GO:0051179//localization;GO:00…
ENSMUST00000015138	377.15	182.35	5.435	2.07	-1.39264926752798	0.0160621908971172	0.876479743204874	no	Eln	elastin [Source:MGI Symbol;Acc:MGI:95317]	Organismal Systems	Digestive system	ko04974//Protein digestion and absorption	K14211	GO:0044420//extracellular matrix component;GO:0071953//elastic fiber;GO:0044464//cell part;GO:0005576//extracellular region;GO:0005739//mitochondrion;GO:0005623//cell;GO:0043229//intracellular organelle;GO:0005737//cytoplasm;GO:0043231//intracellular membrane-bounded organelle;GO:0031012//extracellular matrix;GO:0044424//intracellular part;GO:0005622//intracellular;GO:0044444//cytoplasmic part;GO…	GO:0030023//extracellular matrix constituent conferring elasticity;GO:0005488//binding;GO:0097493//structural molecule activity conferring elasticity;GO:0005515//protein binding;GO:0050840//extracellular matrix binding;GO:0005201//extracellular matrix structural constituent;GO:0005198//structural molecule activity	GO:0030198//extracellular matrix organization;GO:0032502//developmental process;GO:0071840//cellular component organization or biogenesis;GO:0030036//actin cytoskeleton organization;GO:0003007//heart morphogenesis;GO:0061061//muscle structure development;GO:0060538//skeletal muscle organ development;GO:0008064//regulation of actin polymerization or depolymerization;GO:0007519//skeletal muscle tis…
ENSMUST00000015160	5.165	80.12	0.13	1.595	3.61697289562378	0.0478901072445101	1	no	Acsf3	acyl-CoA synthetase family member 3 [Source:MGI Symbol;Acc:MGI:2182591]	Metabolism	Amino acid metabolism	ko00280//Valine, leucine and isoleucine degradation	K18660	GO:0043229//intracellular organelle;GO:0005737//cytoplasm;GO:0005739//mitochondrion;GO:0043231//intracellular membrane-bounded organelle;GO:0044464//cell part;GO:0044424//intracellular part;GO:0005623//cell;GO:0043227//membrane-bounded organelle;GO:0005622//intracellular;GO:0044444//cytoplasmic part;GO:0043226//organelle	GO:0005488//binding;GO:0090409//malonyl-CoA synthetase activity;GO:0097367//carbohydrate derivative binding;GO:0097159//organic cyclic compound binding;GO:0032559//adenyl ribonucleotide binding;GO:0015645//fatty acid ligase activity;GO:0001882//nucleoside binding;GO:0043167//ion binding;GO:0032555//purine ribonucleotide binding;GO:0016878//acid-thiol ligase activity;GO:0003824//catalytic activity…	GO:0006629//lipid metabolic process;GO:0009058//biosynthetic process;GO:0006631//fatty acid metabolic process;GO:0009056//catabolic process;GO:0044699//single-organism process;GO:0044282//small molecule catabolic process;GO:0016054//organic acid catabolic process;GO:0032787//monocarboxylic acid metabolic process;GO:0009987//cellular process;GO:1901575//organic substance catabolic process;GO:00447…
ENSMUST00000015998	4.33	97.965	0.12	2.095	4.1258439329782	0.0183208758974202	0.921774443659725	no	Cd5l	CD5 antigen-like [Source:MGI Symbol;Acc:MGI:1334419]	-	-	-	-	GO:0071944//cell periphery;GO:0005623//cell;GO:0005622//intracellular;GO:0005886//plasma membrane;GO:0005576//extracellular region;GO:0009986//cell surface;GO:0044464//cell part;GO:0044424//intracellular part;GO:0016020//membrane;GO:0005737//cytoplasm	GO:0060089//molecular transducer activity;GO:0038024//cargo receptor activity;GO:0005044//scavenger receptor activity;GO:0004872//receptor activity	GO:0065007//biological regulation;GO:0060255//regulation of macromolecule metabolic process;GO:0050727//regulation of inflammatory response;GO:0002697//regulation of immune effector process;GO:0016192//vesicle-mediated transport;GO:0010468//regulation of gene expression;GO:0009987//cellular process;GO:2000257//regulation of protein activation cascade;GO:0044699//single-organism process;GO:0006898…
ENSMUST00000017751	28.5	169.705	0.33	1.565	2.24562472757416	0.029228798954911	1	no	Tns4	tensin 4 [Source:MGI Symbol;Acc:MGI:2144377]	-	-	-	-	GO:0005737//cytoplasm;GO:0005856//cytoskeleton;GO:0044464//cell part;GO:0043229//intracellular organelle;GO:0030055//cell-substrate junction;GO:0005623//cell;GO:0005622//intracellular;GO:0044424//intracellular part;GO:0030054//cell junction;GO:0043232//intracellular non-membrane-bounded organelle;GO:0005925//focal adhesion;GO:0043228//non-membrane-bounded organelle;GO:0043226//organelle;GO:007016…	GO:0005515//protein binding;GO:0008092//cytoskeletal protein binding;GO:0003674//molecular_function;GO:0003779//actin binding;GO:0005488//binding	GO:0009987//cellular process;GO:0006915//apoptotic process;GO:0012501//programmed cell death;GO:0008219//cell death;GO:0051179//localization;GO:0033036//macromolecule localization;GO:0044763//single-organism cellular process;GO:0008104//protein localization;GO:0016265//death;GO:0044699//single-organism process
ENSMUST00000018491	0	28.4	0.001	0.555	9.11634396123747	0.0142102468422676	0.822154055273274	no	Zkscan6	zinc finger with KRAB and SCAN domains 6 [Source:MGI Symbol;Acc:MGI:1289293]	-	-	-	-	GO:0044464//cell part;GO:0005623//cell;GO:0043226//organelle;GO:0043227//membrane-bounded organelle;GO:0043231//intracellular membrane-bounded organelle;GO:0005634//nucleus;GO:0043229//intracellular organelle;GO:0005622//intracellular;GO:0044424//intracellular part	GO:0001071//nucleic acid binding transcription factor activity;GO:0003700//transcription factor activity, sequence-specific DNA binding;GO:0003677//DNA binding;GO:0046872//metal ion binding;GO:0043167//ion binding;GO:1901363//heterocyclic compound binding;GO:0005488//binding;GO:0043169//cation binding;GO:0003676//nucleic acid binding;GO:0097159//organic cyclic compound binding	GO:0019219//regulation of nucleobase-containing compound metabolic process;GO:0010556//regulation of macromolecule biosynthetic process;GO:0031326//regulation of cellular biosynthetic process;GO:0050794//regulation of cellular process;GO:0065007//biological regulation;GO:0009889//regulation of biosynthetic process;GO:0031323//regulation of cellular metabolic process;GO:2001141//regulation of RNA …
ENSMUST00000018522	0	78.645	0.001	1.025	10.0014081943928	0.00994088167560265	0.679909205176848	no	Cuedc1	CUE domain containing 1 [Source:MGI Symbol;Acc:MGI:2144281]	-	-	-	-	GO:0005575//cellular_component	GO:0003674//molecular_function;GO:0005488//binding;GO:0005515//protein binding	GO:0008150//biological_process
ENSMUST00000018918	168.59	531.45	7.65	18.865	1.3021804472301	0.0315593471443669	1	no	Cd68	CD68 antigen [Source:MGI Symbol;Acc:MGI:88342]	Cellular Processes	Transport and catabolism	ko04142//Lysosome	K06501	GO:0043229//intracellular organelle;GO:0010008//endosome membrane;GO:0044425//membrane part;GO:0044424//intracellular part;GO:0031090//organelle membrane;GO:0043231//intracellular membrane-bounded organelle;GO:0098805//whole membrane;GO:0005737//cytoplasm;GO:0044444//cytoplasmic part;GO:0044464//cell part;GO:0043227//membrane-bounded organelle;GO:0005886//plasma membrane;GO:0044440//endosomal par…	-	GO:0002682//regulation of immune system process;GO:0010033//response to organic substance;GO:0031667//response to nutrient levels;GO:0009991//response to extracellular stimulus;GO:1901701//cellular response to oxygen-containing compound;GO:1901700//response to oxygen-containing compound;GO:0031668//cellular response to extracellular stimulus;GO:0002683//negative regulation of immune system proces…
ENSMUST00000019064	246.32	648.35	5.075	10.5	1.04890960048095	0.0365064531119048	1	no	Cxcl16	chemokine (C-X-C motif) ligand 16 [Source:MGI Symbol;Acc:MGI:1932682]	Organismal Systems;Environmental Information Processing	Immune system;Signaling molecules and interaction	ko04060//Cytokine-cytokine receptor interaction;ko04062//Chemokine signaling pathway	K10035	GO:0044425//membrane part;GO:0005576//extracellular region;GO:0031224//intrinsic component of membrane;GO:0016020//membrane;GO:0016021//integral component of membrane;GO:0044421//extracellular region part;GO:0005615//extracellular space	GO:0004872//receptor activity;GO:0030228//lipoprotein particle receptor activity;GO:0005515//protein binding;GO:0042379//chemokine receptor binding;GO:0005488//binding;GO:0038024//cargo receptor activity;GO:0005041//low-density lipoprotein receptor activity;GO:0001664//G-protein coupled receptor binding;GO:0008009//chemokine activity;GO:0005102//receptor binding;GO:0005126//cytokine receptor bind…	GO:0002376//immune system process;GO:0048518//positive regulation of biological process;GO:0045927//positive regulation of growth;GO:0006810//transport;GO:0051704//multi-organism process;GO:0070887//cellular response to chemical stimulus;GO:0006897//endocytosis;GO:0030307//positive regulation of cell growth;GO:0071219//cellular response to molecule of bacterial origin;GO:0006952//defense response…
ENSMUST00000019734	42.5	0	0.85	0.001	-9.73131903102506	0.0181414454668095	0.919697512191224	no	Cyb561	cytochrome b-561 [Source:MGI Symbol;Acc:MGI:103253]	-	-	-	-	GO:0030133//transport vesicle;GO:0030659//cytoplasmic vesicle membrane;GO:0012505//endomembrane system;GO:0012506//vesicle membrane;GO:0016020//membrane;GO:0005764//lysosome;GO:0044464//cell part;GO:0000323//lytic vacuole;GO:0030658//transport vesicle membrane;GO:0098805//whole membrane;GO:0031224//intrinsic component of membrane;GO:0043231//intracellular membrane-bounded organelle;GO:0005623//ce…	GO:0016723//oxidoreductase activity, oxidizing metal ions, NAD or NADP as acceptor;GO:0016722//oxidoreductase activity, oxidizing metal ions;GO:0003824//catalytic activity;GO:0000293//ferric-chelate reductase activity;GO:0005488//binding;GO:0043167//ion binding;GO:0043169//cation binding;GO:0016491//oxidoreductase activity;GO:0046872//metal ion binding	GO:0055114//oxidation-reduction process;GO:0009987//cellular process;GO:0044699//single-organism process;GO:0044763//single-organism cellular process;GO:0006091//generation of precursor metabolites and energy;GO:0044710//single-organism metabolic process;GO:0044237//cellular metabolic process;GO:0022900//electron transport chain;GO:0008152//metabolic process
ENSMUST00000020308	793	2562	25.115	63.58	1.34002374146615	0.00010595921869915	0.03419408835991	yes	Ddit4	DNA-damage-inducible transcript 4 [Source:MGI Symbol;Acc:MGI:1921997]	Environmental Information Processing;Human Diseases	Cancers;Signal transduction	ko04151//PI3K-Akt signaling pathway;ko05206//MicroRNAs in cancer;ko04150//mTOR signaling pathway	K08270	GO:0043231//intracellular membrane-bounded organelle;GO:0043226//organelle;GO:0005739//mitochondrion;GO:0044464//cell part;GO:0005622//intracellular;GO:0044424//intracellular part;GO:0005737//cytoplasm;GO:0043227//membrane-bounded organelle;GO:0044444//cytoplasmic part;GO:0005829//cytosol;GO:0005623//cell;GO:0043229//intracellular organelle	GO:0005488//binding;GO:0005515//protein binding;GO:0071889//14-3-3 protein binding	GO:0070848//response to growth factor;GO:0009895//negative regulation of catabolic process;GO:0060255//regulation of macromolecule metabolic process;GO:0045820//negative regulation of glycolytic process;GO:0051384//response to glucocorticoid;GO:0071840//cellular component organization or biogenesis;GO:0043933//macromolecular complex subunit organization;GO:0031399//regulation of protein modificat…
ENSMUST00000020496	27.555	239.7	0.23	1.605	2.80286753106529	0.00273812431276659	0.317779300594492	no	Adarb1	adenosine deaminase, RNA-specific, B1 [Source:MGI Symbol;Acc:MGI:891999]	-	-	-	-	GO:0044446//intracellular organelle part;GO:0005654//nucleoplasm;GO:0031974//membrane-enclosed lumen;GO:0005737//cytoplasm;GO:0043228//non-membrane-bounded organelle;GO:0043232//intracellular non-membrane-bounded organelle;GO:0005634//nucleus;GO:0043227//membrane-bounded organelle;GO:0005622//intracellular;GO:0043233//organelle lumen;GO:0044424//intracellular part;GO:0044464//cell part;GO:0044422…	GO:0097159//organic cyclic compound binding;GO:0003676//nucleic acid binding;GO:0043167//ion binding;GO:0003726//double-stranded RNA adenosine deaminase activity;GO:0004000//adenosine deaminase activity;GO:0003824//catalytic activity;GO:0016814//hydrolase activity, acting on carbon-nitrogen (but not peptide) bonds, in cyclic amidines;GO:0046872//metal ion binding;GO:0003725//double-stranded RNA b…	GO:0007267//cell-cell signaling;GO:0065007//biological regulation;GO:0006139//nucleobase-containing compound metabolic process;GO:0006807//nitrogen compound metabolic process;GO:0044707//single-multicellular organism process;GO:0050790//regulation of catalytic activity;GO:0048483//autonomic nervous system development;GO:0071840//cellular component organization or biogenesis;GO:0048522//positive r…
ENSMUST00000020710	0	167.645	0.001	3.92	11.9366379390026	5.37372891341698e-07	0.000460570550136971	yes	Tcn2	transcobalamin 2 [Source:MGI Symbol;Acc:MGI:98534]	Organismal Systems	Digestive system	ko04977//Vitamin digestion and absorption	K14619	GO:0044421//extracellular region part;GO:0005576//extracellular region;GO:0005615//extracellular space	GO:0005488//binding;GO:0019842//vitamin binding;GO:0031419//cobalamin binding;GO:1901363//heterocyclic compound binding;GO:0036094//small molecule binding;GO:0046872//metal ion binding;GO:0043169//cation binding;GO:0043167//ion binding;GO:0097159//organic cyclic compound binding;GO:0046906//tetrapyrrole binding	GO:0006824//cobalt ion transport;GO:0044765//single-organism transport;GO:0071702//organic substance transport;GO:0071705//nitrogen compound transport;GO:0006810//transport;GO:0006812//cation transport;GO:0051179//localization;GO:0051180//vitamin transport;GO:0015889//cobalamin transport;GO:1902578//single-organism localization;GO:0072511//divalent inorganic cation transport;GO:0000041//transitio…
ENSMUST00000020886	414.475	1100.76	5.085	10.495	1.04538248743465	0.0171611999507605	0.893115086241999	no	Nampt	nicotinamide phosphoribosyltransferase [Source:MGI Symbol;Acc:MGI:1929865]	Metabolism	Metabolism of cofactors and vitamins;Global and Overview	ko01100//Metabolic pathways;ko00760//Nicotinate and nicotinamide metabolism	K03462	GO:0070013//intracellular organelle lumen;GO:0044451//nucleoplasm part;GO:0005623//cell;GO:0030054//cell junction;GO:0044421//extracellular region part;GO:0016604//nuclear body;GO:0043231//intracellular membrane-bounded organelle;GO:0031981//nuclear lumen;GO:0043229//intracellular organelle;GO:0016020//membrane;GO:0043227//membrane-bounded organelle;GO:0005829//cytosol;GO:0043226//organelle;GO:00…	GO:0008144//drug binding;GO:0042802//identical protein binding;GO:0005125//cytokine activity;GO:0005488//binding;GO:0016757//transferase activity, transferring glycosyl groups;GO:0016740//transferase activity;GO:0047280//nicotinamide phosphoribosyltransferase activity;GO:0042803//protein homodimerization activity;GO:0004514//nicotinate-nucleotide diphosphorylase (carboxylating) activity;GO:000510…	GO:0006732//coenzyme metabolic process;GO:0044237//cellular metabolic process;GO:0051188//cofactor biosynthetic process;GO:0009895//negative regulation of catabolic process;GO:0055086//nucleobase-containing small molecule metabolic process;GO:0014070//response to organic cyclic compound;GO:0065009//regulation of molecular function;GO:0071214//cellular response to abiotic stimulus;GO:0042116//macr…
ENSMUST00000021168	289.805	55.885	5.83	0.865	-2.75272384556377	0.000759793844341315	0.138534671396987	no	Wscd1	WSC domain containing 1 [Source:MGI Symbol;Acc:MGI:2448493]	-	-	-	-	GO:0044425//membrane part;GO:0005575//cellular_component;GO:0016021//integral component of membrane;GO:0016020//membrane;GO:0031224//intrinsic component of membrane	GO:0016740//transferase activity;GO:0003674//molecular_function;GO:0003824//catalytic activity;GO:0016782//transferase activity, transferring sulfur-containing groups;GO:0008146//sulfotransferase activity	GO:0008150//biological_process
ENSMUST00000021506	45.7	208.39	1.225	4.4	1.84472177452209	0.0427277948483081	1	no	Serpina3n	serine (or cysteine) peptidase inhibitor, clade A, member 3N [Source:MGI Symbol;Acc:MGI:105045]	-	-	-	-	GO:0005615//extracellular space;GO:0044421//extracellular region part;GO:0005576//extracellular region	-	-
ENSMUST00000021539	37.93	0	1.2	0.001	-10.2288186904959	0.00351212587316743	0.361798683522762	no	Vrk1	vaccinia related kinase 1 [Source:MGI Symbol;Acc:MGI:1261847]	-	-	-	-	GO:0044424//intracellular part;GO:0012505//endomembrane system;GO:0031974//membrane-enclosed lumen;GO:0043227//membrane-bounded organelle;GO:0044431//Golgi apparatus part;GO:0005623//cell;GO:0043226//organelle;GO:0005634//nucleus;GO:0044428//nuclear part;GO:0005654//nucleoplasm;GO:0070013//intracellular organelle lumen;GO:0044464//cell part;GO:0005737//cytoplasm;GO:0005794//Golgi apparatus;GO:004…	GO:0042393//histone binding;GO:0032549//ribonucleoside binding;GO:0035184//histone threonine kinase activity;GO:0097367//carbohydrate derivative binding;GO:0036094//small molecule binding;GO:0016301//kinase activity;GO:0044877//macromolecular complex binding;GO:0043168//anion binding;GO:0035174//histone serine kinase activity;GO:0043167//ion binding;GO:0030554//adenyl nucleotide binding;GO:007235…	GO:0010256//endomembrane system organization;GO:0071840//cellular component organization or biogenesis;GO:0016572//histone phosphorylation;GO:0036211//protein modification process;GO:0044238//primary metabolic process;GO:0019538//protein metabolic process;GO:0016043//cellular component organization;GO:0008152//metabolic process;GO:0048313//Golgi inheritance;GO:0043987//histone H3-S10 phosphorylat…
ENSMUST00000021594	144.935	605.91	3.945	13.205	1.74298709615363	0.0228553900057325	1	no	Tdp1	tyrosyl-DNA phosphodiesterase 1 [Source:MGI Symbol;Acc:MGI:1920036]	-	-	-	-	GO:0044464//cell part;GO:0043227//membrane-bounded organelle;GO:0043229//intracellular organelle;GO:0005634//nucleus;GO:0043231//intracellular membrane-bounded organelle;GO:0005622//intracellular;GO:0043226//organelle;GO:0044424//intracellular part;GO:0005623//cell	GO:0003824//catalytic activity;GO:0042578//phosphoric ester hydrolase activity;GO:0008081//phosphoric diester hydrolase activity;GO:0016787//hydrolase activity;GO:0016788//hydrolase activity, acting on ester bonds	GO:0033554//cellular response to stress;GO:0044237//cellular metabolic process;GO:0006950//response to stress;GO:0006139//nucleobase-containing compound metabolic process;GO:0051716//cellular response to stimulus;GO:0006259//DNA metabolic process;GO:0071704//organic substance metabolic process;GO:0034641//cellular nitrogen compound metabolic process;GO:0050896//response to stimulus;GO:0006974//ce…
ENSMUST00000021634	274.685	135.15	12.095	4.65	-1.37910814798453	0.0440548711860322	1	no	Akr1c13	aldo-keto reductase family 1, member C13 [Source:MGI Symbol;Acc:MGI:1351662]	-	-	-	-	GO:0005622//intracellular;GO:0044464//cell part;GO:0005623//cell;GO:0005829//cytosol;GO:0044424//intracellular part;GO:0044444//cytoplasmic part;GO:0005737//cytoplasm	GO:0003824//catalytic activity;GO:0016705//oxidoreductase activity, acting on paired donors, with incorporation or reduction of molecular oxygen;GO:0016614//oxidoreductase activity, acting on CH-OH group of donors;GO:0047086//ketosteroid monooxygenase activity;GO:0008106//alcohol dehydrogenase (NADP+) activity;GO:0004497//monooxygenase activity;GO:0016616//oxidoreductase activity, acting on the C…	GO:0071466//cellular response to xenobiotic stimulus;GO:0070887//cellular response to chemical stimulus;GO:0044238//primary metabolic process;GO:0044237//cellular metabolic process;GO:0008202//steroid metabolic process;GO:1901360//organic cyclic compound metabolic process;GO:0071704//organic substance metabolic process;GO:0044710//single-organism metabolic process;GO:0044699//single-organism proc…
ENSMUST00000021635	114.12	32.655	5.27	1.195	-2.14079234365647	0.045413798815013	1	no	Akr1c18	aldo-keto reductase family 1, member C18 [Source:MGI Symbol;Acc:MGI:2145420]	Metabolism	Lipid metabolism	ko00140//Steroid hormone biosynthesis	K05295	GO:0005622//intracellular;GO:0005737//cytoplasm;GO:0044444//cytoplasmic part;GO:0005829//cytosol;GO:0043231//intracellular membrane-bounded organelle;GO:0044424//intracellular part;GO:0044464//cell part;GO:0043227//membrane-bounded organelle;GO:0043229//intracellular organelle;GO:0005634//nucleus;GO:0043226//organelle;GO:0005623//cell	GO:0047086//ketosteroid monooxygenase activity;GO:0016229//steroid dehydrogenase activity;GO:0035671//enone reductase activity;GO:0035410//dihydrotestosterone 17-beta-dehydrogenase activity;GO:0016616//oxidoreductase activity, acting on the CH-OH group of donors, NAD or NADP as acceptor;GO:0003824//catalytic activity;GO:0016620//oxidoreductase activity, acting on the aldehyde or oxo group of dono…	GO:0050810//regulation of steroid biosynthetic process;GO:0019216//regulation of lipid metabolic process;GO:1904035//regulation of epithelial cell apoptotic process;GO:0044703//multi-organism reproductive process;GO:0048523//negative regulation of cellular process;GO:0044249//cellular biosynthetic process;GO:0033993//response to lipid;GO:0042574//retinal metabolic process;GO:0009889//regulation o…
ENSMUST00000021662	132.68	0	1.47	0.001	-10.5216004397237	0.00122454142422187	0.191366868213226	no	Entpd5	ectonucleoside triphosphate diphosphohydrolase 5 [Source:MGI Symbol;Acc:MGI:1321385]	Metabolism	Nucleotide metabolism	ko00230//Purine metabolism;ko00240//Pyrimidine metabolism	K01511	GO:0043226//organelle;GO:0044464//cell part;GO:0043229//intracellular organelle;GO:0043227//membrane-bounded organelle;GO:0044424//intracellular part;GO:0005623//cell;GO:0005622//intracellular;GO:0005576//extracellular region;GO:0005783//endoplasmic reticulum;GO:0012505//endomembrane system;GO:0044444//cytoplasmic part;GO:0043231//intracellular membrane-bounded organelle;GO:0005737//cytoplasm	GO:0016817//hydrolase activity, acting on acid anhydrides;GO:0004382//guanosine-diphosphatase activity;GO:0016787//hydrolase activity;GO:0003824//catalytic activity;GO:0017110//nucleoside-diphosphatase activity;GO:0016462//pyrophosphatase activity;GO:0045134//uridine-diphosphatase activity;GO:0016818//hydrolase activity, acting on acid anhydrides, in phosphorus-containing anhydrides	GO:0014066//regulation of phosphatidylinositol 3-kinase signaling;GO:1901657//glycosyl compound metabolic process;GO:0009100//glycoprotein metabolic process;GO:0045937//positive regulation of phosphate metabolic process;GO:0010562//positive regulation of phosphorus metabolic process;GO:0009167//purine ribonucleoside monophosphate metabolic process;GO:0009150//purine ribonucleotide metabolic proce…
ENSMUST00000021734	0	15.995	0.001	0.225	7.81378119121704	0.041925348041571	1	no	Gng4	guanine nucleotide binding protein (G protein), gamma 4 [Source:MGI Symbol;Acc:MGI:102703]	Human Diseases;Organismal Systems;Environmental Information Processing	Nervous system;Immune system;Cancers;Signal transduction;Substance dependence;Environmental adaptation	ko05200//Pathways in cancer;ko04151//PI3K-Akt signaling pathway;ko04014//Ras signaling pathway;ko04062//Chemokine signaling pathway;ko04728//Dopaminergic synapse;ko04724//Glutamatergic synapse;ko05034//Alcoholism;ko04725//Cholinergic synapse;ko04726//Serotonergic synapse;ko04713//Circadian entrainment;ko04723//Retrograde endocannabinoid signaling;ko05032//Morphine addiction;ko04727//GABAergic syn…	K04541	GO:0098562//cytoplasmic side of membrane;GO:0005623//cell;GO:0098797//plasma membrane protein complex;GO:0005622//intracellular;GO:1902494//catalytic complex;GO:0071944//cell periphery;GO:0098552//side of membrane;GO:0005834//heterotrimeric G-protein complex;GO:0005886//plasma membrane;GO:0032991//macromolecular complex;GO:0019897//extrinsic component of plasma membrane;GO:0043234//protein comple…	GO:0003824//catalytic activity;GO:0016462//pyrophosphatase activity;GO:0005488//binding;GO:0031681//G-protein beta-subunit binding;GO:0016817//hydrolase activity, acting on acid anhydrides;GO:0005515//protein binding;GO:0016787//hydrolase activity;GO:0003924//GTPase activity;GO:0016818//hydrolase activity, acting on acid anhydrides, in phosphorus-containing anhydrides;GO:0017111//nucleoside-triph…	GO:0051128//regulation of cellular component organization;GO:0007154//cell communication;GO:0030308//negative regulation of cell growth;GO:0001558//regulation of cell growth;GO:0007165//signal transduction;GO:0023052//signaling;GO:0065007//biological regulation;GO:0045926//negative regulation of growth;GO:0050896//response to stimulus;GO:0040008//regulation of growth;GO:0051716//cellular response…
ENSMUST00000021816	0	30.825	0.001	0.985	9.94397991434374	0.0156417545686241	0.864916495315258	no	Susd3	sushi domain containing 3 [Source:MGI Symbol;Acc:MGI:1913579]	-	-	-	-	GO:0044425//membrane part;GO:0031224//intrinsic component of membrane;GO:0044464//cell part;GO:0071944//cell periphery;GO:0005623//cell;GO:0016021//integral component of membrane;GO:0005886//plasma membrane;GO:0016020//membrane	GO:0003674//molecular_function	GO:0008150//biological_process
ENSMUST00000022264	19.2	0	0.115	0.001	-6.84549005094438	0.0183582441597983	0.921774443659725	no	Ptprg	protein tyrosine phosphatase, receptor type, G [Source:MGI Symbol;Acc:MGI:97814]	-	-	-	-	GO:0005615//extracellular space;GO:0016021//integral component of membrane;GO:0044421//extracellular region part;GO:0031224//intrinsic component of membrane;GO:0016020//membrane;GO:0005576//extracellular region;GO:0044425//membrane part	GO:0004721//phosphoprotein phosphatase activity;GO:0003824//catalytic activity;GO:0005488//binding;GO:0016788//hydrolase activity, acting on ester bonds;GO:0016791//phosphatase activity;GO:0005515//protein binding;GO:0042578//phosphoric ester hydrolase activity;GO:0042802//identical protein binding;GO:0016787//hydrolase activity;GO:0004725//protein tyrosine phosphatase activity	GO:0051128//regulation of cellular component organization;GO:0007275//multicellular organism development;GO:0032879//regulation of localization;GO:0045596//negative regulation of cell differentiation;GO:0044267//cellular protein metabolic process;GO:0060284//regulation of cell development;GO:0043170//macromolecule metabolic process;GO:0051960//regulation of nervous system development;GO:0030334//…
ENSMUST00000022311	0	22.455	0.001	0.255	7.99435343685886	0.0238652203993405	1	no	Oxsm	3-oxoacyl-ACP synthase, mitochondrial [Source:MGI Symbol;Acc:MGI:1918397]	Metabolism	Global and Overview;Lipid metabolism;Metabolism of cofactors and vitamins	ko01100//Metabolic pathways;ko01212//Fatty acid metabolism;ko00061//Fatty acid biosynthesis;ko00780//Biotin metabolism	K09458	GO:0044424//intracellular part;GO:0044464//cell part;GO:0044444//cytoplasmic part;GO:0043226//organelle;GO:0005737//cytoplasm;GO:0005622//intracellular;GO:0043229//intracellular organelle;GO:0005623//cell;GO:0005739//mitochondrion;GO:0043227//membrane-bounded organelle;GO:0005829//cytosol;GO:0043231//intracellular membrane-bounded organelle	GO:0004312//fatty acid synthase activity;GO:0003824//catalytic activity;GO:0016740//transferase activity;GO:0004315//3-oxoacyl-[acyl-carrier-protein] synthase activity;GO:0016747//transferase activity, transferring acyl groups other than amino-acyl groups;GO:0016746//transferase activity, transferring acyl groups	GO:0043436//oxoacid metabolic process;GO:0044711//single-organism biosynthetic process;GO:0044763//single-organism cellular process;GO:1901576//organic substance biosynthetic process;GO:0008152//metabolic process;GO:0006082//organic acid metabolic process;GO:0071704//organic substance metabolic process;GO:0044237//cellular metabolic process;GO:0009058//biosynthetic process;GO:0051792//medium-chai…
ENSMUST00000022368	199.5	611.5	4.725	11.39	1.26938151259968	0.0148245162896532	0.834739605218644	no	Plau	plasminogen activator, urokinase [Source:MGI Symbol;Acc:MGI:97611]	Human Diseases;Organismal Systems;Environmental Information Processing	Immune system;Cancers;Signal transduction	ko05205//Proteoglycans in cancer;ko05202//Transcriptional misregulation in cancers;ko05206//MicroRNAs in cancer;ko04064//NF-kappa B signaling pathway;ko04610//Complement and coagulation cascades	K01348	GO:0005623//cell;GO:0044464//cell part;GO:0005615//extracellular space;GO:0009986//cell surface;GO:0044421//extracellular region part;GO:0005576//extracellular region;GO:0016020//membrane	GO:0016787//hydrolase activity;GO:0005515//protein binding;GO:0008236//serine-type peptidase activity;GO:0003824//catalytic activity;GO:0017171//serine hydrolase activity;GO:0004252//serine-type endopeptidase activity;GO:0008233//peptidase activity;GO:0004175//endopeptidase activity;GO:0070011//peptidase activity, acting on L-amino acid peptides;GO:0005488//binding;GO:0016740//transferase activit…	GO:0044767//single-organism developmental process;GO:0032502//developmental process;GO:0009628//response to abiotic stimulus;GO:2000026//regulation of multicellular organismal development;GO:0050789//regulation of biological process;GO:0006793//phosphorus metabolic process;GO:0019538//protein metabolic process;GO:0043902//positive regulation of multi-organism process;GO:0043170//macromolecule met…
ENSMUST00000022566	29.685	0	0.215	0.001	-7.74819284958946	0.034172370429242	1	no	Spata13	spermatogenesis associated 13 [Source:MGI Symbol;Acc:MGI:104838]	Cellular Processes	Cell motility	ko04810//Regulation of actin cytoskeleton	K05769	-	GO:0005515//protein binding;GO:0098772//molecular function regulator;GO:0005089//Rho guanyl-nucleotide exchange factor activity;GO:0005088//Ras guanyl-nucleotide exchange factor activity;GO:0005488//binding;GO:0005085//guanyl-nucleotide exchange factor activity	GO:0050896//response to stimulus;GO:0051716//cellular response to stimulus;GO:0044699//single-organism process;GO:0023052//signaling;GO:0010646//regulation of cell communication;GO:0048583//regulation of response to stimulus;GO:0035556//intracellular signal transduction;GO:0009987//cellular process;GO:0007165//signal transduction;GO:0044763//single-organism cellular process;GO:0007154//cell commu…
ENSMUST00000022616	331.42	887.515	10.19	21.52	1.07852402639081	0.0198657135175183	0.956711135712406	no	Clu	clusterin [Source:MGI Symbol;Acc:MGI:88423]	-	-	-	-	GO:0043227//membrane-bounded organelle;GO:0005739//mitochondrion;GO:0012505//endomembrane system;GO:0031975//envelope;GO:0016235//aggresome;GO:0044424//intracellular part;GO:0031410//cytoplasmic vesicle;GO:0005576//extracellular region;GO:0034358//plasma lipoprotein particle;GO:0031090//organelle membrane;GO:0016023//cytoplasmic, membrane-bounded vesicle;GO:0005783//endoplasmic reticulum;GO:00099…	GO:0005515//protein binding;GO:0051787//misfolded protein binding;GO:0033218//amide binding;GO:0031625//ubiquitin protein ligase binding;GO:0070325//lipoprotein particle receptor binding;GO:0048156//tau protein binding;GO:0005488//binding;GO:0044389//ubiquitin-like protein ligase binding;GO:0008092//cytoskeletal protein binding;GO:0044877//macromolecular complex binding;GO:0042277//peptide bindin…	GO:0080135//regulation of cellular response to stress;GO:0043254//regulation of protein complex assembly;GO:1902229//regulation of intrinsic apoptotic signaling pathway in response to DNA damage;GO:0030030//cell projection organization;GO:0043065//positive regulation of apoptotic process;GO:0051091//positive regulation of sequence-specific DNA binding transcription factor activity;GO:0023056//pos…
ENSMUST00000023237	0	19.755	0.001	0.47	8.876516946565	0.0385268414814579	1	no	Naprt	nicotinate phosphoribosyltransferase [Source:MGI Symbol;Acc:MGI:2442664]	Metabolism	Global and Overview;Metabolism of cofactors and vitamins	ko01100//Metabolic pathways;ko00760//Nicotinate and nicotinamide metabolism	K00763	GO:0044444//cytoplasmic part;GO:0044464//cell part;GO:0005829//cytosol;GO:0005737//cytoplasm;GO:0044424//intracellular part;GO:0005623//cell;GO:0005622//intracellular	GO:0004514//nicotinate-nucleotide diphosphorylase (carboxylating) activity;GO:0016874//ligase activity;GO:0003824//catalytic activity;GO:0016763//transferase activity, transferring pentosyl groups;GO:0005488//binding;GO:0046872//metal ion binding;GO:0043167//ion binding;GO:0043169//cation binding;GO:0016757//transferase activity, transferring glycosyl groups;GO:0016740//transferase activity;GO:00…	GO:0019362//pyridine nucleotide metabolic process;GO:0009058//biosynthetic process;GO:0009165//nucleotide biosynthetic process;GO:0019637//organophosphate metabolic process;GO:0034355//NAD salvage;GO:0046483//heterocycle metabolic process;GO:0019438//aromatic compound biosynthetic process;GO:0044238//primary metabolic process;GO:1901293//nucleoside phosphate biosynthetic process;GO:0006732//coenz…
ENSMUST00000023329	28.5	166	2.645	12.155	2.2002102659147	0.0327004893492375	1	no	Retnla	resistin like alpha [Source:MGI Symbol;Acc:MGI:1888504]	-	-	-	-	GO:0005576//extracellular region	GO:0005488//binding;GO:0005515//protein binding;GO:0005179//hormone activity;GO:0005102//receptor binding	GO:0065009//regulation of molecular function;GO:0048583//regulation of response to stimulus;GO:0050794//regulation of cellular process;GO:0050789//regulation of biological process;GO:0010469//regulation of receptor activity;GO:0023051//regulation of signaling;GO:0065007//biological regulation;GO:0010646//regulation of cell communication;GO:0009966//regulation of signal transduction
ENSMUST00000023486	4606.46	2246.15	52.115	20.05	-1.37809643929742	4.02288293825147e-05	0.0163457183564376	yes	Tfrc	transferrin receptor [Source:MGI Symbol;Acc:MGI:98822]	Cellular Processes;Environmental Information Processing;Organismal Systems	Transport and catabolism;Immune system;Signal transduction	ko04144//Endocytosis;ko04145//Phagosome;ko04066//HIF-1 signaling pathway;ko04640//Hematopoietic cell lineage	K06503	GO:0048471//perinuclear region of cytoplasm;GO:0005634//nucleus;GO:0044446//intracellular organelle part;GO:0031090//organelle membrane;GO:0043229//intracellular organelle;GO:0098802//plasma membrane receptor complex;GO:0098590//plasma membrane region;GO:0031988//membrane-bounded vesicle;GO:0005623//cell;GO:0010008//endosome membrane;GO:0098552//side of membrane;GO:0005576//extracellular region;G…	GO:0022890//inorganic cation transmembrane transporter activity;GO:0005381//iron ion transmembrane transporter activity;GO:0004998//transferrin receptor activity;GO:0033570//transferrin transmembrane transporter activity;GO:0004872//receptor activity;GO:0015091//ferric iron transmembrane transporter activity;GO:0072510//trivalent inorganic cation transmembrane transporter activity;GO:0046983//pro…	GO:0048878//chemical homeostasis;GO:0046852//positive regulation of bone remodeling;GO:0002700//regulation of production of molecular mediator of immune response;GO:0051251//positive regulation of lymphocyte activation;GO:0051054//positive regulation of DNA metabolic process;GO:0071345//cellular response to cytokine stimulus;GO:0007154//cell communication;GO:0042493//response to drug;GO:0000018//…
ENSMUST00000023593	52.93	410.5	2.27	13.885	2.61276297452793	0.000339961153552504	0.0835815238611795	no	Adipoq	adiponectin, C1Q and collagen domain containing [Source:MGI Symbol;Acc:MGI:106675]	Human Diseases;Organismal Systems;Environmental Information Processing	Endocrine system;Aging;Endocrine and metabolic diseases;Signal transduction	ko04152//AMPK signaling pathway;ko04211//Longevity regulating pathway - mammal;ko04932//Non-alcoholic fatty liver disease (NAFLD);ko04920//Adipocytokine signaling pathway;ko03320//PPAR signaling pathway;ko04930//Type II diabetes mellitus	K07296	GO:0043226//organelle;GO:0044444//cytoplasmic part;GO:0044464//cell part;GO:0048471//perinuclear region of cytoplasm;GO:0043234//protein complex;GO:0005622//intracellular;GO:0005581//collagen trimer;GO:0005615//extracellular space;GO:0043227//membrane-bounded organelle;GO:0005737//cytoplasm;GO:0044421//extracellular region part;GO:0043229//intracellular organelle;GO:0032991//macromolecular comple…	GO:0031406//carboxylic acid binding;GO:0043167//ion binding;GO:0097367//carbohydrate derivative binding;GO:0005179//hormone activity;GO:0033691//sialic acid binding;GO:0042802//identical protein binding;GO:0036094//small molecule binding;GO:0043168//anion binding;GO:0042803//protein homodimerization activity;GO:0005198//structural molecule activity;GO:0046983//protein dimerization activity;GO:000…	GO:0030858//positive regulation of epithelial cell differentiation;GO:0046883//regulation of hormone secretion;GO:1902106//negative regulation of leukocyte differentiation;GO:0031952//regulation of protein autophosphorylation;GO:0048660//regulation of smooth muscle cell proliferation;GO:2000698//positive regulation of epithelial cell differentiation involved in kidney development;GO:0060761//nega…
ENSMUST00000023760	283.5	859.5	5.455	12.99	1.25175032912427	0.0404615697214902	1	no	Gpd1	glycerol-3-phosphate dehydrogenase 1 (soluble) [Source:MGI Symbol;Acc:MGI:95679]	Metabolism	Global and Overview;Lipid metabolism	ko01110//Biosynthesis of secondary metabolites;ko00564//Glycerophospholipid metabolism	K00006	GO:0005622//intracellular;GO:0005829//cytosol;GO:0043231//intracellular membrane-bounded organelle;GO:0005739//mitochondrion;GO:1902494//catalytic complex;GO:0043229//intracellular organelle;GO:0009331//glycerol-3-phosphate dehydrogenase complex;GO:0032991//macromolecular complex;GO:0043226//organelle;GO:0005623//cell;GO:1990204//oxidoreductase complex;GO:0044444//cytoplasmic part;GO:0044464//cel…	GO:0036094//small molecule binding;GO:1901265//nucleoside phosphate binding;GO:0051287//NAD binding;GO:0016616//oxidoreductase activity, acting on the CH-OH group of donors, NAD or NADP as acceptor;GO:0048037//cofactor binding;GO:0016901//oxidoreductase activity, acting on the CH-OH group of donors, quinone or similar compound as acceptor;GO:0003824//catalytic activity;GO:1901363//heterocyclic co…	GO:0009058//biosynthetic process;GO:0060255//regulation of macromolecule metabolic process;GO:0051196//regulation of coenzyme metabolic process;GO:1903580//positive regulation of ATP metabolic process;GO:0006110//regulation of glycolytic process;GO:0022900//electron transport chain;GO:0045333//cellular respiration;GO:0031329//regulation of cellular catabolic process;GO:0031331//positive regulatio…
ENSMUST00000024866	407.4	1192.74	4.91	11.335	1.20698946142609	0.00296338381936835	0.335263166950499	no	Xdh	xanthine dehydrogenase [Source:MGI Symbol;Acc:MGI:98973]	Cellular Processes;Metabolism	Nucleotide metabolism;Xenobiotics biodegradation and metabolism;Global and Overview;Transport and catabolism;Biosynthesis of other secondary metabolites	ko01100//Metabolic pathways;ko01110//Biosynthesis of secondary metabolites;ko00230//Purine metabolism;ko01120//Microbial metabolism in diverse environments;ko04146//Peroxisome;ko00983//Drug metabolism - other enzymes;ko00232//Caffeine metabolism	K00106	GO:0016528//sarcoplasm;GO:0042579//microbody;GO:0012505//endomembrane system;GO:0043229//intracellular organelle;GO:0044464//cell part;GO:0044421//extracellular region part;GO:0005622//intracellular;GO:0005615//extracellular space;GO:0005623//cell;GO:0016529//sarcoplasmic reticulum;GO:0043226//organelle;GO:0005576//extracellular region;GO:0043231//intracellular membrane-bounded organelle;GO:00057…	GO:0051537//2 iron, 2 sulfur cluster binding;GO:0046872//metal ion binding;GO:0050421//nitrite reductase (NO-forming) activity;GO:0004855//xanthine oxidase activity;GO:0050660//flavin adenine dinucleotide binding;GO:0005506//iron ion binding;GO:0051536//iron-sulfur cluster binding;GO:0050662//coenzyme binding;GO:0004854//xanthine dehydrogenase activity;GO:1901265//nucleoside phosphate binding;GO:…	GO:0007595//lactation;GO:2000026//regulation of multicellular organismal development;GO:1901360//organic cyclic compound metabolic process;GO:0001933//negative regulation of protein phosphorylation;GO:0045596//negative regulation of cell differentiation;GO:0031400//negative regulation of protein modification process;GO:0001937//negative regulation of endothelial cell proliferation;GO:0072521//pur…
ENSMUST00000024988	3168.735	13762.24	34.34	117.505	1.77476020230977	4.18010592409108e-08	5.33235698265507e-05	yes	C3	complement component 3 [Source:MGI Symbol;Acc:MGI:88227]	Cellular Processes;Human Diseases;Organismal Systems	Immune diseases;Cancers;Transport and catabolism;Immune system;Infectious diseases	ko05203//Viral carcinogenesis;ko05168//Herpes simplex infection;ko05152//Tuberculosis;ko04145//Phagosome;ko05142//Chagas disease (American trypanosomiasis);ko05133//Pertussis;ko04610//Complement and coagulation cascades;ko05322//Systemic lupus erythematosus;ko05140//Leishmaniasis;ko05134//Legionellosis;ko05150//Staphylococcus aureus infection	K03990	GO:0005576//extracellular region;GO:0032991//macromolecular complex;GO:0005615//extracellular space;GO:0044421//extracellular region part;GO:0005623//cell;GO:0044464//cell part;GO:0009986//cell surface	GO:0048037//cofactor binding;GO:0061135//endopeptidase regulator activity;GO:0030414//peptidase inhibitor activity;GO:0005102//receptor binding;GO:0001664//G-protein coupled receptor binding;GO:0005488//binding;GO:0061134//peptidase regulator activity;GO:0008289//lipid binding;GO:0098772//molecular function regulator;GO:0031715//C5L2 anaphylatoxin chemotactic receptor binding;GO:0030234//enzyme r…	GO:1901342//regulation of vasculature development;GO:0002697//regulation of immune effector process;GO:0010562//positive regulation of phosphorus metabolic process;GO:0080090//regulation of primary metabolic process;GO:0044699//single-organism process;GO:0044237//cellular metabolic process;GO:0070372//regulation of ERK1 and ERK2 cascade;GO:0031323//regulation of cellular metabolic process;GO:1902…
ENSMUST00000025257	37	0	2.46	0.001	-11.2644426002266	0.022588915863896	1	no	Aif1	allograft inflammatory factor 1 [Source:MGI Symbol;Acc:MGI:1343098]	-	-	-	-	GO:0098590//plasma membrane region;GO:0043231//intracellular membrane-bounded organelle;GO:0044444//cytoplasmic part;GO:0005886//plasma membrane;GO:0005634//nucleus;GO:0043226//organelle;GO:0005829//cytosol;GO:0043232//intracellular non-membrane-bounded organelle;GO:0001726//ruffle;GO:0043025//neuronal cell body;GO:0071944//cell periphery;GO:0005884//actin filament;GO:0005737//cytoplasm;GO:004444…	GO:0008092//cytoskeletal protein binding;GO:0051015//actin filament binding;GO:0046872//metal ion binding;GO:0044877//macromolecular complex binding;GO:0032403//protein complex binding;GO:0043167//ion binding;GO:0043169//cation binding;GO:0005515//protein binding;GO:0003779//actin binding;GO:0005488//binding;GO:0005509//calcium ion binding	GO:0001775//cell activation;GO:0050865//regulation of cell activation;GO:0031399//regulation of protein modification process;GO:0050863//regulation of T cell activation;GO:0050922//negative regulation of chemotaxis;GO:0060548//negative regulation of cell death;GO:0034112//positive regulation of homotypic cell-cell adhesion;GO:0006909//phagocytosis;GO:0071671//regulation of smooth muscle cell chem…
ENSMUST00000025338	0	30.385	0.001	0.255	7.99435343685886	0.0100213689173937	0.683709140828107	no	Gabbr1	gamma-aminobutyric acid (GABA) B receptor, 1 [Source:MGI Symbol;Acc:MGI:1860139]	Environmental Information Processing;Organismal Systems;Human Diseases	Signaling molecules and interaction;Nervous system;Endocrine system;Substance dependence;Signal transduction;Sensory system	ko04024//cAMP signaling pathway;ko04080//Neuroactive ligand-receptor interaction;ko04915//Estrogen signaling pathway;ko05032//Morphine addiction;ko04727//GABAergic synapse;ko04742//Taste transduction	K04615	GO:0043234//protein complex;GO:0098794//postsynapse;GO:0042175//nuclear outer membrane-endoplasmic reticulum membrane network;GO:0097060//synaptic membrane;GO:0098589//membrane region;GO:0033267//axon part;GO:0098796//membrane protein complex;GO:0044424//intracellular part;GO:0043025//neuronal cell body;GO:0032991//macromolecular complex;GO:0030424//axon;GO:0031090//organelle membrane;GO:0031988/…	GO:0008134//transcription factor binding;GO:0060089//molecular transducer activity;GO:0099528//G-protein coupled neurotransmitter receptor activity;GO:0016917//GABA receptor activity;GO:0099600//transmembrane receptor activity;GO:0004888//transmembrane signaling receptor activity;GO:0030594//neurotransmitter receptor activity;GO:0099529//neurotransmitter receptor activity involved in regulation o…	GO:0030799//regulation of cyclic nucleotide metabolic process;GO:0051350//negative regulation of lyase activity;GO:0051339//regulation of lyase activity;GO:0031280//negative regulation of cyclase activity;GO:0050433//regulation of catecholamine secretion;GO:0044699//single-organism process;GO:0051174//regulation of phosphorus metabolic process;GO:0051716//cellular response to stimulus;GO:0051956/…
ENSMUST00000025497	160.65	51	0.81	0.205	-1.98229799826654	0.0317918642404435	1	no	Fbn2	fibrillin 2 [Source:MGI Symbol;Acc:MGI:95490]	-	-	-	-	GO:0044420//extracellular matrix component;GO:0031012//extracellular matrix;GO:0005578//proteinaceous extracellular matrix;GO:0005576//extracellular region;GO:0043205//fibril;GO:0044421//extracellular region part;GO:0001527//microfibril	GO:0046872//metal ion binding;GO:0005488//binding;GO:0005515//protein binding;GO:0043169//cation binding;GO:0005198//structural molecule activity;GO:0005509//calcium ion binding;GO:0043167//ion binding;GO:0005201//extracellular matrix structural constituent	GO:0045667//regulation of osteoblast differentiation;GO:0060173//limb development;GO:0007423//sensory organ development;GO:0090596//sensory organ morphogenesis;GO:0017015//regulation of transforming growth factor beta receptor signaling pathway;GO:0050793//regulation of developmental process;GO:0044707//single-multicellular organism process;GO:0048585//negative regulation of response to stimulus;…
ENSMUST00000025834	0	23.34	0.001	0.25	7.96578428466209	0.0192963242532566	0.945643089786925	no	Peli3	pellino 3 [Source:MGI Symbol;Acc:MGI:1924963]	-	-	-	-	-	GO:0061659//ubiquitin-like protein ligase activity;GO:0004842//ubiquitin-protein transferase activity;GO:0061630//ubiquitin protein ligase activity;GO:0003824//catalytic activity;GO:0016740//transferase activity;GO:0019787//ubiquitin-like protein transferase activity	GO:0043069//negative regulation of programmed cell death;GO:0044237//cellular metabolic process;GO:0001960//negative regulation of cytokine-mediated signaling pathway;GO:0023052//signaling;GO:0023057//negative regulation of signaling;GO:0050794//regulation of cellular process;GO:2001234//negative regulation of apoptotic signaling pathway;GO:2001237//negative regulation of extrinsic apoptotic sign…
ENSMUST00000026148	994.305	3089.035	49.765	121.655	1.28959226738182	8.71796523723464e-05	0.029518922664076	yes	Cbr2	carbonyl reductase 2 [Source:MGI Symbol;Acc:MGI:107200]	Metabolism	Xenobiotics biodegradation and metabolism;Global and Overview;Lipid metabolism	ko01100//Metabolic pathways;ko00590//Arachidonic acid metabolism;ko00980//Metabolism of xenobiotics by cytochrome P450	K00081	GO:0043227//membrane-bounded organelle;GO:0005737//cytoplasm;GO:0005623//cell;GO:0043226//organelle;GO:0070013//intracellular organelle lumen;GO:0044446//intracellular organelle part;GO:0044464//cell part;GO:0005759//mitochondrial matrix;GO:0005622//intracellular;GO:0044422//organelle part;GO:0043229//intracellular organelle;GO:0044429//mitochondrial part;GO:0005739//mitochondrion;GO:0044424//int…	GO:0004090//carbonyl reductase (NADPH) activity;GO:0016491//oxidoreductase activity;GO:0003824//catalytic activity;GO:0043621//protein self-association;GO:0005515//protein binding;GO:0016616//oxidoreductase activity, acting on the CH-OH group of donors, NAD or NADP as acceptor;GO:0050038//L-xylulose reductase (NADP+) activity;GO:0005488//binding;GO:0016614//oxidoreductase activity, acting on CH-O…	GO:0006796//phosphate-containing compound metabolic process;GO:0044763//single-organism cellular process;GO:0009987//cellular process;GO:0071822//protein complex subunit organization;GO:0044237//cellular metabolic process;GO:0019318//hexose metabolic process;GO:0046483//heterocycle metabolic process;GO:0005975//carbohydrate metabolic process;GO:0055086//nucleobase-containing small molecule metabo…
ENSMUST00000026264	4.785	117.955	0.13	2.515	4.27397487166443	0.0131091144087434	0.789324097324698	no	Arih1	ariadne RBR E3 ubiquitin protein ligase 1 [Source:MGI Symbol;Acc:MGI:1344363]	-	-	-	-	-	GO:0005488//binding;GO:0046872//metal ion binding;GO:0016740//transferase activity;GO:0004842//ubiquitin-protein transferase activity;GO:0043169//cation binding;GO:0019787//ubiquitin-like protein transferase activity;GO:0043167//ion binding;GO:0003824//catalytic activity	GO:0032446//protein modification by small protein conjugation;GO:0036211//protein modification process;GO:0006464//cellular protein modification process;GO:0043170//macromolecule metabolic process;GO:0044267//cellular protein metabolic process;GO:0008152//metabolic process;GO:0044260//cellular macromolecule metabolic process;GO:0016567//protein ubiquitination;GO:0019538//protein metabolic process…
ENSMUST00000026315	311.5	927.955	3.65	8.545	1.22718402790876	0.00699046542669819	0.541593220410559	no	Dnase1l3	deoxyribonuclease 1-like 3 [Source:MGI Symbol;Acc:MGI:1314633]	-	-	-	-	GO:0005634//nucleus;GO:0043229//intracellular organelle;GO:0005783//endoplasmic reticulum;GO:0043226//organelle;GO:0005623//cell;GO:0043227//membrane-bounded organelle;GO:0044444//cytoplasmic part;GO:0005622//intracellular;GO:0044424//intracellular part;GO:0044464//cell part;GO:0005737//cytoplasm;GO:0005576//extracellular region;GO:0043231//intracellular membrane-bounded organelle;GO:0012505//end…	GO:0004536//deoxyribonuclease activity;GO:0016893//endonuclease activity, active with either ribo- or deoxyribonucleic acids and producing 5'-phosphomonoesters;GO:0003677//DNA binding;GO:0003676//nucleic acid binding;GO:1901363//heterocyclic compound binding;GO:0004520//endodeoxyribonuclease activity;GO:0003824//catalytic activity;GO:0005488//binding;GO:0004530//deoxyribonuclease I activity;GO:00…	GO:0048856//anatomical structure development;GO:0044260//cellular macromolecule metabolic process;GO:0002366//leukocyte activation involved in immune response;GO:1901361//organic cyclic compound catabolic process;GO:0071840//cellular component organization or biogenesis;GO:0008219//cell death;GO:1901360//organic cyclic compound metabolic process;GO:1903034//regulation of response to wounding;GO:0…
ENSMUST00000026390	36.48	0	0.715	0.001	-9.48179943166575	0.00254950244352768	0.307184226845931	no	Rabgef1	RAB guanine nucleotide exchange factor (GEF) 1 [Source:MGI Symbol;Acc:MGI:1929459]	-	-	-	-	GO:0044422//organelle part;GO:0005769//early endosome;GO:0005737//cytoplasm;GO:0005634//nucleus;GO:0031974//membrane-enclosed lumen;GO:0044424//intracellular part;GO:0043231//intracellular membrane-bounded organelle;GO:0044464//cell part;GO:0031981//nuclear lumen;GO:0055037//recycling endosome;GO:0044444//cytoplasmic part;GO:0012505//endomembrane system;GO:0005768//endosome;GO:0043232//intracellu…	GO:0005515//protein binding;GO:0008270//zinc ion binding;GO:0019787//ubiquitin-like protein transferase activity;GO:0043169//cation binding;GO:0003677//DNA binding;GO:0016740//transferase activity;GO:0003676//nucleic acid binding;GO:0004842//ubiquitin-protein transferase activity;GO:0017137//Rab GTPase binding;GO:0005088//Ras guanyl-nucleotide exchange factor activity;GO:0031267//small GTPase bin…	GO:0002695//negative regulation of leukocyte activation;GO:0006810//transport;GO:0033007//negative regulation of mast cell activation involved in immune response;GO:0045184//establishment of protein localization;GO:0051049//regulation of transport;GO:0051241//negative regulation of multicellular organismal process;GO:0090150//establishment of protein localization to membrane;GO:0044238//primary m…
ENSMUST00000026559	0	43.95	0.001	1.33	10.3772105303886	0.00313139668025858	0.341819935249213	no	Sirt3	sirtuin 3 [Source:MGI Symbol;Acc:MGI:1927665]	Human Diseases	Cancers	ko05230//Central carbon metabolism in cancer	K11413	GO:0031974//membrane-enclosed lumen;GO:0043229//intracellular organelle;GO:0031966//mitochondrial membrane;GO:0005759//mitochondrial matrix;GO:0031967//organelle envelope;GO:0031975//envelope;GO:0070013//intracellular organelle lumen;GO:0005743//mitochondrial inner membrane;GO:0043227//membrane-bounded organelle;GO:0044424//intracellular part;GO:0005623//cell;GO:0044422//organelle part;GO:0044446…	GO:0003677//DNA binding;GO:0046914//transition metal ion binding;GO:0043169//cation binding;GO:1901265//nucleoside phosphate binding;GO:0016811//hydrolase activity, acting on carbon-nitrogen (but not peptide) bonds, in linear amides;GO:0033558//protein deacetylase activity;GO:0046872//metal ion binding;GO:0004407//histone deacetylase activity;GO:0019899//enzyme binding;GO:0043565//sequence-specif…	GO:0051173//positive regulation of nitrogen compound metabolic process;GO:0051252//regulation of RNA metabolic process;GO:0043170//macromolecule metabolic process;GO:0006476//protein deacetylation;GO:0060341//regulation of cellular localization;GO:0043408//regulation of MAPK cascade;GO:0009968//negative regulation of signal transduction;GO:0051276//chromosome organization;GO:0071704//organic subs…
ENSMUST00000026737	225.16	639.26	6.795	15.04	1.14625911091025	0.0329865155676689	1	no	Shisa5	shisa family member 5 [Source:MGI Symbol;Acc:MGI:1915044]	Cellular Processes	Cell growth and death	ko04115//p53 signaling pathway	K10135	GO:0016020//membrane;GO:0044432//endoplasmic reticulum part;GO:0005783//endoplasmic reticulum;GO:0043229//intracellular organelle;GO:0005737//cytoplasm;GO:0005634//nucleus;GO:0043231//intracellular membrane-bounded organelle;GO:0044446//intracellular organelle part;GO:0031975//envelope;GO:0044464//cell part;GO:0005635//nuclear envelope;GO:0005622//intracellular;GO:0012505//endomembrane system;GO:…	GO:0050699//WW domain binding;GO:0005515//protein binding;GO:0019904//protein domain specific binding;GO:0005488//binding	GO:0023052//signaling;GO:0008219//cell death;GO:0007154//cell communication;GO:0050789//regulation of biological process;GO:0009987//cellular process;GO:0044700//single organism signaling;GO:0008630//intrinsic apoptotic signaling pathway in response to DNA damage;GO:0006915//apoptotic process;GO:0033554//cellular response to stress;GO:0051716//cellular response to stimulus;GO:0072331//signal tran…
ENSMUST00000026826	0	75.615	0.001	1.41	10.4614794472862	0.00872682780826408	0.626652627477094	no	Rab40c	Rab40C, member RAS oncogene family [Source:MGI Symbol;Acc:MGI:2183454]	-	-	-	-	GO:0005623//cell;GO:0043227//membrane-bounded organelle;GO:0071944//cell periphery;GO:0044431//Golgi apparatus part;GO:0005737//cytoplasm;GO:0044446//intracellular organelle part;GO:0005886//plasma membrane;GO:0043231//intracellular membrane-bounded organelle;GO:0048471//perinuclear region of cytoplasm;GO:0043229//intracellular organelle;GO:0031090//organelle membrane;GO:0098588//bounding membran…	GO:0043168//anion binding;GO:0032561//guanyl ribonucleotide binding;GO:0005525//GTP binding;GO:0016817//hydrolase activity, acting on acid anhydrides;GO:0000166//nucleotide binding;GO:0043167//ion binding;GO:0097367//carbohydrate derivative binding;GO:0032550//purine ribonucleoside binding;GO:0003824//catalytic activity;GO:0016787//hydrolase activity;GO:0016818//hydrolase activity, acting on acid…	GO:0070727//cellular macromolecule localization;GO:0007265//Ras protein signal transduction;GO:0032482//Rab protein signal transduction;GO:0036211//protein modification process;GO:0044238//primary metabolic process;GO:0044237//cellular metabolic process;GO:0071702//organic substance transport;GO:0015031//protein transport;GO:0009987//cellular process;GO:0071704//organic substance metabolic proces…
ENSMUST00000027290	589.14	1483.21	5.005	10.05	1.0057535272303	0.0200349054070921	0.959303818091075	no	Tmem131	transmembrane protein 131 [Source:MGI Symbol;Acc:MGI:1927110]	-	-	-	-	GO:0044425//membrane part;GO:0016021//integral component of membrane;GO:0031224//intrinsic component of membrane;GO:0016020//membrane	GO:0003674//molecular_function	-
ENSMUST00000027377	983.02	5418.445	9.08	39.59	2.12437186473918	3.75344392131934e-11	9.80417425791095e-08	yes	Igfbp5	insulin-like growth factor binding protein 5 [Source:MGI Symbol;Acc:MGI:96440]	-	-	-	-	GO:0044421//extracellular region part;GO:0005576//extracellular region;GO:0043234//protein complex;GO:0032991//macromolecular complex;GO:0005615//extracellular space;GO:0042567//insulin-like growth factor ternary complex;GO:0016942//insulin-like growth factor binding protein complex;GO:0036454//growth factor complex	GO:0031995//insulin-like growth factor II binding;GO:0005515//protein binding;GO:0019838//growth factor binding;GO:0005520//insulin-like growth factor binding;GO:0005488//binding;GO:0001968//fibronectin binding;GO:0031994//insulin-like growth factor I binding	GO:0065007//biological regulation;GO:0010033//response to organic substance;GO:0022404//molting cycle process;GO:0060255//regulation of macromolecule metabolic process;GO:0046683//response to organophosphorus;GO:0060429//epithelium development;GO:0043502//regulation of muscle adaptation;GO:0048660//regulation of smooth muscle cell proliferation;GO:0051716//cellular response to stimulus;GO:0071407…
ENSMUST00000027394	0	23.65	0.001	0.77	9.58871463558226	0.0219631515525261	1	no	Zfand2b	zinc finger, AN1 type domain 2B [Source:MGI Symbol;Acc:MGI:1916068]	-	-	-	-	GO:0043231//intracellular membrane-bounded organelle;GO:0000502//proteasome complex;GO:0044464//cell part;GO:0005783//endoplasmic reticulum;GO:0043234//protein complex;GO:0044424//intracellular part;GO:0032991//macromolecular complex;GO:0031224//intrinsic component of membrane;GO:0043227//membrane-bounded organelle;GO:0005737//cytoplasm;GO:0042175//nuclear outer membrane-endoplasmic reticulum mem…	GO:0043167//ion binding;GO:0008270//zinc ion binding;GO:0031593//polyubiquitin binding;GO:0046872//metal ion binding;GO:0046914//transition metal ion binding;GO:0005488//binding;GO:0043169//cation binding;GO:0032182//ubiquitin-like protein binding;GO:0036435//K48-linked polyubiquitin binding;GO:0005515//protein binding;GO:0043130//ubiquitin binding	GO:1902578//single-organism localization;GO:1901575//organic substance catabolic process;GO:0051641//cellular localization;GO:0016482//cytoplasmic transport;GO:0043567//regulation of insulin-like growth factor receptor signaling pathway;GO:0008152//metabolic process;GO:0023051//regulation of signaling;GO:0033365//protein localization to organelle;GO:0065002//intracellular protein transmembrane tr…
ENSMUST00000027467	173.48	723.5	4.34	14.335	1.72377495679604	0.00168451629095154	0.235116468467086	no	Serpine2	serine (or cysteine) peptidase inhibitor, clade E, member 2 [Source:MGI Symbol;Acc:MGI:101780]	-	-	-	-	GO:0097458//neuron part;GO:0031594//neuromuscular junction;GO:0098552//side of membrane;GO:0099503//secretory vesicle;GO:0031091//platelet alpha granule;GO:0016023//cytoplasmic, membrane-bounded vesicle;GO:0031988//membrane-bounded vesicle;GO:0044425//membrane part;GO:0005576//extracellular region;GO:0019897//extrinsic component of plasma membrane;GO:0044421//extracellular region part;GO:0009897/…	GO:0043168//anion binding;GO:0004867//serine-type endopeptidase inhibitor activity;GO:0005515//protein binding;GO:0008201//heparin binding;GO:0030414//peptidase inhibitor activity;GO:0005488//binding;GO:0004857//enzyme inhibitor activity;GO:0043167//ion binding;GO:0061135//endopeptidase regulator activity;GO:1901681//sulfur compound binding;GO:0005539//glycosaminoglycan binding;GO:0030234//enzyme…	GO:0032504//multicellular organism reproduction;GO:0009894//regulation of catabolic process;GO:0048505//regulation of timing of cell differentiation;GO:1903035//negative regulation of response to wounding;GO:0050769//positive regulation of neurogenesis;GO:0060291//long-term synaptic potentiation;GO:0044708//single-organism behavior;GO:0010757//negative regulation of plasminogen activation;GO:0010…
ENSMUST00000027567	0	29.63	0.001	0.84	9.71424551766612	0.0485944806216315	1	no	Serpinb3a	serine (or cysteine) peptidase inhibitor, clade B (ovalbumin), member 3A [Source:MGI Symbol;Acc:MGI:3573933]	Human Diseases	Infectious diseases	ko05146//Amoebiasis	K13963	GO:0005576//extracellular region;GO:0044421//extracellular region part;GO:0005615//extracellular space	GO:0005515//protein binding;GO:0030234//enzyme regulator activity;GO:0061135//endopeptidase regulator activity;GO:0004857//enzyme inhibitor activity;GO:0030414//peptidase inhibitor activity;GO:0061134//peptidase regulator activity;GO:0002020//protease binding;GO:0019899//enzyme binding;GO:0098772//molecular function regulator;GO:0004867//serine-type endopeptidase inhibitor activity;GO:0004866//en…	GO:0050789//regulation of biological process;GO:0045088//regulation of innate immune response;GO:0045861//negative regulation of proteolysis;GO:0002703//regulation of leukocyte mediated immunity;GO:0031323//regulation of cellular metabolic process;GO:0031341//regulation of cell killing;GO:0002697//regulation of immune effector process;GO:0050777//negative regulation of immune response;GO:0051246/…
ENSMUST00000027700	106.68	0.04	1.77	0.001	-10.7895336449704	3.40258984708891e-05	0.0143570969909514	yes	Rbbp5	retinoblastoma binding protein 5, histone lysine methyltransferase complex subunit [Source:MGI Symbol;Acc:MGI:1918367]	-	-	-	-	GO:0044422//organelle part;GO:1902494//catalytic complex;GO:0043234//protein complex;GO:0035097//histone methyltransferase complex;GO:0044666//MLL3/4 complex;GO:0043226//organelle;GO:0044451//nucleoplasm part;GO:0043233//organelle lumen;GO:1990234//transferase complex;GO:0043229//intracellular organelle;GO:0071339//MLL1 complex;GO:0044446//intracellular organelle part;GO:0043227//membrane-bounded…	GO:0044212//transcription regulatory region DNA binding;GO:0042054//histone methyltransferase activity;GO:0016740//transferase activity;GO:0016278//lysine N-methyltransferase activity;GO:0008276//protein methyltransferase activity;GO:0008170//N-methyltransferase activity;GO:0003677//DNA binding;GO:0000975//regulatory region DNA binding;GO:0016279//protein-lysine N-methyltransferase activity;GO:00…	GO:0008213//protein alkylation;GO:0043170//macromolecule metabolic process;GO:0016569//covalent chromatin modification;GO:0006996//organelle organization;GO:0033993//response to lipid;GO:0018205//peptidyl-lysine modification;GO:0043414//macromolecule methylation;GO:0006479//protein methylation;GO:0006325//chromatin organization;GO:0044237//cellular metabolic process;GO:0043933//macromolecular com…
ENSMUST00000027985	0	23.07	0.001	0.355	8.47167521439204	0.0273820561806421	1	no	Ddr2	discoidin domain receptor family, member 2 [Source:MGI Symbol;Acc:MGI:1345277]	-	-	-	-	GO:0045177//apical part of cell;GO:0005622//intracellular;GO:0044424//intracellular part;GO:0016324//apical plasma membrane;GO:0005623//cell;GO:0044464//cell part;GO:0005856//cytoskeleton;GO:0031226//intrinsic component of plasma membrane;GO:0044459//plasma membrane part;GO:0032991//macromolecular complex;GO:0031224//intrinsic component of membrane;GO:0043232//intracellular non-membrane-bounded o…	GO:0030554//adenyl nucleotide binding;GO:0044877//macromolecular complex binding;GO:0003824//catalytic activity;GO:0032403//protein complex binding;GO:0004888//transmembrane signaling receptor activity;GO:0032559//adenyl ribonucleotide binding;GO:0016772//transferase activity, transferring phosphorus-containing groups;GO:0038064//collagen receptor activity;GO:0019199//transmembrane receptor prote…	GO:2001141//regulation of RNA biosynthetic process;GO:0018193//peptidyl-amino acid modification;GO:0030155//regulation of cell adhesion;GO:0010556//regulation of macromolecule biosynthetic process;GO:0007165//signal transduction;GO:0032270//positive regulation of cellular protein metabolic process;GO:0031325//positive regulation of cellular metabolic process;GO:0051171//regulation of nitrogen com…
ENSMUST00000028072	0	18.515	0.001	0.425	8.73131903102506	0.0353571917388087	1	no	Dnajc1	DnaJ heat shock protein family (Hsp40) member C1 [Source:MGI Symbol;Acc:MGI:103268]	Genetic Information Processing	Folding, sorting and degradation	ko04141//Protein processing in endoplasmic reticulum	K09521	-	-	-
ENSMUST00000028119	480.44	247.21	4.76	1.935	-1.29862800716353	0.0139599717664575	0.818964008053828	no	Mastl	microtubule associated serine/threonine kinase-like [Source:MGI Symbol;Acc:MGI:1914371]	-	-	-	-	GO:0005622//intracellular;GO:0044422//organelle part;GO:0043232//intracellular non-membrane-bounded organelle;GO:0043229//intracellular organelle;GO:0005737//cytoplasm;GO:0005813//centrosome;GO:0005654//nucleoplasm;GO:0032154//cleavage furrow;GO:0031974//membrane-enclosed lumen;GO:0044446//intracellular organelle part;GO:0015630//microtubule cytoskeleton;GO:0005623//cell;GO:0043231//intracellular…	GO:0032559//adenyl ribonucleotide binding;GO:0032549//ribonucleoside binding;GO:0001882//nucleoside binding;GO:0043167//ion binding;GO:0043168//anion binding;GO:0036094//small molecule binding;GO:0016740//transferase activity;GO:0035639//purine ribonucleoside triphosphate binding;GO:0004672//protein kinase activity;GO:0005488//binding;GO:0005524//ATP binding;GO:0032550//purine ribonucleoside bind…	GO:0044238//primary metabolic process;GO:1902589//single-organism organelle organization;GO:0044839//cell cycle G2/M phase transition;GO:0009893//positive regulation of metabolic process;GO:0031399//regulation of protein modification process;GO:0010921//regulation of phosphatase activity;GO:0007135//meiosis II;GO:0045936//negative regulation of phosphate metabolic process;GO:0050896//response to …
ENSMUST00000028121	244.575	39.49	3.72	0.485	-2.9392459689209	0.00139128083882975	0.206818232662136	no	Acbd5	acyl-Coenzyme A binding domain containing 5 [Source:MGI Symbol;Acc:MGI:1921409]	-	-	-	-	GO:0043233//organelle lumen;GO:0016021//integral component of membrane;GO:0031224//intrinsic component of membrane;GO:0031981//nuclear lumen;GO:0044444//cytoplasmic part;GO:0043226//organelle;GO:0044438//microbody part;GO:0042579//microbody;GO:0044422//organelle part;GO:0005778//peroxisomal membrane;GO:0044446//intracellular organelle part;GO:0016020//membrane;GO:0043231//intracellular membrane-b…	GO:0000062//fatty-acyl-CoA binding;GO:1901681//sulfur compound binding;GO:0050662//coenzyme binding;GO:0005488//binding;GO:0043167//ion binding;GO:0048037//cofactor binding;GO:0043168//anion binding;GO:0008289//lipid binding;GO:0003674//molecular_function	GO:1902589//single-organism organelle organization;GO:0006996//organelle organization;GO:0009056//catabolic process;GO:0007031//peroxisome organization;GO:0009987//cellular process;GO:0071840//cellular component organization or biogenesis;GO:0006914//autophagy;GO:0030242//pexophagy;GO:0044712//single-organism catabolic process;GO:0016043//cellular component organization;GO:0044710//single-organis…
ENSMUST00000028132	28.1	0	0.395	0.001	-8.62570884306447	0.011177478588935	0.72500830870753	no	Lrsam1	leucine rich repeat and sterile alpha motif containing 1 [Source:MGI Symbol;Acc:MGI:2684789]	-	-	-	-	GO:0044464//cell part;GO:0005829//cytosol;GO:0005622//intracellular;GO:0044444//cytoplasmic part;GO:0005623//cell;GO:0044424//intracellular part;GO:0016020//membrane;GO:0005737//cytoplasm	GO:0061659//ubiquitin-like protein ligase activity;GO:0043169//cation binding;GO:0043167//ion binding;GO:0046872//metal ion binding;GO:0019787//ubiquitin-like protein transferase activity;GO:0005515//protein binding;GO:0004842//ubiquitin-protein transferase activity;GO:0016740//transferase activity;GO:0005488//binding;GO:0061630//ubiquitin protein ligase activity;GO:0003824//catalytic activity	GO:0031349//positive regulation of defense response;GO:1902590//multi-organism organelle organization;GO:0044260//cellular macromolecule metabolic process;GO:0031347//regulation of defense response;GO:0044088//regulation of vacuole organization;GO:0032109//positive regulation of response to nutrient levels;GO:0071840//cellular component organization or biogenesis;GO:0044087//regulation of cellula…
ENSMUST00000028135	191.96	609	2.885	7.15	1.30937192302027	0.0252989148949522	1	no	Fam129b	family with sequence similarity 129, member B [Source:MGI Symbol;Acc:MGI:2442910]	-	-	-	-	GO:0043229//intracellular organelle;GO:0043231//intracellular membrane-bounded organelle;GO:0044424//intracellular part;GO:0044428//nuclear part;GO:0005829//cytosol;GO:0043226//organelle;GO:0043227//membrane-bounded organelle;GO:0070013//intracellular organelle lumen;GO:0031981//nuclear lumen;GO:0016020//membrane;GO:0070161//anchoring junction;GO:0071944//cell periphery;GO:0005623//cell;GO:003005…	GO:0000988//transcription factor activity, protein binding;GO:0003713//transcription coactivator activity;GO:0000989//transcription factor activity, transcription factor binding;GO:0003712//transcription cofactor activity	GO:0046903//secretion;GO:0010605//negative regulation of macromolecule metabolic process;GO:0044700//single organism signaling;GO:0007267//cell-cell signaling;GO:0050789//regulation of biological process;GO:1902679//negative regulation of RNA biosynthetic process;GO:0010468//regulation of gene expression;GO:0010629//negative regulation of gene expression;GO:0043388//positive regulation of DNA bin…
ENSMUST00000028172	0.095	16.625	0.005	0.665	7.05528243550119	0.0374566817485746	1	no	Gbgt1	globoside alpha-1,3-N-acetylgalactosaminyltransferase 1 [Source:MGI Symbol;Acc:MGI:2449143]	Metabolism	Glycan biosynthesis and metabolism;Global and Overview	ko01100//Metabolic pathways;ko00603//Glycosphingolipid biosynthesis - globo series	K00722	GO:0044444//cytoplasmic part;GO:0000139//Golgi membrane;GO:0043231//intracellular membrane-bounded organelle;GO:0005794//Golgi apparatus;GO:0043226//organelle;GO:0043229//intracellular organelle;GO:0098588//bounding membrane of organelle;GO:0016021//integral component of membrane;GO:0016020//membrane;GO:0044422//organelle part;GO:0031224//intrinsic component of membrane;GO:0044464//cell part;GO:0…	GO:0016757//transferase activity, transferring glycosyl groups;GO:0047277//globoside alpha-N-acetylgalactosaminyltransferase activity;GO:0016758//transferase activity, transferring hexosyl groups;GO:0005488//binding;GO:0043169//cation binding;GO:0008194//UDP-glycosyltransferase activity;GO:0008376//acetylgalactosaminyltransferase activity;GO:0003824//catalytic activity;GO:0046872//metal ion bindi…	GO:0044723//single-organism carbohydrate metabolic process;GO:0009987//cellular process;GO:0030258//lipid modification;GO:1901576//organic substance biosynthetic process;GO:0034645//cellular macromolecule biosynthetic process;GO:0044249//cellular biosynthetic process;GO:0006486//protein glycosylation;GO:0044763//single-organism cellular process;GO:0019538//protein metabolic process;GO:0044238//pr…
ENSMUST00000028239	208.065	1371.77	4.39	22.525	2.35923426116554	8.22879879017772e-05	0.0282108937523512	yes	Gsn	gelsolin [Source:MGI Symbol;Acc:MGI:95851]	Organismal Systems;Human Diseases;Cellular Processes	Cell motility;Cancers;Immune system	ko04810//Regulation of actin cytoskeleton;ko05203//Viral carcinogenesis;ko04666//Fc gamma R-mediated phagocytosis	K05768	GO:0044448//cell cortex part;GO:0005924//cell-substrate adherens junction;GO:0070161//anchoring junction;GO:0005829//cytosol;GO:0005623//cell;GO:0043234//protein complex;GO:0032991//macromolecular complex;GO:0001726//ruffle;GO:0030027//lamellipodium;GO:0015629//actin cytoskeleton;GO:0016528//sarcoplasm;GO:0071944//cell periphery;GO:0044424//intracellular part;GO:0005938//cell cortex;GO:0044464//c…	GO:0008092//cytoskeletal protein binding;GO:0051015//actin filament binding;GO:0032403//protein complex binding;GO:0003779//actin binding;GO:0046872//metal ion binding;GO:0005488//binding;GO:0005515//protein binding;GO:0017022//myosin binding;GO:0043167//ion binding;GO:0043169//cation binding;GO:0005509//calcium ion binding;GO:0045159//myosin II binding;GO:0044877//macromolecular complex binding	GO:0043903//regulation of symbiosis, encompassing mutualism through parasitism;GO:0008064//regulation of actin polymerization or depolymerization;GO:0006955//immune response;GO:0009967//positive regulation of signal transduction;GO:0045185//maintenance of protein location;GO:0006996//organelle organization;GO:0071276//cellular response to cadmium ion;GO:0022008//neurogenesis;GO:0097305//response …
ENSMUST00000028639	0	90.51	0.001	1.41	10.4614794472862	9.50157281435794e-05	0.0317798642430473	yes	Meis2	Meis homeobox 2 [Source:MGI Symbol;Acc:MGI:108564]	-	-	-	-	GO:0005737//cytoplasm;GO:0048471//perinuclear region of cytoplasm;GO:0044424//intracellular part;GO:0005634//nucleus;GO:0005623//cell;GO:0043226//organelle;GO:0005622//intracellular;GO:0043231//intracellular membrane-bounded organelle;GO:0044464//cell part;GO:0043229//intracellular organelle;GO:0044444//cytoplasmic part;GO:0043227//membrane-bounded organelle	GO:0097159//organic cyclic compound binding;GO:0000987//core promoter proximal region sequence-specific DNA binding;GO:0001228//transcriptional activator activity, RNA polymerase II transcription regulatory region sequence-specific binding;GO:0044212//transcription regulatory region DNA binding;GO:0043565//sequence-specific DNA binding;GO:0005515//protein binding;GO:0001071//nucleic acid binding …	GO:0060255//regulation of macromolecule metabolic process;GO:0042221//response to chemical;GO:0006357//regulation of transcription from RNA polymerase II promoter;GO:0044708//single-organism behavior;GO:0048523//negative regulation of cellular process;GO:0051254//positive regulation of RNA metabolic process;GO:0045637//regulation of myeloid cell differentiation;GO:0080090//regulation of primary m…
ENSMUST00000028740	11.135	697.305	0.055	2.85	5.69538649041481	1.69050104045755e-06	0.00125309531854348	yes	Ttbk2	tau tubulin kinase 2 [Source:MGI Symbol;Acc:MGI:2155779]	-	-	-	-	GO:0044444//cytoplasmic part;GO:0005856//cytoskeleton;GO:0044464//cell part;GO:0043229//intracellular organelle;GO:0043226//organelle;GO:0005829//cytosol;GO:0005634//nucleus;GO:0044422//organelle part;GO:0042995//cell projection;GO:0015630//microtubule cytoskeleton;GO:0043227//membrane-bounded organelle;GO:0005929//cilium;GO:0044430//cytoskeletal part;GO:0005737//cytoplasm;GO:0005815//microtubule…	GO:0004674//protein serine/threonine kinase activity;GO:0019894//kinesin binding;GO:0043167//ion binding;GO:0032553//ribonucleotide binding;GO:0001883//purine nucleoside binding;GO:0017076//purine nucleotide binding;GO:0005488//binding;GO:0000166//nucleotide binding;GO:0001882//nucleoside binding;GO:0003824//catalytic activity;GO:0032559//adenyl ribonucleotide binding;GO:1901363//heterocyclic com…	GO:0006464//cellular protein modification process;GO:0000902//cell morphogenesis;GO:0048523//negative regulation of cellular process;GO:1902589//single-organism organelle organization;GO:0044763//single-organism cellular process;GO:0019538//protein metabolic process;GO:0010639//negative regulation of organelle organization;GO:0071840//cellular component organization or biogenesis;GO:0033043//regu…
ENSMUST00000028763	0	23.03	0.001	0.255	7.99435343685886	0.0209743095272501	0.992669370576575	no	Tyro3	TYRO3 protein tyrosine kinase 3 [Source:MGI Symbol;Acc:MGI:104294]	-	-	-	-	GO:0005635//nuclear envelope;GO:0031975//envelope;GO:0044425//membrane part;GO:0032991//macromolecular complex;GO:0044424//intracellular part;GO:0031226//intrinsic component of plasma membrane;GO:0005623//cell;GO:0031967//organelle envelope;GO:0005622//intracellular;GO:0044446//intracellular organelle part;GO:0043231//intracellular membrane-bounded organelle;GO:0031090//organelle membrane;GO:0043…	GO:0004871//signal transducer activity;GO:0032553//ribonucleotide binding;GO:0000166//nucleotide binding;GO:0004713//protein tyrosine kinase activity;GO:0097367//carbohydrate derivative binding;GO:0032549//ribonucleoside binding;GO:0005524//ATP binding;GO:0032550//purine ribonucleoside binding;GO:0032559//adenyl ribonucleotide binding;GO:0099600//transmembrane receptor activity;GO:0019199//transm…	GO:0048856//anatomical structure development;GO:0050794//regulation of cellular process;GO:0006810//transport;GO:0051716//cellular response to stimulus;GO:0008152//metabolic process;GO:0051234//establishment of localization;GO:0043277//apoptotic cell clearance;GO:0018212//peptidyl-tyrosine modification;GO:0031348//negative regulation of defense response;GO:0048585//negative regulation of response…
ENSMUST00000028938	657.06	1758.845	42.52	88.98	1.06533950164468	0.00505452933735772	0.447909689405627	no	Cst3	cystatin C [Source:MGI Symbol;Acc:MGI:102519]	Organismal Systems	Digestive system	ko04970//Salivary secretion	K13899	GO:0005764//lysosome;GO:0043226//organelle;GO:0044422//organelle part;GO:0005634//nucleus;GO:0005768//endosome;GO:0043005//neuron projection;GO:0005623//cell;GO:0044424//intracellular part;GO:0005773//vacuole;GO:0005635//nuclear envelope;GO:0044420//extracellular matrix component;GO:0043232//intracellular non-membrane-bounded organelle;GO:0044444//cytoplasmic part;GO:0043228//non-membrane-bounded…	GO:0061135//endopeptidase regulator activity;GO:0005515//protein binding;GO:0001540//beta-amyloid binding;GO:0019899//enzyme binding;GO:0004857//enzyme inhibitor activity;GO:0042802//identical protein binding;GO:0030234//enzyme regulator activity;GO:0004866//endopeptidase inhibitor activity;GO:0042277//peptide binding;GO:0033218//amide binding;GO:0005488//binding;GO:0002020//protease binding;GO:0…	GO:0048678//response to axon injury;GO:0060009//Sertoli cell development;GO:0080090//regulation of primary metabolic process;GO:0010604//positive regulation of macromolecule metabolic process;GO:0097305//response to alcohol;GO:0048511//rhythmic process;GO:0022410//circadian sleep/wake cycle process;GO:0061458//reproductive system development;GO:0051346//negative regulation of hydrolase activity;G…
ENSMUST00000029041	388	1016	24.04	49.285	1.03571172989617	0.0142069576509206	0.822154055273274	no	Fabp4	fatty acid binding protein 4, adipocyte [Source:MGI Symbol;Acc:MGI:88038]	Organismal Systems	Endocrine system	ko03320//PPAR signaling pathway;ko04923//Regulation of lipolysis in adipocyte	K08753	GO:0005634//nucleus;GO:0070013//intracellular organelle lumen;GO:0044424//intracellular part;GO:0044464//cell part;GO:0031974//membrane-enclosed lumen;GO:0043226//organelle;GO:0005654//nucleoplasm;GO:0005622//intracellular;GO:0005737//cytoplasm;GO:0044446//intracellular organelle part;GO:0044428//nuclear part;GO:0005829//cytosol;GO:0031981//nuclear lumen;GO:0044444//cytoplasmic part;GO:0044422//o…	GO:0051427//hormone receptor binding;GO:0031406//carboxylic acid binding;GO:0005102//receptor binding;GO:0022892//substrate-specific transporter activity;GO:0005324//long-chain fatty acid transporter activity;GO:0043168//anion binding;GO:0005319//lipid transporter activity;GO:0008289//lipid binding;GO:0036094//small molecule binding;GO:0015245//fatty acid transporter activity;GO:0036041//long-cha…	GO:0010226//response to lithium ion;GO:0009890//negative regulation of biosynthetic process;GO:0048522//positive regulation of cellular process;GO:0051253//negative regulation of RNA metabolic process;GO:0051172//negative regulation of nitrogen compound metabolic process;GO:0010033//response to organic substance;GO:0015849//organic acid transport;GO:0051707//response to other organism;GO:0044765/…
ENSMUST00000029076	225.5	1757.5	7.445	45.8	2.62100384440221	1.14378841396857e-10	2.61417607797576e-07	yes	Car3	carbonic anhydrase 3 [Source:MGI Symbol;Acc:MGI:88270]	Metabolism	Energy metabolism	ko00910//Nitrogen metabolism	K01672	GO:0044424//intracellular part;GO:0044444//cytoplasmic part;GO:0005737//cytoplasm;GO:0005829//cytosol;GO:0005622//intracellular;GO:0044464//cell part;GO:0005623//cell	GO:0016836//hydro-lyase activity;GO:0016791//phosphatase activity;GO:0016151//nickel cation binding;GO:0004089//carbonate dehydratase activity;GO:0046872//metal ion binding;GO:0016829//lyase activity;GO:0016788//hydrolase activity, acting on ester bonds;GO:0005488//binding;GO:0043167//ion binding;GO:0042578//phosphoric ester hydrolase activity;GO:0016835//carbon-oxygen lyase activity;GO:0043169//…	GO:0006793//phosphorus metabolic process;GO:0044237//cellular metabolic process;GO:0016311//dephosphorylation;GO:0043207//response to external biotic stimulus;GO:0008152//metabolic process;GO:0009617//response to bacterium;GO:0045471//response to ethanol;GO:0051707//response to other organism;GO:0009607//response to biotic stimulus;GO:0009987//cellular process;GO:0006979//response to oxidative st…
ENSMUST00000029194	138.25	0	1.125	0.001	-10.1357092861044	0.00111174865944272	0.179361027107093	no	Skil	SKI-like [Source:MGI Symbol;Acc:MGI:106203]	Cellular Processes	Cellular commiunity	ko04550//Signaling pathways regulating pluripotency of stem cells	K18499	GO:0005622//intracellular;GO:0044424//intracellular part;GO:0043227//membrane-bounded organelle;GO:0016023//cytoplasmic, membrane-bounded vesicle;GO:0031982//vesicle;GO:0030141//secretory granule;GO:0016604//nuclear body;GO:0005634//nucleus;GO:0031981//nuclear lumen;GO:0032991//macromolecular complex;GO:0031988//membrane-bounded vesicle;GO:0005623//cell;GO:0043229//intracellular organelle;GO:0012…	GO:0003676//nucleic acid binding;GO:0000987//core promoter proximal region sequence-specific DNA binding;GO:1990837//sequence-specific double-stranded DNA binding;GO:0003682//chromatin binding;GO:0000977//RNA polymerase II regulatory region sequence-specific DNA binding;GO:0003690//double-stranded DNA binding;GO:0003714//transcription corepressor activity;GO:0000978//RNA polymerase II core promot…	GO:0010646//regulation of cell communication;GO:0051172//negative regulation of nitrogen compound metabolic process;GO:0010769//regulation of cell morphogenesis involved in differentiation;GO:0045597//positive regulation of cell differentiation;GO:0010975//regulation of neuron projection development;GO:0010605//negative regulation of macromolecule metabolic process;GO:0019219//regulation of nucle…
ENSMUST00000029199	59.79	0	0.42	0.001	-8.71424551766612	0.0091153452114726	0.647414142565226	no	Zmat3	zinc finger matrin type 3 [Source:MGI Symbol;Acc:MGI:1195270]	Cellular Processes	Cell growth and death	ko04115//p53 signaling pathway	K10137	GO:0044464//cell part;GO:0031974//membrane-enclosed lumen;GO:0016020//membrane;GO:0044446//intracellular organelle part;GO:0031981//nuclear lumen;GO:0043233//organelle lumen;GO:0043226//organelle;GO:0043229//intracellular organelle;GO:0005654//nucleoplasm;GO:0005623//cell;GO:0043231//intracellular membrane-bounded organelle;GO:0070013//intracellular organelle lumen;GO:0005730//nucleolus;GO:007194…	GO:0043169//cation binding;GO:0046914//transition metal ion binding;GO:1901363//heterocyclic compound binding;GO:0003676//nucleic acid binding;GO:0097159//organic cyclic compound binding;GO:0043167//ion binding;GO:0005488//binding;GO:0046872//metal ion binding;GO:0008270//zinc ion binding	GO:0010942//positive regulation of cell death;GO:0042981//regulation of apoptotic process;GO:0043067//regulation of programmed cell death;GO:0048518//positive regulation of biological process;GO:0050789//regulation of biological process;GO:0050794//regulation of cellular process;GO:0048522//positive regulation of cellular process;GO:0065007//biological regulation;GO:0010941//regulation of cell de…
ENSMUST00000029347	175.91	0	2.48	0.001	-11.2761244052742	0.000569836542513595	0.115044645597817	no	Ift80	intraflagellar transport 80 [Source:MGI Symbol;Acc:MGI:1915509]	-	-	-	-	GO:0043229//intracellular organelle;GO:0005622//intracellular;GO:0044441//ciliary part;GO:0043232//intracellular non-membrane-bounded organelle;GO:0043226//organelle;GO:0005737//cytoplasm;GO:0044446//intracellular organelle part;GO:0030990//intraciliary transport particle;GO:0042995//cell projection;GO:0015630//microtubule cytoskeleton;GO:0044422//organelle part;GO:0044430//cytoskeletal part;GO:0…	GO:0003674//molecular_function;GO:0005515//protein binding;GO:0005488//binding	GO:0006810//transport;GO:0070727//cellular macromolecule localization;GO:0042127//regulation of cell proliferation;GO:0016043//cellular component organization;GO:0048856//anatomical structure development;GO:0009968//negative regulation of signal transduction;GO:0007018//microtubule-based movement;GO:0050680//negative regulation of epithelial cell proliferation;GO:0045880//positive regulation of s…
ENSMUST00000029353	67.415	0	0.43	0.001	-8.74819284958946	0.00658796990965413	0.52296658965884	no	Kpna4	karyopherin (importin) alpha 4 [Source:MGI Symbol;Acc:MGI:1100848]	-	-	-	-	GO:0043229//intracellular organelle;GO:0044424//intracellular part;GO:0005634//nucleus;GO:0043226//organelle;GO:0044464//cell part;GO:0005622//intracellular;GO:0043231//intracellular membrane-bounded organelle;GO:0005623//cell;GO:0043227//membrane-bounded organelle;GO:0005737//cytoplasm	GO:0022892//substrate-specific transporter activity;GO:0005215//transporter activity;GO:0005515//protein binding;GO:0005488//binding;GO:0061608//nuclear import signal receptor activity;GO:0008565//protein transporter activity;GO:0005487//nucleocytoplasmic transporter activity	GO:0006886//intracellular protein transport;GO:0008104//protein localization;GO:1902580//single-organism cellular localization;GO:0045184//establishment of protein localization;GO:0051641//cellular localization;GO:0006913//nucleocytoplasmic transport;GO:0015031//protein transport;GO:0051170//nuclear import;GO:0051234//establishment of localization;GO:0017038//protein import;GO:1902593//single-org…
ENSMUST00000029462	0	22.145	0.001	0.275	8.10328780841202	0.0230054901936855	1	no	Tbx15	T-box 15 [Source:MGI Symbol;Acc:MGI:1277234]	-	-	-	-	GO:0005623//cell;GO:0044451//nucleoplasm part;GO:0017053//transcriptional repressor complex;GO:0044422//organelle part;GO:0005622//intracellular;GO:0044424//intracellular part;GO:0044464//cell part;GO:0043234//protein complex;GO:0044428//nuclear part;GO:0043227//membrane-bounded organelle;GO:0043233//organelle lumen;GO:0043231//intracellular membrane-bounded organelle;GO:0005634//nucleus;GO:00432…	GO:0001227//transcriptional repressor activity, RNA polymerase II transcription regulatory region sequence-specific binding;GO:0005515//protein binding;GO:0000981//RNA polymerase II transcription factor activity, sequence-specific DNA binding;GO:1990837//sequence-specific double-stranded DNA binding;GO:0046983//protein dimerization activity;GO:0042802//identical protein binding;GO:0042803//protei…	GO:0050789//regulation of biological process;GO:0009790//embryo development;GO:0001501//skeletal system development;GO:0009887//organ morphogenesis;GO:0009792//embryo development ending in birth or egg hatching;GO:0032502//developmental process;GO:0031326//regulation of cellular biosynthetic process;GO:0031323//regulation of cellular metabolic process;GO:0009890//negative regulation of biosynthet…
ENSMUST00000029658	418.785	1105.635	5.56	11.605	1.06158973462098	0.0102683932904815	0.695373058225658	no	Enpep	glutamyl aminopeptidase [Source:MGI Symbol;Acc:MGI:106645]	Organismal Systems	Endocrine system	ko04614//Renin-angiotensin system	K11141	GO:0098552//side of membrane;GO:0031253//cell projection membrane;GO:0005737//cytoplasm;GO:0045177//apical part of cell;GO:0016021//integral component of membrane;GO:0009897//external side of plasma membrane;GO:0009986//cell surface;GO:0005886//plasma membrane;GO:0044444//cytoplasmic part;GO:0016020//membrane;GO:0031526//brush border membrane;GO:0098590//plasma membrane region;GO:0044424//intrace…	GO:0003824//catalytic activity;GO:0008237//metallopeptidase activity;GO:0005488//binding;GO:0008235//metalloexopeptidase activity;GO:0046872//metal ion binding;GO:0008238//exopeptidase activity;GO:0070006//metalloaminopeptidase activity;GO:0016787//hydrolase activity;GO:0008233//peptidase activity;GO:0042277//peptide binding;GO:0008270//zinc ion binding;GO:0070011//peptidase activity, acting on L…	GO:0003013//circulatory system process;GO:0044248//cellular catabolic process;GO:0048856//anatomical structure development;GO:0044237//cellular metabolic process;GO:0051674//localization of cell;GO:0048513//animal organ development;GO:0040011//locomotion;GO:0006928//movement of cell or subcellular component;GO:0001990//regulation of systemic arterial blood pressure by hormone;GO:0043603//cellular…
ENSMUST00000030125	156.445	0	6.75	0.001	-12.7206717868256	1.39807962556758e-07	0.000147478580194728	yes	Bag1	BCL2-associated athanogene 1 [Source:MGI Symbol;Acc:MGI:108047]	Genetic Information Processing	Folding, sorting and degradation	ko04141//Protein processing in endoplasmic reticulum	K09555	-	GO:0051087//chaperone binding;GO:0005488//binding;GO:0005515//protein binding	-
ENSMUST00000030316	597.055	1725.125	25.295	57.36	1.18119278489463	0.0416477540526673	1	no	Laptm5	lysosomal-associated protein transmembrane 5 [Source:MGI Symbol;Acc:MGI:108046]	Cellular Processes	Transport and catabolism	ko04142//Lysosome	K12387	GO:0016020//membrane;GO:0005764//lysosome;GO:0043226//organelle;GO:0005737//cytoplasm;GO:0044425//membrane part;GO:0044444//cytoplasmic part;GO:0005623//cell;GO:0005622//intracellular;GO:0031224//intrinsic component of membrane;GO:0043227//membrane-bounded organelle;GO:0044464//cell part;GO:0005773//vacuole;GO:0043231//intracellular membrane-bounded organelle;GO:0000323//lytic vacuole;GO:0043229/…	-	-
ENSMUST00000030407	0	23.14	0.001	0.28	8.12928301694497	0.0227007757324442	1	no	Mycl	v-myc avian myelocytomatosis viral oncogene lung carcinoma derived [Source:MGI Symbol;Acc:MGI:96799]	-	-	-	-	GO:0044464//cell part;GO:0005622//intracellular;GO:0044424//intracellular part;GO:0005623//cell;GO:0043231//intracellular membrane-bounded organelle;GO:0005634//nucleus;GO:0043227//membrane-bounded organelle;GO:0043229//intracellular organelle;GO:0043226//organelle	GO:0005488//binding;GO:0097159//organic cyclic compound binding;GO:0003700//transcription factor activity, sequence-specific DNA binding;GO:0005515//protein binding;GO:1901363//heterocyclic compound binding;GO:0046983//protein dimerization activity;GO:0003676//nucleic acid binding;GO:0003677//DNA binding;GO:0001071//nucleic acid binding transcription factor activity	GO:0045682//regulation of epidermis development;GO:0051239//regulation of multicellular organismal process;GO:0045607//regulation of auditory receptor cell differentiation;GO:0006355//regulation of transcription, DNA-templated;GO:0051960//regulation of nervous system development;GO:0019219//regulation of nucleobase-containing compound metabolic process;GO:0051252//regulation of RNA metabolic proc…
ENSMUST00000030528	42.045	260.78	1.085	5.245	2.27324773013279	0.0140849167829513	0.819935171620201	no	Pla2g2d	phospholipase A2, group IID [Source:MGI Symbol;Acc:MGI:1341796]	Environmental Information Processing;Metabolism;Organismal Systems	Signal transduction;Lipid metabolism;Circulatory system;Global and Overview;Digestive system	ko01100//Metabolic pathways;ko01110//Biosynthesis of secondary metabolites;ko04014//Ras signaling pathway;ko04270//Vascular smooth muscle contraction;ko00564//Glycerophospholipid metabolism;ko04972//Pancreatic secretion;ko00590//Arachidonic acid metabolism;ko00565//Ether lipid metabolism;ko00591//Linoleic acid metabolism;ko04975//Fat digestion and absorption;ko00592//alpha-Linolenic acid metaboli…	K01047	GO:0005622//intracellular;GO:0005623//cell;GO:0005576//extracellular region;GO:0044424//intracellular part;GO:0005737//cytoplasm;GO:0044464//cell part	GO:0008289//lipid binding;GO:0005509//calcium ion binding;GO:0005515//protein binding;GO:0097367//carbohydrate derivative binding;GO:0004620//phospholipase activity;GO:0043394//proteoglycan binding;GO:0008201//heparin binding;GO:0016787//hydrolase activity;GO:0016298//lipase activity;GO:0052689//carboxylic ester hydrolase activity;GO:0005543//phospholipid binding;GO:1901681//sulfur compound bindi…	GO:0050670//regulation of lymphocyte proliferation;GO:0050863//regulation of T cell activation;GO:0002682//regulation of immune system process;GO:0042127//regulation of cell proliferation;GO:0046717//acid secretion;GO:0006644//phospholipid metabolic process;GO:0022407//regulation of cell-cell adhesion;GO:0044707//single-multicellular organism process;GO:0048869//cellular developmental process;GO:…
ENSMUST00000030588	28.4	0	0.405	0.001	-8.66177809777199	0.0358082670048146	1	no	Phc2	polyhomeotic 2 [Source:MGI Symbol;Acc:MGI:1860454]	-	-	-	-	GO:0043226//organelle;GO:0000792//heterochromatin;GO:0005623//cell;GO:1990234//transferase complex;GO:0043231//intracellular membrane-bounded organelle;GO:0000152//nuclear ubiquitin ligase complex;GO:0000151//ubiquitin ligase complex;GO:0031981//nuclear lumen;GO:0031519//PcG protein complex;GO:0070013//intracellular organelle lumen;GO:0005622//intracellular;GO:0044422//organelle part;GO:0044428//…	GO:0003676//nucleic acid binding;GO:1901363//heterocyclic compound binding;GO:0003677//DNA binding;GO:0097159//organic cyclic compound binding;GO:0043169//cation binding;GO:0043167//ion binding;GO:0008270//zinc ion binding;GO:0005488//binding;GO:0046914//transition metal ion binding;GO:0042802//identical protein binding;GO:0005515//protein binding;GO:0046872//metal ion binding	GO:0032504//multicellular organism reproduction;GO:0051704//multi-organism process;GO:0044767//single-organism developmental process;GO:0044702//single organism reproductive process;GO:0019953//sexual reproduction;GO:0044703//multi-organism reproductive process;GO:0032501//multicellular organismal process;GO:0048232//male gamete generation;GO:0007276//gamete generation;GO:0007283//spermatogenesis…
ENSMUST00000030723	550.09	347.665	3.99	1.975	-1.01453609315788	0.0364863214446813	1	no	Mtf1	metal response element binding transcription factor 1 [Source:MGI Symbol;Acc:MGI:101786]	-	-	-	-	GO:0005634//nucleus;GO:0031974//membrane-enclosed lumen;GO:0044424//intracellular part;GO:0044464//cell part;GO:0044422//organelle part;GO:0005654//nucleoplasm;GO:0043227//membrane-bounded organelle;GO:0031981//nuclear lumen;GO:0043233//organelle lumen;GO:0005623//cell;GO:0044446//intracellular organelle part;GO:0043226//organelle;GO:0005622//intracellular;GO:0044428//nuclear part;GO:0043229//int…	GO:0003700//transcription factor activity, sequence-specific DNA binding;GO:0000987//core promoter proximal region sequence-specific DNA binding;GO:0001071//nucleic acid binding transcription factor activity;GO:0003677//DNA binding;GO:1990837//sequence-specific double-stranded DNA binding;GO:0001228//transcriptional activator activity, RNA polymerase II transcription regulatory region sequence-sp…	GO:0048518//positive regulation of biological process;GO:0080090//regulation of primary metabolic process;GO:0009893//positive regulation of metabolic process;GO:0048522//positive regulation of cellular process;GO:1903506//regulation of nucleic acid-templated transcription;GO:1902680//positive regulation of RNA biosynthetic process;GO:0045944//positive regulation of transcription from RNA polymer…
ENSMUST00000030817	0	67.315	0.001	1.785	10.8017083589165	0.0135661644074052	0.803612112569543	no	Car6	carbonic anhydrase 6 [Source:MGI Symbol;Acc:MGI:1333786]	Metabolism	Energy metabolism	ko00910//Nitrogen metabolism	K01672	GO:0005576//extracellular region;GO:0044464//cell part;GO:0005623//cell;GO:0005622//intracellular;GO:0005615//extracellular space;GO:0005829//cytosol;GO:0044444//cytoplasmic part;GO:0044424//intracellular part;GO:0044421//extracellular region part;GO:0005737//cytoplasm	GO:0046872//metal ion binding;GO:0004089//carbonate dehydratase activity;GO:0016829//lyase activity;GO:0043169//cation binding;GO:0043167//ion binding;GO:0016836//hydro-lyase activity;GO:0003674//molecular_function;GO:0003824//catalytic activity;GO:0005488//binding;GO:0046914//transition metal ion binding;GO:0008270//zinc ion binding;GO:0016835//carbon-oxygen lyase activity	GO:0009987//cellular process;GO:0050906//detection of stimulus involved in sensory perception;GO:0051606//detection of stimulus;GO:0050909//sensory perception of taste;GO:0009593//detection of chemical stimulus;GO:0050913//sensory perception of bitter taste;GO:0003008//system process;GO:0044699//single-organism process;GO:0050912//detection of chemical stimulus involved in sensory perception of t…
ENSMUST00000030897	33.395	0	0.27	0.001	-8.07681559705083	0.00363666029942085	0.3683612779277	no	Megf6	multiple EGF-like-domains 6 [Source:MGI Symbol;Acc:MGI:1919351]	-	-	-	-	-	GO:0005509//calcium ion binding;GO:0005488//binding;GO:0046872//metal ion binding;GO:0043167//ion binding;GO:0043169//cation binding;GO:0005515//protein binding	-
ENSMUST00000031005	0	58.295	0.001	0.575	9.16741814583174	0.00138882101191149	0.206818232662136	no	Evc	EvC ciliary complex subunit 1 [Source:MGI Symbol;Acc:MGI:1890596]	-	-	-	-	GO:0071944//cell periphery;GO:0043228//non-membrane-bounded organelle;GO:0044459//plasma membrane part;GO:0043226//organelle;GO:0098796//membrane protein complex;GO:0016021//integral component of membrane;GO:0031253//cell projection membrane;GO:0043227//membrane-bounded organelle;GO:0005623//cell;GO:0044425//membrane part;GO:0043234//protein complex;GO:0060170//ciliary membrane;GO:0005929//cilium…	GO:0005515//protein binding;GO:0005488//binding	GO:0048583//regulation of response to stimulus;GO:0023056//positive regulation of signaling;GO:0048731//system development;GO:0023052//signaling;GO:0009966//regulation of signal transduction;GO:0007166//cell surface receptor signaling pathway;GO:0044707//single-multicellular organism process;GO:0051716//cellular response to stimulus;GO:0007275//multicellular organism development;GO:0009967//posit…
ENSMUST00000031263	0	29.375	0.001	0.62	9.27612440527424	0.0114857109744474	0.735152513513841	no	Slc10a6	solute carrier family 10 (sodium/bile acid cotransporter family), member 6 [Source:MGI Symbol;Acc:MGI:1923000]	-	-	-	-	GO:0016021//integral component of membrane;GO:0071944//cell periphery;GO:0016020//membrane;GO:0044464//cell part;GO:0005886//plasma membrane;GO:0044425//membrane part;GO:0005623//cell;GO:0031224//intrinsic component of membrane	GO:0022804//active transmembrane transporter activity;GO:0043250//sodium-dependent organic anion transmembrane transporter activity;GO:0008509//anion transmembrane transporter activity;GO:0015370//solute:sodium symporter activity;GO:1901618//organic hydroxy compound transmembrane transporter activity;GO:0046943//carboxylic acid transmembrane transporter activity;GO:0005343//organic acid:sodium sy…	GO:0033036//macromolecule localization;GO:0009987//cellular process;GO:0015718//monocarboxylic acid transport;GO:0015672//monovalent inorganic cation transport;GO:0030001//metal ion transport;GO:0010876//lipid localization;GO:0044765//single-organism transport;GO:0051179//localization;GO:0051234//establishment of localization;GO:0044763//single-organism cellular process;GO:0006869//lipid transpor…
ENSMUST00000031606	0	102.5	0.001	1.47	10.5216004397237	0.0044253707272242	0.417087389175995	no	Rasal1	RAS protein activator like 1 (GAP1 like) [Source:MGI Symbol;Acc:MGI:1330842]	Environmental Information Processing	Signal transduction	ko04014//Ras signaling pathway	K17632	GO:0071944//cell periphery;GO:0044424//intracellular part;GO:0016020//membrane;GO:0005829//cytosol;GO:0044464//cell part;GO:0005623//cell;GO:0005737//cytoplasm;GO:0005886//plasma membrane;GO:0044444//cytoplasmic part;GO:0005622//intracellular	GO:0005488//binding;GO:0060589//nucleoside-triphosphatase regulator activity;GO:0043167//ion binding;GO:0030695//GTPase regulator activity;GO:0098772//molecular function regulator;GO:0046872//metal ion binding;GO:0030234//enzyme regulator activity;GO:0005543//phospholipid binding;GO:0005096//GTPase activator activity;GO:0043169//cation binding;GO:0043168//anion binding;GO:0008289//lipid binding;G…	GO:0051336//regulation of hydrolase activity;GO:0043547//positive regulation of GTPase activity;GO:0051128//regulation of cellular component organization;GO:0050790//regulation of catalytic activity;GO:0035556//intracellular signal transduction;GO:0065009//regulation of molecular function;GO:0007154//cell communication;GO:0044763//single-organism cellular process;GO:0022603//regulation of anatomi…
ENSMUST00000031838	1418.605	349.5	18.09	3.505	-2.36770605861062	3.21100163933784e-09	5.68171202976124e-06	yes	Igf2bp3	insulin-like growth factor 2 mRNA binding protein 3 [Source:MGI Symbol;Acc:MGI:1890359]	-	-	-	-	GO:0044444//cytoplasmic part;GO:0005622//intracellular;GO:0043227//membrane-bounded organelle;GO:0005623//cell;GO:0043226//organelle;GO:0005829//cytosol;GO:0044424//intracellular part;GO:0044464//cell part;GO:0043231//intracellular membrane-bounded organelle;GO:0005737//cytoplasm;GO:0043229//intracellular organelle;GO:0005634//nucleus	GO:0003730//mRNA 3'-UTR binding;GO:0003676//nucleic acid binding;GO:0048027//mRNA 5'-UTR binding;GO:0097159//organic cyclic compound binding;GO:0003723//RNA binding;GO:1901363//heterocyclic compound binding;GO:0044822//poly(A) RNA binding;GO:0003729//mRNA binding;GO:0005515//protein binding;GO:0005488//binding	GO:0080090//regulation of primary metabolic process;GO:0050658//RNA transport;GO:0006810//transport;GO:0019222//regulation of metabolic process;GO:0051246//regulation of protein metabolic process;GO:0032268//regulation of cellular protein metabolic process;GO:0010468//regulation of gene expression;GO:0031326//regulation of cellular biosynthetic process;GO:0033036//macromolecule localization;GO:00…
ENSMUST00000032089	233	697	16.79	39.56	1.23644019582208	0.0107534497703898	0.709818267455107	no	Reg3g	regenerating islet-derived 3 gamma [Source:MGI Symbol;Acc:MGI:109406]	-	-	-	-	GO:0005623//cell;GO:0012505//endomembrane system;GO:0005615//extracellular space;GO:0031988//membrane-bounded vesicle;GO:0031410//cytoplasmic vesicle;GO:0031982//vesicle;GO:0043229//intracellular organelle;GO:0044444//cytoplasmic part;GO:0099503//secretory vesicle;GO:0043226//organelle;GO:0005737//cytoplasm;GO:0044424//intracellular part;GO:0043227//membrane-bounded organelle;GO:0016023//cytoplas…	GO:0097367//carbohydrate derivative binding;GO:0038023//signaling receptor activity;GO:0070492//oligosaccharide binding;GO:0004872//receptor activity;GO:0060089//molecular transducer activity;GO:0004871//signal transducer activity;GO:0030246//carbohydrate binding;GO:0005539//glycosaminoglycan binding;GO:0005488//binding;GO:0042834//peptidoglycan binding;GO:0004888//transmembrane signaling recepto…	GO:0061041//regulation of wound healing;GO:0045088//regulation of innate immune response;GO:0030857//negative regulation of epithelial cell differentiation;GO:0048523//negative regulation of cellular process;GO:0008284//positive regulation of cell proliferation;GO:0044700//single organism signaling;GO:0050679//positive regulation of epithelial cell proliferation;GO:0051716//cellular response to s…
ENSMUST00000032218	0	35	0.001	1.035	10.0154150523867	0.00678025048759147	0.5343636206837	no	Lrrc23	leucine rich repeat containing 23 [Source:MGI Symbol;Acc:MGI:1315192]	-	-	-	-	GO:0005622//intracellular;GO:0044424//intracellular part;GO:0005737//cytoplasm;GO:0005829//cytosol;GO:0005623//cell;GO:0044444//cytoplasmic part;GO:0044464//cell part	GO:0003674//molecular_function;GO:0005515//protein binding;GO:0005488//binding	GO:0008150//biological_process
ENSMUST00000032234	5.515	182.15	0.07	1.81	4.6924909650256	0.00154609726350018	0.223768003152441	no	Cd163	CD163 antigen [Source:MGI Symbol;Acc:MGI:2135946]	-	-	-	-	GO:0009986//cell surface;GO:0005576//extracellular region;GO:0044464//cell part;GO:0071944//cell periphery;GO:0016020//membrane;GO:0098552//side of membrane;GO:0005886//plasma membrane;GO:0031224//intrinsic component of membrane;GO:0044459//plasma membrane part;GO:0044425//membrane part;GO:0016021//integral component of membrane;GO:0009897//external side of plasma membrane;GO:0005623//cell	GO:0060089//molecular transducer activity;GO:0005044//scavenger receptor activity;GO:0038024//cargo receptor activity;GO:0004872//receptor activity	GO:0006954//inflammatory response;GO:0006952//defense response;GO:0006953//acute-phase response;GO:0006898//receptor-mediated endocytosis;GO:0051179//localization;GO:0006950//response to stress;GO:0006897//endocytosis;GO:0050896//response to stimulus;GO:0002526//acute inflammatory response;GO:0051234//establishment of localization;GO:0016192//vesicle-mediated transport;GO:0006810//transport
ENSMUST00000032272	158.8	498.84	2.1	5.21	1.31089404461239	0.0275998897310509	1	no	Adipor2	adiponectin receptor 2 [Source:MGI Symbol;Acc:MGI:93830]	Human Diseases;Environmental Information Processing;Organismal Systems	Aging;Endocrine system;Endocrine and metabolic diseases;Signal transduction	ko04152//AMPK signaling pathway;ko04211//Longevity regulating pathway - mammal;ko04932//Non-alcoholic fatty liver disease (NAFLD);ko04920//Adipocytokine signaling pathway	K07297	GO:0044425//membrane part;GO:0044459//plasma membrane part;GO:0071944//cell periphery;GO:0016020//membrane;GO:0005886//plasma membrane;GO:0044464//cell part;GO:0031226//intrinsic component of plasma membrane;GO:0005623//cell;GO:0016021//integral component of membrane;GO:0031224//intrinsic component of membrane	GO:0055100//adiponectin binding;GO:0097003//adipokinetic hormone receptor activity;GO:0042562//hormone binding;GO:0016500//protein-hormone receptor activity;GO:0099600//transmembrane receptor activity;GO:0004888//transmembrane signaling receptor activity;GO:0004872//receptor activity;GO:0046872//metal ion binding;GO:0043167//ion binding;GO:0043169//cation binding;GO:0046983//protein dimerization …	GO:0042592//homeostatic process;GO:0007275//multicellular organism development;GO:0009719//response to endogenous stimulus;GO:0050794//regulation of cellular process;GO:0010827//regulation of glucose transport;GO:0048646//anatomical structure formation involved in morphogenesis;GO:0055114//oxidation-reduction process;GO:0048519//negative regulation of biological process;GO:0065007//biological reg…
ENSMUST00000032321	0	43.105	0.001	0.87	9.76487159073609	0.0044330656966167	0.417095973681845	no	Bcl2l14	BCL2-like 14 (apoptosis facilitator) [Source:MGI Symbol;Acc:MGI:1914063]	-	-	-	-	GO:0005829//cytosol;GO:0044444//cytoplasmic part;GO:0043229//intracellular organelle;GO:0005623//cell;GO:0005622//intracellular;GO:0044464//cell part;GO:0044424//intracellular part;GO:0043226//organelle;GO:0005737//cytoplasm	GO:0005515//protein binding;GO:0019900//kinase binding;GO:0005488//binding;GO:0019901//protein kinase binding;GO:0019899//enzyme binding	GO:2001238//positive regulation of extrinsic apoptotic signaling pathway;GO:0010647//positive regulation of cell communication;GO:0044763//single-organism cellular process;GO:0012501//programmed cell death;GO:0065007//biological regulation;GO:0050789//regulation of biological process;GO:0009967//positive regulation of signal transduction;GO:0010646//regulation of cell communication;GO:0016265//de…
ENSMUST00000032336	413	1125	11.405	24.51	1.1037040375547	0.00710617615698658	0.548853079584166	no	Plbd1	phospholipase B domain containing 1 [Source:MGI Symbol;Acc:MGI:1914107]	-	-	-	-	GO:0005615//extracellular space;GO:0005576//extracellular region;GO:0044421//extracellular region part	GO:0016787//hydrolase activity;GO:0003824//catalytic activity	GO:0008152//metabolic process;GO:0006629//lipid metabolic process;GO:0044238//primary metabolic process;GO:0044712//single-organism catabolic process;GO:1901575//organic substance catabolic process;GO:0044710//single-organism metabolic process;GO:0044699//single-organism process;GO:0009056//catabolic process;GO:0071704//organic substance metabolic process;GO:0016042//lipid catabolic process
ENSMUST00000032342	65	300.5	5.855	21.285	1.86209601428049	0.0163281077169109	0.877223988830278	no	Mgp	matrix Gla protein [Source:MGI Symbol;Acc:MGI:96976]	-	-	-	-	GO:0032991//macromolecular complex;GO:0044424//intracellular part;GO:0005737//cytoplasm;GO:0044444//cytoplasmic part;GO:0005615//extracellular space;GO:0043231//intracellular membrane-bounded organelle;GO:0005623//cell;GO:0012505//endomembrane system;GO:0043229//intracellular organelle;GO:0044464//cell part;GO:0043227//membrane-bounded organelle;GO:0005576//extracellular region;GO:0005783//endopl…	GO:0043169//cation binding;GO:0048306//calcium-dependent protein binding;GO:0005509//calcium ion binding;GO:0046872//metal ion binding;GO:0043167//ion binding;GO:0005488//binding;GO:0005515//protein binding	GO:0030500//regulation of bone mineralization;GO:0044767//single-organism developmental process;GO:0007275//multicellular organism development;GO:0030323//respiratory tube development;GO:0060429//epithelium development;GO:0051216//cartilage development;GO:0009653//anatomical structure morphogenesis;GO:0001501//skeletal system development;GO:0043933//macromolecular complex subunit organization;GO:…
ENSMUST00000032374	25.405	0	0.615	0.001	-9.2644426002266	0.0104220059095017	0.700586139894483	no	Kcnj8	potassium inwardly-rectifying channel, subfamily J, member 8 [Source:MGI Symbol;Acc:MGI:1100508]	Environmental Information Processing	Signal transduction	ko04022//cGMP - PKG signaling pathway	K05001	GO:0016021//integral component of membrane;GO:0016020//membrane;GO:0044425//membrane part;GO:0031224//intrinsic component of membrane	GO:0022836//gated channel activity;GO:0099600//transmembrane receptor activity;GO:0005242//inward rectifier potassium channel activity;GO:0005215//transporter activity;GO:0022838//substrate-specific channel activity;GO:0060089//molecular transducer activity;GO:0015075//ion transmembrane transporter activity;GO:0022857//transmembrane transporter activity;GO:0004872//receptor activity;GO:0015079//p…	GO:0051179//localization;GO:0044699//single-organism process;GO:0006812//cation transport;GO:0098655//cation transmembrane transport;GO:0065007//biological regulation;GO:0009987//cellular process;GO:0051234//establishment of localization;GO:0098662//inorganic cation transmembrane transport;GO:0034220//ion transmembrane transport;GO:0006811//ion transport;GO:0098660//inorganic ion transmembrane tr…
ENSMUST00000032383	0	47	0.001	0.44	8.78135971352466	0.0267652273347588	1	no	Sspn	sarcospan [Source:MGI Symbol;Acc:MGI:1353511]	-	-	-	-	GO:0071944//cell periphery;GO:0043234//protein complex;GO:0030133//transport vesicle;GO:0005737//cytoplasm;GO:0012505//endomembrane system;GO:0044425//membrane part;GO:0005623//cell;GO:0031226//intrinsic component of plasma membrane;GO:0098796//membrane protein complex;GO:0016010//dystrophin-associated glycoprotein complex;GO:0043229//intracellular organelle;GO:0043231//intracellular membrane-bou…	-	-
ENSMUST00000032820	259.9	50.6	3.68	0.58	-2.66558096092944	0.0018507022165603	0.252528777823338	no	Zscan26	zinc finger and SCAN domain containing 26 [Source:MGI Symbol;Acc:MGI:3531417]	-	-	-	-	-	GO:1901363//heterocyclic compound binding;GO:0003676//nucleic acid binding;GO:0005488//binding;GO:0097159//organic cyclic compound binding	-
ENSMUST00000033053	147.87	515.89	2.03	5.585	1.46007755329814	0.0113196514598412	0.728775635594685	no	Itgax	integrin alpha X [Source:MGI Symbol;Acc:MGI:96609]	Human Diseases;Cellular Processes	Cell motility;Infectious diseases	ko04810//Regulation of actin cytoskeleton;ko05152//Tuberculosis	K06462	GO:0098552//side of membrane;GO:0005886//plasma membrane;GO:0016020//membrane;GO:0016021//integral component of membrane;GO:0098636//protein complex involved in cell adhesion;GO:0009986//cell surface;GO:0071944//cell periphery;GO:0044425//membrane part;GO:0005623//cell;GO:0005887//integral component of plasma membrane;GO:0032991//macromolecular complex;GO:0008305//integrin complex;GO:0098797//pla…	GO:0005488//binding;GO:0046872//metal ion binding;GO:0043167//ion binding;GO:0043169//cation binding	GO:0044700//single organism signaling;GO:0002376//immune system process;GO:0023052//signaling;GO:0006952//defense response;GO:0007154//cell communication;GO:0065007//biological regulation;GO:0006950//response to stress;GO:0050896//response to stimulus;GO:0009615//response to virus;GO:0050794//regulation of cellular process;GO:0009987//cellular process;GO:0098602//single organism cell adhesion;GO:…
ENSMUST00000033149	7.14	79.985	0.115	0.985	3.09848986339936	0.0380091317599188	1	no	Cpxm2	carboxypeptidase X 2 (M14 family) [Source:MGI Symbol;Acc:MGI:1926006]	-	-	-	-	-	GO:0046872//metal ion binding;GO:0016787//hydrolase activity;GO:0043167//ion binding;GO:0043169//cation binding;GO:0008270//zinc ion binding;GO:0046914//transition metal ion binding;GO:0004181//metallocarboxypeptidase activity;GO:0003824//catalytic activity;GO:0004180//carboxypeptidase activity;GO:0008237//metallopeptidase activity;GO:0005488//binding;GO:0008233//peptidase activity;GO:0070011//pe…	GO:0044238//primary metabolic process;GO:0043170//macromolecule metabolic process;GO:0006508//proteolysis;GO:0008152//metabolic process;GO:0019538//protein metabolic process;GO:0071704//organic substance metabolic process
ENSMUST00000033161	0	21.205	0.001	0.385	8.58871463558227	0.0272418651133874	1	no	Scnn1b	sodium channel, nonvoltage-gated 1 beta [Source:MGI Symbol;Acc:MGI:104696]	Organismal Systems	Excretory system;Sensory system	ko04742//Taste transduction;ko04960//Aldosterone-regulated sodium reabsorption	K04825	GO:0043226//organelle;GO:0098590//plasma membrane region;GO:0005623//cell;GO:0098805//whole membrane;GO:0016023//cytoplasmic, membrane-bounded vesicle;GO:0032991//macromolecular complex;GO:0009897//external side of plasma membrane;GO:0043227//membrane-bounded organelle;GO:0065010//extracellular membrane-bounded organelle;GO:0044421//extracellular region part;GO:1902495//transmembrane transporter …	GO:0005216//ion channel activity;GO:0005488//binding;GO:0022892//substrate-specific transporter activity;GO:0005261//cation channel activity;GO:0005272//sodium channel activity;GO:0015276//ligand-gated ion channel activity;GO:0008324//cation transmembrane transporter activity;GO:0005515//protein binding;GO:0022803//passive transmembrane transporter activity;GO:0022890//inorganic cation transmembr…	GO:0098771//inorganic ion homeostasis;GO:0009987//cellular process;GO:0051049//regulation of transport;GO:0050789//regulation of biological process;GO:0007600//sensory perception;GO:0048729//tissue morphogenesis;GO:0016477//cell migration;GO:0032501//multicellular organismal process;GO:0007606//sensory perception of chemical stimulus;GO:0009611//response to wounding;GO:0030104//water homeostasis;…
ENSMUST00000033255	85.085	338.115	2.37	7.455	1.65332129338518	0.0235404584040579	1	no	Gp2	glycoprotein 2 (zymogen granule membrane) [Source:MGI Symbol;Acc:MGI:1914383]	-	-	-	-	-	-	-
ENSMUST00000033473	235.62	611.495	5.245	10.625	1.01844816333516	0.0470359889492012	1	no	Fgf13	fibroblast growth factor 13 [Source:MGI Symbol;Acc:MGI:109178]	-	-	-	-	GO:0044430//cytoskeletal part;GO:0043228//non-membrane-bounded organelle;GO:0044464//cell part;GO:0044291//cell-cell contact zone;GO:0030175//filopodium;GO:0044425//membrane part;GO:0044444//cytoplasmic part;GO:0036477//somatodendritic compartment;GO:0005874//microtubule;GO:0005829//cytosol;GO:0030054//cell junction;GO:0044422//organelle part;GO:0005886//plasma membrane;GO:0030425//dendrite;GO:00…	GO:0030295//protein kinase activator activity;GO:0015631//tubulin binding;GO:0005515//protein binding;GO:0032403//protein complex binding;GO:0016247//channel regulator activity;GO:0005488//binding;GO:0017080//sodium channel regulator activity;GO:0019207//kinase regulator activity;GO:0008092//cytoskeletal protein binding;GO:0048487//beta-tubulin binding;GO:0008083//growth factor activity;GO:000801…	GO:0055117//regulation of cardiac muscle contraction;GO:0050877//neurological system process;GO:0021987//cerebral cortex development;GO:0007010//cytoskeleton organization;GO:0048513//animal organ development;GO:0007026//negative regulation of microtubule depolymerization;GO:0050896//response to stimulus;GO:0065008//regulation of biological quality;GO:0032879//regulation of localization;GO:0035556…
ENSMUST00000033547	0	22.18	0.001	0.305	8.25266543245025	0.0219298276759825	1	no	Pls3	plastin 3 (T-isoform) [Source:MGI Symbol;Acc:MGI:104807]	-	-	-	-	GO:0032432//actin filament bundle;GO:0005884//actin filament;GO:0044444//cytoplasmic part;GO:0098862//cluster of actin-based cell projections;GO:0099513//polymeric cytoskeletal fiber;GO:0045202//synapse;GO:0098858//actin-based cell projection;GO:0005886//plasma membrane;GO:0044446//intracellular organelle part;GO:0099512//supramolecular fiber;GO:0071944//cell periphery;GO:0005622//intracellular;G…	GO:0005509//calcium ion binding;GO:0043167//ion binding;GO:0051015//actin filament binding;GO:0046872//metal ion binding;GO:0005515//protein binding;GO:0005488//binding;GO:0043169//cation binding;GO:0032403//protein complex binding;GO:0044877//macromolecular complex binding;GO:0008092//cytoskeletal protein binding;GO:0003779//actin binding	GO:0016043//cellular component organization;GO:0060348//bone development;GO:0048513//animal organ development;GO:0006996//organelle organization;GO:0007010//cytoskeleton organization;GO:0051639//actin filament network formation;GO:0007015//actin filament organization;GO:0044085//cellular component biogenesis;GO:0022607//cellular component assembly;GO:0043933//macromolecular complex subunit organi…
ENSMUST00000033583	22.99	0	0.315	0.001	-8.29920801838728	0.049381176427329	1	no	Magt1	magnesium transporter 1 [Source:MGI Symbol;Acc:MGI:1914325]	-	-	-	-	GO:0044425//membrane part;GO:0031224//intrinsic component of membrane;GO:0016021//integral component of membrane;GO:0016020//membrane	-	-
ENSMUST00000033741	215.765	872.51	4.98	15.715	1.65792462473067	0.0020863247323161	0.275098967648401	no	Bgn	biglycan [Source:MGI Symbol;Acc:MGI:88158]	-	-	-	-	GO:0030133//transport vesicle;GO:0031012//extracellular matrix;GO:0043226//organelle;GO:0044444//cytoplasmic part;GO:0031988//membrane-bounded vesicle;GO:0005576//extracellular region;GO:0005737//cytoplasm;GO:0044424//intracellular part;GO:0044421//extracellular region part;GO:0005886//plasma membrane;GO:0044464//cell part;GO:0071944//cell periphery;GO:0005615//extracellular space;GO:0043229//int…	GO:0097367//carbohydrate derivative binding;GO:0005515//protein binding;GO:0005198//structural molecule activity;GO:0005539//glycosaminoglycan binding;GO:0005488//binding;GO:0050840//extracellular matrix binding;GO:0030021//extracellular matrix structural constituent conferring compression resistance;GO:0005201//extracellular matrix structural constituent	GO:0071704//organic substance metabolic process;GO:0044710//single-organism metabolic process;GO:1901564//organonitrogen compound metabolic process;GO:0044763//single-organism cellular process;GO:0006022//aminoglycan metabolic process;GO:0006790//sulfur compound metabolic process;GO:0001974//blood vessel remodeling;GO:0006082//organic acid metabolic process;GO:0009987//cellular process;GO:0018193…
ENSMUST00000033810	0	36.85	0.001	0.565	9.14210705730255	0.00677664085833225	0.5343636206837	no	Rbm41	RNA binding motif protein 41 [Source:MGI Symbol;Acc:MGI:2444923]	-	-	-	-	GO:0005622//intracellular;GO:0043229//intracellular organelle;GO:0043227//membrane-bounded organelle;GO:0044422//organelle part;GO:0044446//intracellular organelle part;GO:0032991//macromolecular complex;GO:0043226//organelle;GO:0030529//intracellular ribonucleoprotein complex;GO:0005681//spliceosomal complex;GO:1990904//ribonucleoprotein complex;GO:0044424//intracellular part;GO:0043231//intrace…	GO:0005488//binding;GO:0036002//pre-mRNA binding;GO:0030626//U12 snRNA binding;GO:0003676//nucleic acid binding;GO:0017069//snRNA binding;GO:0097159//organic cyclic compound binding;GO:0003723//RNA binding;GO:1901363//heterocyclic compound binding;GO:0097157//pre-mRNA intronic binding	GO:0044238//primary metabolic process;GO:0044237//cellular metabolic process;GO:1901360//organic cyclic compound metabolic process;GO:0000377//RNA splicing, via transesterification reactions with bulged adenosine as nucleophile;GO:0016070//RNA metabolic process;GO:0044260//cellular macromolecule metabolic process;GO:0071704//organic substance metabolic process;GO:0009987//cellular process;GO:0006…
ENSMUST00000033952	316	906.775	4.025	9.09	1.17529151119213	0.0130496072056402	0.788162759021342	no	Sfrp1	secreted frizzled-related protein 1 [Source:MGI Symbol;Acc:MGI:892014]	Environmental Information Processing	Signal transduction	ko04310//Wnt signaling pathway	K02166	GO:0009986//cell surface;GO:0005829//cytosol;GO:0005622//intracellular;GO:0071944//cell periphery;GO:0005623//cell;GO:0044424//intracellular part;GO:0005886//plasma membrane;GO:0044421//extracellular region part;GO:0005576//extracellular region;GO:0016020//membrane;GO:0044464//cell part;GO:0005737//cytoplasm;GO:0005615//extracellular space;GO:0044444//cytoplasmic part	GO:0004175//endopeptidase activity;GO:0017147//Wnt-protein binding;GO:0043167//ion binding;GO:0008234//cysteine-type peptidase activity;GO:0004197//cysteine-type endopeptidase activity;GO:0005488//binding;GO:0003824//catalytic activity;GO:0070011//peptidase activity, acting on L-amino acid peptides;GO:0005102//receptor binding;GO:0016787//hydrolase activity;GO:0008233//peptidase activity;GO:00082…	GO:0071479//cellular response to ionizing radiation;GO:0043408//regulation of MAPK cascade;GO:0060341//regulation of cellular localization;GO:0001933//negative regulation of protein phosphorylation;GO:0002683//negative regulation of immune system process;GO:0060548//negative regulation of cell death;GO:2000041//negative regulation of planar cell polarity pathway involved in axis elongation;GO:006…
ENSMUST00000034429	0	45.02	0.001	0.65	9.34429590791582	0.00309782731066003	0.340531305554378	no	Tmem231	transmembrane protein 231 [Source:MGI Symbol;Acc:MGI:2685024]	-	-	-	-	GO:0044464//cell part;GO:0072372//primary cilium;GO:0005886//plasma membrane;GO:0071944//cell periphery;GO:0005623//cell;GO:0043226//organelle;GO:0098590//plasma membrane region;GO:0044422//organelle part;GO:0031090//organelle membrane;GO:0042995//cell projection;GO:0098588//bounding membrane of organelle;GO:0005929//cilium;GO:0035869//ciliary transition zone;GO:0044425//membrane part;GO:0031253/…	GO:0005515//protein binding;GO:0005488//binding	GO:0044763//single-organism cellular process;GO:0043010//camera-type eye development;GO:0007165//signal transduction;GO:0048736//appendage development;GO:0044700//single organism signaling;GO:0009792//embryo development ending in birth or egg hatching;GO:0007166//cell surface receptor signaling pathway;GO:0032502//developmental process;GO:0032880//regulation of protein localization;GO:0001654//ey…
ENSMUST00000034581	0	15.365	0.001	0.545	9.09011241966429	0.0438874288056192	1	no	Cadm1	cell adhesion molecule 1 [Source:MGI Symbol;Acc:MGI:1889272]	Environmental Information Processing	Signaling molecules and interaction	ko04514//Cell adhesion molecules (CAMs)	K06781	GO:0098794//postsynapse;GO:0043228//non-membrane-bounded organelle;GO:0005886//plasma membrane;GO:0044456//synapse part;GO:0044425//membrane part;GO:0060076//excitatory synapse;GO:0030133//transport vesicle;GO:0005622//intracellular;GO:0016323//basolateral plasma membrane;GO:0045202//synapse;GO:0043232//intracellular non-membrane-bounded organelle;GO:0097458//neuron part;GO:0099503//secretory ves…	GO:0005515//protein binding;GO:0042803//protein homodimerization activity;GO:0005488//binding;GO:0050839//cell adhesion molecule binding;GO:0005102//receptor binding;GO:0019904//protein domain specific binding;GO:0042802//identical protein binding;GO:0030165//PDZ domain binding;GO:0046983//protein dimerization activity	GO:0007155//cell adhesion;GO:0048513//animal organ development;GO:0051047//positive regulation of secretion;GO:0048522//positive regulation of cellular process;GO:0045954//positive regulation of natural killer cell mediated cytotoxicity;GO:0050808//synapse organization;GO:0050794//regulation of cellular process;GO:0022607//cellular component assembly;GO:0007283//spermatogenesis;GO:0045088//regula…
ENSMUST00000034590	104	388	3.625	10.59	1.54664968909004	0.0222921551485759	1	no	Tagln	transgelin [Source:MGI Symbol;Acc:MGI:106012]	-	-	-	-	GO:0005737//cytoplasm;GO:0005623//cell;GO:0005622//intracellular;GO:0044464//cell part;GO:0044424//intracellular part	GO:0003779//actin binding;GO:0044877//macromolecular complex binding;GO:0032403//protein complex binding;GO:0005488//binding;GO:0008092//cytoskeletal protein binding;GO:0005515//protein binding;GO:0051015//actin filament binding	GO:0044763//single-organism cellular process;GO:0030154//cell differentiation;GO:0048856//anatomical structure development;GO:0060429//epithelium development;GO:0032502//developmental process;GO:0009987//cellular process;GO:0044699//single-organism process;GO:0030855//epithelial cell differentiation;GO:0044767//single-organism developmental process;GO:0048869//cellular developmental process;GO:00…
ENSMUST00000034621	0	36.955	0.001	0.465	8.86108690599539	0.0339710657571145	1	no	Nlrx1	NLR family member X1 [Source:MGI Symbol;Acc:MGI:2429611]	Human Diseases;Organismal Systems	Immune system;Infectious diseases	ko05164//Influenza A;ko04622//RIG-I-like receptor signaling pathway	K12653	GO:0043226//organelle;GO:0005886//plasma membrane;GO:0043231//intracellular membrane-bounded organelle;GO:0044446//intracellular organelle part;GO:0005740//mitochondrial envelope;GO:0044444//cytoplasmic part;GO:0044422//organelle part;GO:0030054//cell junction;GO:0031090//organelle membrane;GO:0044429//mitochondrial part;GO:0031968//organelle outer membrane;GO:0071944//cell periphery;GO:0005623//…	GO:0035639//purine ribonucleoside triphosphate binding;GO:0036094//small molecule binding;GO:1901265//nucleoside phosphate binding;GO:0017076//purine nucleotide binding;GO:0032555//purine ribonucleotide binding;GO:0005515//protein binding;GO:0001883//purine nucleoside binding;GO:0001882//nucleoside binding;GO:0032559//adenyl ribonucleotide binding;GO:0043167//ion binding;GO:0032553//ribonucleotid…	GO:0045824//negative regulation of innate immune response;GO:0023052//signaling;GO:0002376//immune system process;GO:0032101//regulation of response to external stimulus;GO:1903035//negative regulation of response to wounding;GO:0032480//negative regulation of type I interferon production;GO:0048583//regulation of response to stimulus;GO:0010646//regulation of cell communication;GO:0044419//inter…
ENSMUST00000034707	698.21	368.115	6.125	2.58	-1.24733877846668	0.0214345895204749	1	no	Smarca4	SWI/SNF related, matrix associated, actin dependent regulator of chromatin, subfamily a, member 4 [Source:MGI Symbol;Acc:MGI:88192]	-	-	-	-	GO:0043226//organelle;GO:0031981//nuclear lumen;GO:0070013//intracellular organelle lumen;GO:0005623//cell;GO:0000790//nuclear chromatin;GO:0071565//nBAF complex;GO:0000228//nuclear chromosome;GO:0005726//perichromatin fibrils;GO:0043227//membrane-bounded organelle;GO:0043233//organelle lumen;GO:0044454//nuclear chromosome part;GO:0044424//intracellular part;GO:0043231//intracellular membrane-bou…	GO:0005524//ATP binding;GO:1901363//heterocyclic compound binding;GO:0044212//transcription regulatory region DNA binding;GO:0043167//ion binding;GO:0016462//pyrophosphatase activity;GO:0003824//catalytic activity;GO:0043168//anion binding;GO:0000977//RNA polymerase II regulatory region sequence-specific DNA binding;GO:0047485//protein N-terminus binding;GO:0000989//transcription factor activity,…	GO:0001832//blastocyst growth;GO:0006323//DNA packaging;GO:0032846//positive regulation of homeostatic process;GO:0009967//positive regulation of signal transduction;GO:0042063//gliogenesis;GO:0034645//cellular macromolecule biosynthetic process;GO:0036211//protein modification process;GO:0007423//sensory organ development;GO:0043010//camera-type eye development;GO:0008544//epidermis development;…
ENSMUST00000034739	105.89	354.39	1.21	3.17	1.38947579286481	0.0483086194245384	1	no	Rnf111	ring finger 111 [Source:MGI Symbol;Acc:MGI:1934919]	-	-	-	-	GO:0044424//intracellular part;GO:0016605//PML body;GO:0043226//organelle;GO:0032991//macromolecular complex;GO:0043227//membrane-bounded organelle;GO:0005654//nucleoplasm;GO:0005622//intracellular;GO:0031974//membrane-enclosed lumen;GO:0016604//nuclear body;GO:0031981//nuclear lumen;GO:0043233//organelle lumen;GO:0044444//cytoplasmic part;GO:0043231//intracellular membrane-bounded organelle;GO:0…	GO:0003824//catalytic activity;GO:0005488//binding;GO:0046872//metal ion binding;GO:0032182//ubiquitin-like protein binding;GO:0016740//transferase activity;GO:0043169//cation binding;GO:0061630//ubiquitin protein ligase activity;GO:0032184//SUMO polymer binding;GO:0004842//ubiquitin-protein transferase activity;GO:0061659//ubiquitin-like protein ligase activity;GO:0019787//ubiquitin-like protein…	GO:0044710//single-organism metabolic process;GO:0006807//nitrogen compound metabolic process;GO:0046483//heterocycle metabolic process;GO:0032446//protein modification by small protein conjugation;GO:1903320//regulation of protein modification by small protein conjugation or removal;GO:0036211//protein modification process;GO:0010557//positive regulation of macromolecule biosynthetic process;GO:…
ENSMUST00000034915	0	36.32	0.001	0.995	9.95855271543101	0.00580752364803457	0.488589102247915	no	Ctsh	cathepsin H [Source:MGI Symbol;Acc:MGI:107285]	Cellular Processes	Transport and catabolism	ko04142//Lysosome	K01366	GO:0005622//intracellular;GO:0000323//lytic vacuole;GO:0099503//secretory vesicle;GO:0097208//alveolar lamellar body;GO:0012505//endomembrane system;GO:0016023//cytoplasmic, membrane-bounded vesicle;GO:0044422//organelle part;GO:0031982//vesicle;GO:0005737//cytoplasm;GO:0043227//membrane-bounded organelle;GO:0043232//intracellular non-membrane-bounded organelle;GO:0032991//macromolecular complex;…	GO:0004197//cysteine-type endopeptidase activity;GO:0030984//kininogen binding;GO:0061134//peptidase regulator activity;GO:0008236//serine-type peptidase activity;GO:0043028//cysteine-type endopeptidase regulator activity involved in apoptotic process;GO:0032393//MHC class I receptor activity;GO:0004177//aminopeptidase activity;GO:0008233//peptidase activity;GO:0008656//cysteine-type endopeptidas…	GO:0043068//positive regulation of programmed cell death;GO:0048856//anatomical structure development;GO:0010950//positive regulation of endopeptidase activity;GO:0048513//animal organ development;GO:0065007//biological regulation;GO:0006508//proteolysis;GO:0060541//respiratory system development;GO:0044237//cellular metabolic process;GO:0033619//membrane protein proteolysis;GO:0051272//positive …
ENSMUST00000034941	0	38.295	0.001	0.505	8.98013957763916	0.00654731659805776	0.521248123879917	no	Plscr4	phospholipid scramblase 4 [Source:MGI Symbol;Acc:MGI:2143267]	-	-	-	-	GO:0031224//intrinsic component of membrane;GO:0071944//cell periphery;GO:0005886//plasma membrane;GO:0044425//membrane part;GO:0005623//cell;GO:0044464//cell part;GO:0016020//membrane;GO:0016021//integral component of membrane	GO:0005488//binding;GO:0005319//lipid transporter activity;GO:0005515//protein binding;GO:0042609//CD4 receptor binding;GO:0005102//receptor binding;GO:0022892//substrate-specific transporter activity;GO:0019899//enzyme binding;GO:0005548//phospholipid transporter activity;GO:0017128//phospholipid scramblase activity;GO:0005215//transporter activity	GO:0051707//response to other organism;GO:0071222//cellular response to lipopolysaccharide;GO:0071840//cellular component organization or biogenesis;GO:0033993//response to lipid;GO:0065008//regulation of biological quality;GO:0061024//membrane organization;GO:0032496//response to lipopolysaccharide;GO:0009987//cellular process;GO:1901701//cellular response to oxygen-containing compound;GO:001003…
ENSMUST00000034989	86.08	546.56	1.45	7.26	2.32391664798082	0.000158752180941552	0.0465670234288072	yes	Me1	malic enzyme 1, NADP(+)-dependent, cytosolic [Source:MGI Symbol;Acc:MGI:97043]	Organismal Systems;Metabolism	Endocrine system;Carbohydrate metabolism;Global and Overview	ko01100//Metabolic pathways;ko01120//Microbial metabolism in diverse environments;ko01200//Carbon metabolism;ko03320//PPAR signaling pathway;ko00620//Pyruvate metabolism	K00029	GO:0005622//intracellular;GO:0005737//cytoplasm;GO:0043226//organelle;GO:0043227//membrane-bounded organelle;GO:0044424//intracellular part;GO:0044464//cell part;GO:0044444//cytoplasmic part;GO:0005829//cytosol;GO:0043229//intracellular organelle;GO:0043231//intracellular membrane-bounded organelle;GO:0005739//mitochondrion;GO:0005623//cell	GO:0097159//organic cyclic compound binding;GO:0043169//cation binding;GO:0000166//nucleotide binding;GO:0016830//carbon-carbon lyase activity;GO:0003824//catalytic activity;GO:0016616//oxidoreductase activity, acting on the CH-OH group of donors, NAD or NADP as acceptor;GO:1901363//heterocyclic compound binding;GO:1901265//nucleoside phosphate binding;GO:0048037//cofactor binding;GO:0030145//man…	GO:0050794//regulation of cellular process;GO:0070271//protein complex biogenesis;GO:0050896//response to stimulus;GO:0044710//single-organism metabolic process;GO:0006082//organic acid metabolic process;GO:0006108//malate metabolic process;GO:0051171//regulation of nitrogen compound metabolic process;GO:1902031//regulation of NADP metabolic process;GO:0080090//regulation of primary metabolic pro…
ENSMUST00000035083	0	21.75	0.001	0.365	8.51175265376738	0.0237558837864509	1	no	Stac	src homology three (SH3) and cysteine rich domain [Source:MGI Symbol;Acc:MGI:1201400]	-	-	-	-	GO:0005886//plasma membrane;GO:0005829//cytosol;GO:0044424//intracellular part;GO:0016020//membrane;GO:0019897//extrinsic component of plasma membrane;GO:0044459//plasma membrane part;GO:0098552//side of membrane;GO:0005622//intracellular;GO:0042383//sarcolemma;GO:0044444//cytoplasmic part;GO:0071944//cell periphery;GO:0005623//cell;GO:0019898//extrinsic component of membrane;GO:0044464//cell par…	GO:0005488//binding;GO:0046872//metal ion binding;GO:0005515//protein binding;GO:0044325//ion channel binding;GO:0043167//ion binding;GO:0043169//cation binding	GO:0044699//single-organism process;GO:0022898//regulation of transmembrane transporter activity;GO:0060341//regulation of cellular localization;GO:2001259//positive regulation of cation channel activity;GO:0007154//cell communication;GO:0044700//single organism signaling;GO:0051716//cellular response to stimulus;GO:0051050//positive regulation of transport;GO:0065009//regulation of molecular fun…
ENSMUST00000035914	0	65.965	0.001	0.74	9.53138146051631	0.000902246281795148	0.153698494705929	no	BC034090	cDNA sequence BC034090 [Source:MGI Symbol;Acc:MGI:2672904]	-	-	-	-	GO:0043231//intracellular membrane-bounded organelle;GO:0098589//membrane region;GO:0044424//intracellular part;GO:0005938//cell cortex;GO:0043227//membrane-bounded organelle;GO:0098805//whole membrane;GO:0016324//apical plasma membrane;GO:0045177//apical part of cell;GO:0016020//membrane;GO:0099568//cytoplasmic region;GO:0005622//intracellular;GO:0005623//cell;GO:0071944//cell periphery;GO:00444…	GO:0005080//protein kinase C binding;GO:0017048//Rho GTPase binding;GO:0005488//binding;GO:0031267//small GTPase binding;GO:0005515//protein binding;GO:0017016//Ras GTPase binding;GO:0019899//enzyme binding;GO:0051020//GTPase binding;GO:0019900//kinase binding;GO:0019901//protein kinase binding	GO:0050794//regulation of cellular process;GO:0009987//cellular process;GO:0032879//regulation of localization;GO:0044763//single-organism cellular process;GO:0065007//biological regulation;GO:0007163//establishment or maintenance of cell polarity;GO:0044699//single-organism process;GO:0060341//regulation of cellular localization;GO:0050789//regulation of biological process
ENSMUST00000036070	7	134.25	0.125	1.88	3.91073266190291	0.0163045142999786	0.877223988830278	no	Fam107a	family with sequence similarity 107, member A [Source:MGI Symbol;Acc:MGI:3041256]	-	-	-	-	GO:0044424//intracellular part;GO:0005886//plasma membrane;GO:0001725//stress fiber;GO:0043228//non-membrane-bounded organelle;GO:0044428//nuclear part;GO:0098805//whole membrane;GO:0031252//cell leading edge;GO:0043005//neuron projection;GO:0032432//actin filament bundle;GO:0015629//actin cytoskeleton;GO:0030055//cell-substrate junction;GO:0043226//organelle;GO:0044451//nucleoplasm part;GO:00059…	GO:0003779//actin binding;GO:0005515//protein binding;GO:0008092//cytoskeletal protein binding;GO:0005488//binding	GO:0010646//regulation of cell communication;GO:0050804//modulation of synaptic transmission;GO:0045786//negative regulation of cell cycle;GO:0032879//regulation of localization;GO:0007015//actin filament organization;GO:0008154//actin polymerization or depolymerization;GO:0048523//negative regulation of cellular process;GO:0009725//response to hormone;GO:0043933//macromolecular complex subunit o…
ENSMUST00000036127	0	14.82	0.001	0.37	8.53138146051631	0.0484878819008622	1	no	Hsf4	heat shock transcription factor 4 [Source:MGI Symbol;Acc:MGI:1347058]	-	-	-	-	GO:0005622//intracellular;GO:0031981//nuclear lumen;GO:0043226//organelle;GO:0043227//membrane-bounded organelle;GO:0016607//nuclear speck;GO:0044422//organelle part;GO:0044451//nucleoplasm part;GO:0070013//intracellular organelle lumen;GO:0005634//nucleus;GO:0005654//nucleoplasm;GO:0044424//intracellular part;GO:0005623//cell;GO:0043233//organelle lumen;GO:0044464//cell part;GO:0031974//membrane…	GO:0003690//double-stranded DNA binding;GO:0001071//nucleic acid binding transcription factor activity;GO:0000978//RNA polymerase II core promoter proximal region sequence-specific DNA binding;GO:1901363//heterocyclic compound binding;GO:0097159//organic cyclic compound binding;GO:0019899//enzyme binding;GO:0005488//binding;GO:0003700//transcription factor activity, sequence-specific DNA binding;…	GO:0006996//organelle organization;GO:0010604//positive regulation of macromolecule metabolic process;GO:0048522//positive regulation of cellular process;GO:0071822//protein complex subunit organization;GO:0009893//positive regulation of metabolic process;GO:0044260//cellular macromolecule metabolic process;GO:0010629//negative regulation of gene expression;GO:0009892//negative regulation of meta…
ENSMUST00000036161	403.745	1444.1	3.49	9.915	1.5063857360192	0.000347288870372065	0.0843998426104754	no	Pi4ka	phosphatidylinositol 4-kinase alpha [Source:MGI Symbol;Acc:MGI:2448506]	Metabolism;Environmental Information Processing	Signal transduction;Carbohydrate metabolism;Global and Overview	ko01100//Metabolic pathways;ko04070//Phosphatidylinositol signaling system;ko00562//Inositol phosphate metabolism	K00888	-	GO:0016301//kinase activity;GO:0003824//catalytic activity;GO:0016740//transferase activity;GO:0016772//transferase activity, transferring phosphorus-containing groups	GO:0044699//single-organism process;GO:0006644//phospholipid metabolic process;GO:0048015//phosphatidylinositol-mediated signaling;GO:0044700//single organism signaling;GO:0044710//single-organism metabolic process;GO:0030258//lipid modification;GO:0008152//metabolic process;GO:0035556//intracellular signal transduction;GO:0050896//response to stimulus;GO:0065007//biological regulation;GO:0044763…
ENSMUST00000036225	0	67.29	0.001	1.52	10.5698556083309	0.00063091711601809	0.124488117140073	no	Mpp6	membrane protein, palmitoylated 6 (MAGUK p55 subfamily member 6) [Source:MGI Symbol;Acc:MGI:1927340]	-	-	-	-	GO:0044464//cell part;GO:0005623//cell;GO:0016021//integral component of membrane;GO:0005886//plasma membrane;GO:0044425//membrane part;GO:0071944//cell periphery;GO:0016020//membrane;GO:0031224//intrinsic component of membrane	GO:0019205//nucleobase-containing compound kinase activity;GO:0005515//protein binding;GO:0016740//transferase activity;GO:0004385//guanylate kinase activity;GO:0003824//catalytic activity;GO:0005488//binding;GO:0016772//transferase activity, transferring phosphorus-containing groups;GO:0016301//kinase activity;GO:0019201//nucleotide kinase activity;GO:0016776//phosphotransferase activity, phosph…	GO:0006796//phosphate-containing compound metabolic process;GO:0009161//ribonucleoside monophosphate metabolic process;GO:1901135//carbohydrate derivative metabolic process;GO:1901657//glycosyl compound metabolic process;GO:0044281//small molecule metabolic process;GO:0009185//ribonucleoside diphosphate metabolic process;GO:0009132//nucleoside diphosphate metabolic process;GO:0042278//purine nucl…
ENSMUST00000036453	0	36.19	0.001	0.43	8.74819284958946	0.00589258749754575	0.491972757995246	no	Map3k10	mitogen-activated protein kinase kinase kinase 10 [Source:MGI Symbol;Acc:MGI:1346879]	-	-	-	-	GO:0005623//cell;GO:0044464//cell part;GO:0044424//intracellular part;GO:0005622//intracellular;GO:0005737//cytoplasm	GO:0032549//ribonucleoside binding;GO:0032553//ribonucleotide binding;GO:0016773//phosphotransferase activity, alcohol group as acceptor;GO:0097367//carbohydrate derivative binding;GO:0016740//transferase activity;GO:1901265//nucleoside phosphate binding;GO:0003824//catalytic activity;GO:0004871//signal transducer activity;GO:0000989//transcription factor activity, transcription factor binding;GO…	GO:0008152//metabolic process;GO:0006355//regulation of transcription, DNA-templated;GO:0044260//cellular macromolecule metabolic process;GO:0070302//regulation of stress-activated protein kinase signaling cascade;GO:0001932//regulation of protein phosphorylation;GO:0007224//smoothened signaling pathway;GO:0031323//regulation of cellular metabolic process;GO:0023056//positive regulation of signal…
ENSMUST00000036928	359.94	1077.73	11.48	27.13	1.24076640560618	0.00312665410101286	0.341819935249213	no	Ephx1	epoxide hydrolase 1, microsomal [Source:MGI Symbol;Acc:MGI:95405]	Human Diseases;Organismal Systems;Metabolism	Xenobiotics biodegradation and metabolism;Cancers;Digestive system	ko04976//Bile secretion;ko05204//Chemical carcinogenesis;ko00980//Metabolism of xenobiotics by cytochrome P450	K01253	GO:0044425//membrane part;GO:0005737//cytoplasm;GO:0044432//endoplasmic reticulum part;GO:0044444//cytoplasmic part;GO:0042175//nuclear outer membrane-endoplasmic reticulum membrane network;GO:0043229//intracellular organelle;GO:0043227//membrane-bounded organelle;GO:0012505//endomembrane system;GO:0098588//bounding membrane of organelle;GO:0005623//cell;GO:0005622//intracellular;GO:0044422//orga…	GO:0016787//hydrolase activity;GO:0005488//binding;GO:0016801//hydrolase activity, acting on ether bonds;GO:0033961//cis-stilbene-oxide hydrolase activity;GO:0019899//enzyme binding;GO:0005515//protein binding;GO:0004301//epoxide hydrolase activity;GO:0016803//ether hydrolase activity;GO:0003824//catalytic activity	GO:0014070//response to organic cyclic compound;GO:1901360//organic cyclic compound metabolic process;GO:1901617//organic hydroxy compound biosynthetic process;GO:0009056//catabolic process;GO:0046173//polyol biosynthetic process;GO:0044763//single-organism cellular process;GO:0097176//epoxide metabolic process;GO:1901576//organic substance biosynthetic process;GO:0018904//ether metabolic process…
ENSMUST00000037548	0	59.875	0.001	0.565	9.14210705730255	0.0169825229027512	0.888407806651816	no	Rnf146	ring finger protein 146 [Source:MGI Symbol;Acc:MGI:1915281]	-	-	-	-	GO:0005886//plasma membrane;GO:0043227//membrane-bounded organelle;GO:0016020//membrane;GO:0044424//intracellular part;GO:0044464//cell part;GO:0070013//intracellular organelle lumen;GO:0043233//organelle lumen;GO:0044446//intracellular organelle part;GO:0005623//cell;GO:0043231//intracellular membrane-bounded organelle;GO:0005654//nucleoplasm;GO:0044444//cytoplasmic part;GO:0005634//nucleus;GO:0…	GO:0097367//carbohydrate derivative binding;GO:0003824//catalytic activity;GO:0005515//protein binding;GO:0046872//metal ion binding;GO:0072572//poly-ADP-D-ribose binding;GO:0016740//transferase activity;GO:0046914//transition metal ion binding;GO:0043169//cation binding;GO:0061659//ubiquitin-like protein ligase activity;GO:0061630//ubiquitin protein ligase activity;GO:0019787//ubiquitin-like pro…	GO:0023052//signaling;GO:0071704//organic substance metabolic process;GO:0000209//protein polyubiquitination;GO:0044699//single-organism process;GO:0044237//cellular metabolic process;GO:0009966//regulation of signal transduction;GO:0048583//regulation of response to stimulus;GO:0048585//negative regulation of response to stimulus;GO:0019941//modification-dependent protein catabolic process;GO:00…
ENSMUST00000037575	0.12	575.485	0.001	5.75	12.4893462407191	8.04045862737711e-14	4.90048085652796e-10	yes	Ncor1	nuclear receptor co-repressor 1 [Source:MGI Symbol;Acc:MGI:1349717]	Human Diseases;Organismal Systems	Cancers;Endocrine system	ko05202//Transcriptional misregulation in cancers;ko04919//Thyroid hormone signaling pathway	K04650	-	-	-
ENSMUST00000037958	45.95	0	0.44	0.001	-8.78135971352466	0.00101385277258417	0.166505587229221	no	Arhgap29	Rho GTPase activating protein 29 [Source:MGI Symbol;Acc:MGI:2443818]	-	-	-	-	GO:0005622//intracellular;GO:0044464//cell part;GO:0005737//cytoplasm;GO:0044424//intracellular part;GO:0005623//cell;GO:0032991//macromolecular complex	GO:0043169//cation binding;GO:0046872//metal ion binding;GO:0030234//enzyme regulator activity;GO:0060589//nucleoside-triphosphatase regulator activity;GO:0019904//protein domain specific binding;GO:0098772//molecular function regulator;GO:0005096//GTPase activator activity;GO:0030165//PDZ domain binding;GO:0043167//ion binding;GO:0030695//GTPase regulator activity;GO:0005488//binding;GO:0008047/…	GO:0050790//regulation of catalytic activity;GO:0050794//regulation of cellular process;GO:0023052//signaling;GO:0043547//positive regulation of GTPase activity;GO:0044700//single organism signaling;GO:0051716//cellular response to stimulus;GO:0050789//regulation of biological process;GO:0044763//single-organism cellular process;GO:0009987//cellular process;GO:0048518//positive regulation of biol…
ENSMUST00000038053	2443.515	1503.275	8.78	4.15	-1.08110960330107	0.0120505676610567	0.754619888563342	no	Lpp	LIM domain containing preferred translocation partner in lipoma [Source:MGI Symbol;Acc:MGI:2441849]	-	-	-	-	GO:0005829//cytosol;GO:0030055//cell-substrate junction;GO:0030054//cell junction;GO:0005737//cytoplasm;GO:0043227//membrane-bounded organelle;GO:0043226//organelle;GO:0044464//cell part;GO:0005924//cell-substrate adherens junction;GO:0005634//nucleus;GO:0070161//anchoring junction;GO:0044424//intracellular part;GO:0005925//focal adhesion;GO:0005622//intracellular;GO:0005912//adherens junction;GO…	GO:0005488//binding;GO:0046872//metal ion binding;GO:0043169//cation binding;GO:0043167//ion binding;GO:0005515//protein binding	GO:0007155//cell adhesion;GO:0022610//biological adhesion
ENSMUST00000038829	13.365	101	0.465	2.77	2.57458335494116	0.0432757406696233	1	no	Fcmr	Fc fragment of IgM receptor [Source:MGI Symbol;Acc:MGI:1916419]	-	-	-	-	GO:0044425//membrane part;GO:0031224//intrinsic component of membrane;GO:0016020//membrane;GO:0016021//integral component of membrane	-	-
ENSMUST00000039173	79.665	3.2	1.035	0.03	-5.10852445677817	0.0471008642409229	1	no	Relch	RAB11 binding and LisH domain, coiled-coil and HEAT repeat containing [Source:MGI Symbol;Acc:MGI:1922832]	-	-	-	-	GO:0005768//endosome;GO:0044424//intracellular part;GO:0043229//intracellular organelle;GO:0031984//organelle subcompartment;GO:0044431//Golgi apparatus part;GO:0043227//membrane-bounded organelle;GO:0044422//organelle part;GO:0055037//recycling endosome;GO:0043226//organelle;GO:0044464//cell part;GO:0012505//endomembrane system;GO:0005622//intracellular;GO:0043231//intracellular membrane-bounded…	GO:0005488//binding;GO:0005515//protein binding	GO:0044699//single-organism process;GO:0071702//organic substance transport;GO:0015918//sterol transport;GO:1902582//single-organism intracellular transport;GO:0006869//lipid transport;GO:0030301//cholesterol transport;GO:1902578//single-organism localization;GO:0015850//organic hydroxy compound transport;GO:0032366//intracellular sterol transport;GO:0010876//lipid localization;GO:0051641//cellul…
ENSMUST00000039538	645.41	334.485	6.095	2.52	-1.2742024871203	0.0187429884536172	0.935495127976582	no	Arid4b	AT rich interactive domain 4B (RBP1-like) [Source:MGI Symbol;Acc:MGI:2137512]	-	-	-	-	GO:0005634//nucleus;GO:0043231//intracellular membrane-bounded organelle;GO:0043226//organelle;GO:0005623//cell;GO:0043227//membrane-bounded organelle;GO:0043229//intracellular organelle;GO:0044464//cell part;GO:0044424//intracellular part;GO:0005622//intracellular	GO:0005515//protein binding;GO:0005488//binding;GO:1901363//heterocyclic compound binding;GO:0003676//nucleic acid binding;GO:0001067//regulatory region nucleic acid binding;GO:0000975//regulatory region DNA binding;GO:0003677//DNA binding;GO:0044212//transcription regulatory region DNA binding;GO:0097159//organic cyclic compound binding	GO:0010468//regulation of gene expression;GO:0019222//regulation of metabolic process;GO:0048608//reproductive structure development;GO:0080090//regulation of primary metabolic process;GO:0009893//positive regulation of metabolic process;GO:0048869//cellular developmental process;GO:0050794//regulation of cellular process;GO:0030154//cell differentiation;GO:0016570//histone modification;GO:000000…
ENSMUST00000039631	138.815	502.86	3.795	10.775	1.50551607856099	0.0132995554779628	0.792405694717192	no	Acta2	actin, alpha 2, smooth muscle, aorta [Source:MGI Symbol;Acc:MGI:87909]	Organismal Systems	Circulatory system	ko04270//Vascular smooth muscle contraction	K12313	GO:0044446//intracellular organelle part;GO:0044430//cytoskeletal part;GO:0042641//actomyosin;GO:0043232//intracellular non-membrane-bounded organelle;GO:0044424//intracellular part;GO:0044444//cytoplasmic part;GO:0032991//macromolecular complex;GO:0001725//stress fiber;GO:0005737//cytoplasm;GO:0005856//cytoskeleton;GO:0044297//cell body;GO:0044449//contractile fiber part;GO:0030175//filopodium;G…	GO:0043167//ion binding;GO:0001883//purine nucleoside binding;GO:0019899//enzyme binding;GO:0036094//small molecule binding;GO:0005488//binding;GO:0019900//kinase binding;GO:1901265//nucleoside phosphate binding;GO:0032550//purine ribonucleoside binding;GO:0032555//purine ribonucleotide binding;GO:0017076//purine nucleotide binding;GO:1901363//heterocyclic compound binding;GO:0097367//carbohydrat…	GO:0051704//multi-organism process;GO:0048584//positive regulation of response to stimulus;GO:0003008//system process;GO:0080134//regulation of response to stress;GO:0048518//positive regulation of biological process;GO:0072001//renal system development;GO:0045937//positive regulation of phosphate metabolic process;GO:0001932//regulation of protein phosphorylation;GO:0001822//kidney development;G…
ENSMUST00000039662	0	40.97	0.001	0.21	7.71424551766612	0.0336725387950009	1	no	Tln2	talin 2 [Source:MGI Symbol;Acc:MGI:1917799]	Environmental Information Processing;Organismal Systems;Cellular Processes;Human Diseases	Immune system;Signal transduction;Cellular commiunity;Infectious diseases	ko04015//Rap1 signaling pathway;ko05166//HTLV-I infection;ko04510//Focal adhesion;ko04611//Platelet activation	K06271	GO:0030054//cell junction;GO:0005622//intracellular;GO:0031252//cell leading edge;GO:0005856//cytoskeleton;GO:0030055//cell-substrate junction;GO:0042995//cell projection;GO:0005623//cell;GO:0043228//non-membrane-bounded organelle;GO:0001726//ruffle;GO:0043229//intracellular organelle;GO:0070161//anchoring junction;GO:0044464//cell part;GO:0005912//adherens junction;GO:0043232//intracellular non-…	GO:0044877//macromolecular complex binding;GO:0008092//cytoskeletal protein binding;GO:0005488//binding;GO:0005515//protein binding;GO:0032403//protein complex binding;GO:0005200//structural constituent of cytoskeleton;GO:0003779//actin binding;GO:0005198//structural molecule activity;GO:0051015//actin filament binding	GO:0007016//cytoskeletal anchoring at plasma membrane;GO:0022610//biological adhesion;GO:0051235//maintenance of location;GO:0033036//macromolecule localization;GO:0034613//cellular protein localization;GO:0016043//cellular component organization;GO:0008104//protein localization;GO:0065007//biological regulation;GO:0044763//single-organism cellular process;GO:1902578//single-organism localization…
ENSMUST00000039990	0	16.445	0.001	0.225	7.81378119121704	0.0396294485724668	1	no	P3h2	prolyl 3-hydroxylase 2 [Source:MGI Symbol;Acc:MGI:2146663]	-	-	-	-	GO:0005622//intracellular;GO:0043227//membrane-bounded organelle;GO:0012505//endomembrane system;GO:0044424//intracellular part;GO:0043231//intracellular membrane-bounded organelle;GO:0031012//extracellular matrix;GO:0016528//sarcoplasm;GO:0043226//organelle;GO:0005623//cell;GO:0043229//intracellular organelle;GO:0044464//cell part;GO:0016529//sarcoplasmic reticulum;GO:0044444//cytoplasmic part;G…	GO:0016705//oxidoreductase activity, acting on paired donors, with incorporation or reduction of molecular oxygen;GO:0043167//ion binding;GO:0019842//vitamin binding;GO:0043168//anion binding;GO:0030246//carbohydrate binding;GO:0005515//protein binding;GO:0046872//metal ion binding;GO:0036094//small molecule binding;GO:0031418//L-ascorbic acid binding;GO:0005488//binding;GO:0016491//oxidoreductas…	GO:0055114//oxidation-reduction process;GO:0008285//negative regulation of cell proliferation;GO:0032963//collagen metabolic process;GO:0018193//peptidyl-amino acid modification;GO:0043412//macromolecule modification;GO:0043170//macromolecule metabolic process;GO:0044259//multicellular organismal macromolecule metabolic process;GO:0009987//cellular process;GO:0018126//protein hydroxylation;GO:000…
ENSMUST00000040468	281.6	53.82	4.14	0.595	-2.79866919419138	0.0281177039570869	1	no	Primpol	primase and polymerase (DNA-directed) [Source:MGI Symbol;Acc:MGI:3603756]	-	-	-	-	GO:0044444//cytoplasmic part;GO:0031974//membrane-enclosed lumen;GO:0044464//cell part;GO:0005739//mitochondrion;GO:0044424//intracellular part;GO:0005634//nucleus;GO:0044429//mitochondrial part;GO:0005737//cytoplasm;GO:0005622//intracellular;GO:0043227//membrane-bounded organelle;GO:0043229//intracellular organelle;GO:0043233//organelle lumen;GO:0043231//intracellular membrane-bounded organelle;…	GO:0003824//catalytic activity;GO:0003896//DNA primase activity;GO:0016779//nucleotidyltransferase activity;GO:0044877//macromolecular complex binding;GO:0005488//binding;GO:0016740//transferase activity;GO:0034061//DNA polymerase activity;GO:0016772//transferase activity, transferring phosphorus-containing groups;GO:0003682//chromatin binding;GO:0034062//RNA polymerase activity;GO:0003887//DNA-d…	GO:0006264//mitochondrial DNA replication;GO:0045005//DNA-dependent DNA replication maintenance of fidelity;GO:0006260//DNA replication;GO:0043170//macromolecule metabolic process;GO:0009411//response to UV;GO:0009987//cellular process;GO:0006974//cellular response to DNA damage stimulus;GO:0034645//cellular macromolecule biosynthetic process;GO:0006725//cellular aromatic compound metabolic proce…
ENSMUST00000040523	0	45.52	0.001	0.275	8.10328780841202	0.00264993754191379	0.311257010677938	no	Adamts2	a disintegrin-like and metallopeptidase (reprolysin type) with thrombospondin type 1 motif, 2 [Source:MGI Symbol;Acc:MGI:1347356]	-	-	-	-	GO:0005576//extracellular region;GO:0005615//extracellular space;GO:0044421//extracellular region part;GO:0031012//extracellular matrix	GO:0003824//catalytic activity;GO:0070011//peptidase activity, acting on L-amino acid peptides;GO:0004222//metalloendopeptidase activity;GO:0008237//metallopeptidase activity;GO:0008233//peptidase activity;GO:0046872//metal ion binding;GO:0043167//ion binding;GO:0005488//binding;GO:0043169//cation binding;GO:0008270//zinc ion binding;GO:0046914//transition metal ion binding;GO:0016787//hydrolase …	GO:0048232//male gamete generation;GO:0044236//multicellular organism metabolic process;GO:0032501//multicellular organismal process;GO:0044703//multi-organism reproductive process;GO:0044712//single-organism catabolic process;GO:0016485//protein processing;GO:0032502//developmental process;GO:0048856//anatomical structure development;GO:0010467//gene expression;GO:0030199//collagen fibril organi…
ENSMUST00000040647	60.475	285.595	0.845	3.155	1.90061675870036	0.0171277712671014	0.892221877791372	no	Fgf1	fibroblast growth factor 1 [Source:MGI Symbol;Acc:MGI:95515]	Human Diseases;Cellular Processes;Environmental Information Processing	Signal transduction;Cell motility;Cancers	ko05200//Pathways in cancer;ko04151//PI3K-Akt signaling pathway;ko04010//MAPK signaling pathway;ko04015//Rap1 signaling pathway;ko04014//Ras signaling pathway;ko04810//Regulation of actin cytoskeleton;ko04390//Hippo signaling pathway;ko05218//Melanoma	K18496	GO:0044428//nuclear part;GO:0005730//nucleolus;GO:0099568//cytoplasmic region;GO:0043233//organelle lumen;GO:0043226//organelle;GO:0044446//intracellular organelle part;GO:0044424//intracellular part;GO:0005576//extracellular region;GO:0043231//intracellular membrane-bounded organelle;GO:0005938//cell cortex;GO:0071944//cell periphery;GO:0031974//membrane-enclosed lumen;GO:0043229//intracellular …	GO:1901681//sulfur compound binding;GO:0008201//heparin binding;GO:0043168//anion binding;GO:0070851//growth factor receptor binding;GO:0005539//glycosaminoglycan binding;GO:0032403//protein complex binding;GO:0031072//heat shock protein binding;GO:0008083//growth factor activity;GO:0005104//fibroblast growth factor receptor binding;GO:0097367//carbohydrate derivative binding;GO:0005488//binding;…	GO:0048646//anatomical structure formation involved in morphogenesis;GO:0003401//axis elongation;GO:0010556//regulation of macromolecule biosynthetic process;GO:0060976//coronary vasculature development;GO:2000112//regulation of cellular macromolecule biosynthetic process;GO:0009888//tissue development;GO:0007154//cell communication;GO:1902930//regulation of alcohol biosynthetic process;GO:001064…
ENSMUST00000040924	121.84	498.18	2.19	7.12	1.70094637136522	0.00714910046777885	0.550173453096171	no	Ss18	SS18, nBAF chromatin remodeling complex subunit [Source:MGI Symbol;Acc:MGI:107708]	Human Diseases	Cancers	ko05202//Transcriptional misregulation in cancers	K15623	GO:0005856//cytoskeleton;GO:0043232//intracellular non-membrane-bounded organelle;GO:0090544//BAF-type complex;GO:0044422//organelle part;GO:0043226//organelle;GO:0043228//non-membrane-bounded organelle;GO:0005737//cytoplasm;GO:0015630//microtubule cytoskeleton;GO:0044464//cell part;GO:0044428//nuclear part;GO:0005623//cell;GO:0099512//supramolecular fiber;GO:0005881//cytoplasmic microtubule;GO:0…	GO:0000988//transcription factor activity, protein binding;GO:0030374//ligand-dependent nuclear receptor transcription coactivator activity;GO:0003712//transcription cofactor activity;GO:0000989//transcription factor activity, transcription factor binding;GO:0003713//transcription coactivator activity	GO:0010628//positive regulation of gene expression;GO:0006357//regulation of transcription from RNA polymerase II promoter;GO:0051252//regulation of RNA metabolic process;GO:0009889//regulation of biosynthetic process;GO:1902680//positive regulation of RNA biosynthetic process;GO:0071840//cellular component organization or biogenesis;GO:0010468//regulation of gene expression;GO:0007010//cytoskele…
ENSMUST00000041005	275.48	719.12	24.285	49.39	1.02415348235472	0.0431472890144425	1	no	Fxyd2	FXYD domain-containing ion transport regulator 2 [Source:MGI Symbol;Acc:MGI:1195260]	Environmental Information Processing;Organismal Systems	Endocrine system;Excretory system;Digestive system;Signal transduction;Circulatory system	ko04024//cAMP signaling pathway;ko04022//cGMP - PKG signaling pathway;ko04261//Adrenergic signaling in cardiomyocytes;ko04919//Thyroid hormone signaling pathway;ko04911//Insulin secretion;ko04972//Pancreatic secretion;ko04260//Cardiac muscle contraction;ko04970//Salivary secretion;ko04976//Bile secretion;ko04974//Protein digestion and absorption;ko04918//Thyroid hormone synthesis;ko04961//Endocri…	K01538	GO:0098797//plasma membrane protein complex;GO:0005886//plasma membrane;GO:1904949//ATPase complex;GO:0005890//sodium:potassium-exchanging ATPase complex;GO:0098533//ATPase dependent transmembrane transport complex;GO:0044424//intracellular part;GO:1902495//transmembrane transporter complex;GO:0098590//plasma membrane region;GO:0016021//integral component of membrane;GO:0044459//plasma membrane p…	GO:0098772//molecular function regulator;GO:0017080//sodium channel regulator activity;GO:0016247//channel regulator activity	GO:0051051//negative regulation of transport;GO:0034765//regulation of ion transmembrane transport;GO:0010959//regulation of metal ion transport;GO:0006972//hyperosmotic response;GO:0032410//negative regulation of transporter activity;GO:0071214//cellular response to abiotic stimulus;GO:0032413//negative regulation of ion transmembrane transporter activity;GO:1903406//regulation of sodium:potassi…
ENSMUST00000041331	113.15	774.345	1.3	7.115	2.45235213349803	1.69212671412038e-05	0.00883983110949	yes	Scd1	stearoyl-Coenzyme A desaturase 1 [Source:MGI Symbol;Acc:MGI:98239]	Environmental Information Processing;Metabolism;Organismal Systems	Lipid metabolism;Signal transduction;Global and Overview;Aging;Endocrine system	ko04152//AMPK signaling pathway;ko04212//Longevity regulating pathway - worm;ko03320//PPAR signaling pathway;ko01212//Fatty acid metabolism;ko01040//Biosynthesis of unsaturated fatty acids	K00507	GO:0043233//organelle lumen;GO:0005622//intracellular;GO:0043229//intracellular organelle;GO:0005634//nucleus;GO:0043231//intracellular membrane-bounded organelle;GO:0031301//integral component of organelle membrane;GO:0012505//endomembrane system;GO:0031974//membrane-enclosed lumen;GO:0044464//cell part;GO:0043226//organelle;GO:0044428//nuclear part;GO:0044432//endoplasmic reticulum part;GO:0005…	GO:0016717//oxidoreductase activity, acting on paired donors, with oxidation of a pair of donors resulting in the reduction of molecular oxygen to two molecules of water;GO:0003824//catalytic activity;GO:0016491//oxidoreductase activity;GO:0043167//ion binding;GO:0005506//iron ion binding;GO:0043169//cation binding;GO:0046914//transition metal ion binding;GO:0046872//metal ion binding;GO:0016215/…	GO:0042742//defense response to bacterium;GO:0045834//positive regulation of lipid metabolic process;GO:0043436//oxoacid metabolic process;GO:0080090//regulation of primary metabolic process;GO:0009893//positive regulation of metabolic process;GO:0009058//biosynthetic process;GO:0010033//response to organic substance;GO:0001101//response to acid chemical;GO:0030258//lipid modification;GO:0006952/…
ENSMUST00000041377	215.645	669.875	3.455	8.435	1.28770235789931	0.0108516584263998	0.711544065582859	no	Lyn	LYN proto-oncogene, Src family tyrosine kinase [Source:MGI Symbol;Acc:MGI:96892]	Environmental Information Processing;Organismal Systems;Human Diseases	Infectious diseases;Signal transduction;Cancers;Immune system;Nervous system	ko05203//Viral carcinogenesis;ko05169//Epstein-Barr virus infection;ko04062//Chemokine signaling pathway;ko04611//Platelet activation;ko04666//Fc gamma R-mediated phagocytosis;ko04064//NF-kappa B signaling pathway;ko04662//B cell receptor signaling pathway;ko04664//Fc epsilon RI signaling pathway;ko05120//Epithelial cell signaling in Helicobacter pylori infection;ko04730//Long-term depression	K05854	GO:0098802//plasma membrane receptor complex;GO:0044456//synapse part;GO:0043229//intracellular organelle;GO:0031234//extrinsic component of cytoplasmic side of plasma membrane;GO:0044429//mitochondrial part;GO:0044422//organelle part;GO:0014069//postsynaptic density;GO:0044425//membrane part;GO:0005773//vacuole;GO:0019897//extrinsic component of plasma membrane;GO:0098857//membrane microdomain;G…	GO:0016301//kinase activity;GO:0008092//cytoskeletal protein binding;GO:0005488//binding;GO:0016773//phosphotransferase activity, alcohol group as acceptor;GO:0000166//nucleotide binding;GO:0017124//SH3 domain binding;GO:0044325//ion channel binding;GO:0097159//organic cyclic compound binding;GO:0005178//integrin binding;GO:0016740//transferase activity;GO:0046875//ephrin receptor binding;GO:0032…	GO:0042325//regulation of phosphorylation;GO:0052548//regulation of endopeptidase activity;GO:0008104//protein localization;GO:0045576//mast cell activation;GO:0042327//positive regulation of phosphorylation;GO:0001932//regulation of protein phosphorylation;GO:0002682//regulation of immune system process;GO:0030889//negative regulation of B cell proliferation;GO:0032270//positive regulation of ce…
ENSMUST00000041591	255.985	893.505	4.565	12.67	1.47272975915659	0.00494936338607364	0.445061360354586	no	Enpp2	ectonucleotide pyrophosphatase/phosphodiesterase 2 [Source:MGI Symbol;Acc:MGI:1321390]	Metabolism	Lipid metabolism	ko00565//Ether lipid metabolism	K01122	GO:0005622//intracellular;GO:0005794//Golgi apparatus;GO:0031226//intrinsic component of plasma membrane;GO:0005886//plasma membrane;GO:0005615//extracellular space;GO:0012505//endomembrane system;GO:0044424//intracellular part;GO:0044425//membrane part;GO:0005576//extracellular region;GO:0016021//integral component of membrane;GO:0043227//membrane-bounded organelle;GO:0044444//cytoplasmic part;G…	GO:0003824//catalytic activity;GO:0004551//nucleotide diphosphatase activity;GO:0016787//hydrolase activity;GO:0016788//hydrolase activity, acting on ester bonds;GO:0046914//transition metal ion binding;GO:0046872//metal ion binding;GO:0008270//zinc ion binding;GO:0004518//nuclease activity;GO:0097159//organic cyclic compound binding;GO:0016298//lipase activity;GO:1901363//heterocyclic compound b…	GO:1901342//regulation of vasculature development;GO:0045937//positive regulation of phosphate metabolic process;GO:0048519//negative regulation of biological process;GO:0040012//regulation of locomotion;GO:0044248//cellular catabolic process;GO:0051234//establishment of localization;GO:0030154//cell differentiation;GO:2000145//regulation of cell motility;GO:0048518//positive regulation of biolog…
ENSMUST00000042103	0	46.48	0.001	0.305	8.25266543245025	0.00259678940431356	0.310330477548609	no	Myo16	myosin XVI [Source:MGI Symbol;Acc:MGI:2685951]	-	-	-	-	GO:0015629//actin cytoskeleton;GO:0044430//cytoskeletal part;GO:0043232//intracellular non-membrane-bounded organelle;GO:0016459//myosin complex;GO:0044464//cell part;GO:0005622//intracellular;GO:0043234//protein complex;GO:0044422//organelle part;GO:0044424//intracellular part;GO:0005623//cell;GO:0043228//non-membrane-bounded organelle;GO:0032991//macromolecular complex;GO:0005856//cytoskeleton;…	GO:0097367//carbohydrate derivative binding;GO:0003774//motor activity;GO:0008092//cytoskeletal protein binding;GO:0043168//anion binding;GO:0016462//pyrophosphatase activity;GO:0001882//nucleoside binding;GO:0005488//binding;GO:0005515//protein binding;GO:0017076//purine nucleotide binding;GO:0032559//adenyl ribonucleotide binding;GO:0016787//hydrolase activity;GO:0035639//purine ribonucleoside …	-
ENSMUST00000042261	0	24.75	0.001	0.26	8.02236781302845	0.0171815369461937	0.893325920483	no	Slc2a12	solute carrier family 2 (facilitated glucose transporter), member 12 [Source:MGI Symbol;Acc:MGI:3052471]	-	-	-	-	GO:0071944//cell periphery;GO:0005887//integral component of plasma membrane;GO:0044464//cell part;GO:0005886//plasma membrane;GO:0016020//membrane;GO:0031224//intrinsic component of membrane;GO:0044425//membrane part;GO:0005623//cell;GO:0031226//intrinsic component of plasma membrane;GO:0044459//plasma membrane part;GO:0012505//endomembrane system;GO:0016021//integral component of membrane	GO:0022857//transmembrane transporter activity;GO:0015295//solute:proton symporter activity;GO:0015294//solute:cation symporter activity;GO:0022891//substrate-specific transmembrane transporter activity;GO:0005402//cation:sugar symporter activity;GO:0015075//ion transmembrane transporter activity;GO:0005488//binding;GO:0008324//cation transmembrane transporter activity;GO:0015144//carbohydrate tr…	GO:1904659//glucose transmembrane transport;GO:0044765//single-organism transport;GO:0098655//cation transmembrane transport;GO:0006812//cation transport;GO:1902578//single-organism localization;GO:0051234//establishment of localization;GO:0009987//cellular process;GO:0044699//single-organism process;GO:0034220//ion transmembrane transport;GO:0015758//glucose transport;GO:0015992//proton transpor…
ENSMUST00000042290	41.71	2	0.75	0.025	-4.90689059560852	0.0177026679385789	0.906722825605548	no	Itih2	inter-alpha trypsin inhibitor, heavy chain 2 [Source:MGI Symbol;Acc:MGI:96619]	-	-	-	-	-	GO:0098772//molecular function regulator;GO:0004867//serine-type endopeptidase inhibitor activity;GO:0004857//enzyme inhibitor activity;GO:0004866//endopeptidase inhibitor activity;GO:0030234//enzyme regulator activity;GO:0030414//peptidase inhibitor activity;GO:0061135//endopeptidase regulator activity;GO:0061134//peptidase regulator activity	GO:0050789//regulation of biological process;GO:0080090//regulation of primary metabolic process;GO:0043170//macromolecule metabolic process;GO:0032269//negative regulation of cellular protein metabolic process;GO:0048519//negative regulation of biological process;GO:0010605//negative regulation of macromolecule metabolic process;GO:0006807//nitrogen compound metabolic process;GO:0065009//regulat…
ENSMUST00000042534	16.42	0	0.17	0.001	-7.4093909361377	0.0267356387070953	1	no	Ccdc85a	coiled-coil domain containing 85A [Source:MGI Symbol;Acc:MGI:2445069]	-	-	-	-	GO:0005575//cellular_component	GO:0003674//molecular_function	GO:0008150//biological_process
ENSMUST00000042771	54.15	0	0.715	0.001	-9.48179943166575	0.00072948983493153	0.136568962168939	no	Sbno2	strawberry notch 2 [Source:MGI Symbol;Acc:MGI:2448490]	-	-	-	-	GO:0044424//intracellular part;GO:0005575//cellular_component;GO:0043227//membrane-bounded organelle;GO:0043226//organelle;GO:0043229//intracellular organelle;GO:0043231//intracellular membrane-bounded organelle;GO:0005623//cell;GO:0005634//nucleus;GO:0005622//intracellular;GO:0044464//cell part	GO:0005488//binding;GO:0005515//protein binding	GO:0042116//macrophage activation;GO:0032101//regulation of response to external stimulus;GO:0050794//regulation of cellular process;GO:0031323//regulation of cellular metabolic process;GO:0071396//cellular response to lipid;GO:0071354//cellular response to interleukin-6;GO:0002237//response to molecule of bacterial origin;GO:0051171//regulation of nitrogen compound metabolic process;GO:1990823//…
ENSMUST00000042792	51.555	338.45	0.385	2.015	2.38784948783307	0.00512910734402889	0.451600200870011	no	Scn7a	sodium channel, voltage-gated, type VII, alpha [Source:MGI Symbol;Acc:MGI:102965]	Organismal Systems	Circulatory system	ko04261//Adrenergic signaling in cardiomyocytes	K04839	GO:0044464//cell part;GO:0016020//membrane;GO:0097386//glial cell projection;GO:0034703//cation channel complex;GO:0005623//cell;GO:0001518//voltage-gated sodium channel complex;GO:0071944//cell periphery;GO:0044425//membrane part;GO:0016021//integral component of membrane;GO:1902495//transmembrane transporter complex;GO:0034706//sodium channel complex;GO:0005887//integral component of plasma mem…	GO:0022892//substrate-specific transporter activity;GO:0015267//channel activity;GO:0005515//protein binding;GO:0022803//passive transmembrane transporter activity;GO:0015077//monovalent inorganic cation transmembrane transporter activity;GO:0005261//cation channel activity;GO:0022891//substrate-specific transmembrane transporter activity;GO:0046873//metal ion transmembrane transporter activity;G…	GO:0043269//regulation of ion transport;GO:0055067//monovalent inorganic cation homeostasis;GO:0032501//multicellular organismal process;GO:0034765//regulation of ion transmembrane transport;GO:0098655//cation transmembrane transport;GO:0044700//single organism signaling;GO:0055080//cation homeostasis;GO:0051704//multi-organism process;GO:0050877//neurological system process;GO:0009605//response …
ENSMUST00000042808	0	21.5	0.001	0.33	8.36632221424582	0.0250916259537846	1	no	Scarf1	scavenger receptor class F, member 1 [Source:MGI Symbol;Acc:MGI:2449455]	-	-	-	-	GO:0016020//membrane;GO:0031224//intrinsic component of membrane;GO:0016021//integral component of membrane;GO:0044464//cell part;GO:0071944//cell periphery;GO:0044425//membrane part;GO:0005886//plasma membrane;GO:0005623//cell	GO:0005044//scavenger receptor activity;GO:0030169//low-density lipoprotein particle binding;GO:0038024//cargo receptor activity;GO:0044877//macromolecular complex binding;GO:0071813//lipoprotein particle binding;GO:0005488//binding;GO:0060089//molecular transducer activity;GO:0005515//protein binding;GO:0071814//protein-lipid complex binding;GO:0004872//receptor activity	GO:0032501//multicellular organismal process;GO:0065007//biological regulation;GO:2000026//regulation of multicellular organismal development;GO:0050789//regulation of biological process;GO:0016322//neuron remodeling;GO:0022610//biological adhesion;GO:0009987//cellular process;GO:0080135//regulation of cellular response to stress;GO:0030030//cell projection organization;GO:0070572//positive regul…
ENSMUST00000042850	124.26	397.585	0.595	1.495	1.32918391089016	0.0384544719973609	1	no	Svep1	sushi, von Willebrand factor type A, EGF and pentraxin domain containing 1 [Source:MGI Symbol;Acc:MGI:1928849]	-	-	-	-	GO:0005623//cell;GO:0044424//intracellular part;GO:0016020//membrane;GO:0044464//cell part;GO:0005737//cytoplasm;GO:0005622//intracellular;GO:0044421//extracellular region part;GO:0005615//extracellular space;GO:0005576//extracellular region	GO:0005488//binding;GO:0044877//macromolecular complex binding;GO:0043167//ion binding;GO:0046872//metal ion binding;GO:0005509//calcium ion binding;GO:0043169//cation binding;GO:0003682//chromatin binding	GO:0022610//biological adhesion;GO:0008150//biological_process;GO:0007155//cell adhesion
ENSMUST00000043077	84	451	3.63	15.3	2.07549019958426	0.0036346318358505	0.3683612779277	no	Thrsp	thyroid hormone responsive [Source:MGI Symbol;Acc:MGI:109126]	-	-	-	-	GO:0043229//intracellular organelle;GO:0043231//intracellular membrane-bounded organelle;GO:0005654//nucleoplasm;GO:0005634//nucleus;GO:0043233//organelle lumen;GO:0043227//membrane-bounded organelle;GO:0005829//cytosol;GO:0044424//intracellular part;GO:0005623//cell;GO:0044444//cytoplasmic part;GO:0005622//intracellular;GO:0044428//nuclear part;GO:0031981//nuclear lumen;GO:0043226//organelle;GO:…	GO:0005515//protein binding;GO:0042802//identical protein binding;GO:0042803//protein homodimerization activity;GO:0005488//binding;GO:0046983//protein dimerization activity	GO:0019222//regulation of metabolic process;GO:0019216//regulation of lipid metabolic process;GO:0080090//regulation of primary metabolic process;GO:0010866//regulation of triglyceride biosynthetic process;GO:0009889//regulation of biosynthetic process;GO:0044710//single-organism metabolic process;GO:0031323//regulation of cellular metabolic process;GO:0009605//response to external stimulus;GO:00…
ENSMUST00000043311	267.74	740.82	4.265	9.425	1.14394687683774	0.0394374680941095	1	no	Arhgap45	Rho GTPase activating protein 45 [Source:MGI Symbol;Acc:MGI:1917969]	-	-	-	-	GO:0098590//plasma membrane region;GO:0044424//intracellular part;GO:0005886//plasma membrane;GO:0044463//cell projection part;GO:0031252//cell leading edge;GO:0031256//leading edge membrane;GO:0016020//membrane;GO:0098805//whole membrane;GO:0031253//cell projection membrane;GO:0001726//ruffle;GO:0005623//cell;GO:0005737//cytoplasm;GO:0044459//plasma membrane part;GO:0042995//cell projection;GO:0…	GO:0008047//enzyme activator activity;GO:0060589//nucleoside-triphosphatase regulator activity;GO:0005488//binding;GO:0043167//ion binding;GO:0098772//molecular function regulator;GO:0043169//cation binding;GO:0005096//GTPase activator activity;GO:0046872//metal ion binding;GO:0003674//molecular_function;GO:0030234//enzyme regulator activity;GO:0030695//GTPase regulator activity	GO:0050790//regulation of catalytic activity;GO:0050896//response to stimulus;GO:0019222//regulation of metabolic process;GO:0065007//biological regulation;GO:0044699//single-organism process;GO:0065009//regulation of molecular function;GO:0051336//regulation of hydrolase activity;GO:0043087//regulation of GTPase activity;GO:0009987//cellular process;GO:0051716//cellular response to stimulus;GO:0…
ENSMUST00000043409	0	33.8	0.001	0.335	8.38801728534514	0.0456481257289255	1	no	Zfp503	zinc finger protein 503 [Source:MGI Symbol;Acc:MGI:1353644]	-	-	-	-	GO:0043227//membrane-bounded organelle;GO:0043226//organelle;GO:0005623//cell;GO:0044424//intracellular part;GO:0005622//intracellular;GO:0043231//intracellular membrane-bounded organelle;GO:0044464//cell part;GO:0005634//nucleus;GO:0043229//intracellular organelle	GO:0097159//organic cyclic compound binding;GO:1901363//heterocyclic compound binding;GO:0005488//binding;GO:0046872//metal ion binding;GO:0003676//nucleic acid binding;GO:0043167//ion binding;GO:0043169//cation binding	GO:0070314//G1 to G0 transition;GO:0048869//cellular developmental process;GO:0065007//biological regulation;GO:0070315//G1 to G0 transition involved in cell differentiation;GO:0044767//single-organism developmental process;GO:0008285//negative regulation of cell proliferation;GO:0009987//cellular process;GO:0010605//negative regulation of macromolecule metabolic process;GO:0050794//regulation of…
ENSMUST00000043866	73.65	0	0.61	0.001	-9.25266543245025	0.00564092086917161	0.481215291503375	no	Abca7	ATP-binding cassette, sub-family A (ABC1), member 7 [Source:MGI Symbol;Acc:MGI:1351646]	Environmental Information Processing	Membrane transport	ko02010//ABC transporters	K05645	GO:0031901//early endosome membrane;GO:0016324//apical plasma membrane;GO:0005769//early endosome;GO:0005623//cell;GO:0044425//membrane part;GO:0010008//endosome membrane;GO:0031256//leading edge membrane;GO:0032587//ruffle membrane;GO:0044440//endosomal part;GO:0009986//cell surface;GO:0043231//intracellular membrane-bounded organelle;GO:0098588//bounding membrane of organelle;GO:0000139//Golgi …	GO:0005524//ATP binding;GO:0043167//ion binding;GO:0032549//ribonucleoside binding;GO:0022804//active transmembrane transporter activity;GO:0099600//transmembrane receptor activity;GO:0042623//ATPase activity, coupled;GO:0017111//nucleoside-triphosphatase activity;GO:0001883//purine nucleoside binding;GO:0005319//lipid transporter activity;GO:0060089//molecular transducer activity;GO:0038023//sig…	GO:0031401//positive regulation of protein modification process;GO:0048584//positive regulation of response to stimulus;GO:0048519//negative regulation of biological process;GO:0043603//cellular amide metabolic process;GO:0051171//regulation of nitrogen compound metabolic process;GO:0071827//plasma lipoprotein particle organization;GO:0001932//regulation of protein phosphorylation;GO:0097006//reg…
ENSMUST00000043961	26.5	0	0.18	0.001	-7.49185309632967	0.0395841794260852	1	no	Abca5	ATP-binding cassette, sub-family A (ABC1), member 5 [Source:MGI Symbol;Acc:MGI:2386607]	Environmental Information Processing	Membrane transport	ko02010//ABC transporters	K05648	GO:0005622//intracellular;GO:0000139//Golgi membrane;GO:0098805//whole membrane;GO:0005774//vacuolar membrane;GO:0005794//Golgi apparatus;GO:0031902//late endosome membrane;GO:0044444//cytoplasmic part;GO:0043227//membrane-bounded organelle;GO:0005765//lysosomal membrane;GO:0031224//intrinsic component of membrane;GO:0000323//lytic vacuole;GO:0016021//integral component of membrane;GO:0043226//or…	GO:0005524//ATP binding;GO:0016817//hydrolase activity, acting on acid anhydrides;GO:0030554//adenyl nucleotide binding;GO:0016887//ATPase activity;GO:0022857//transmembrane transporter activity;GO:0005488//binding;GO:0016462//pyrophosphatase activity;GO:0017111//nucleoside-triphosphatase activity;GO:0032549//ribonucleoside binding;GO:1901363//heterocyclic compound binding;GO:0042626//ATPase acti…	GO:0097006//regulation of plasma lipoprotein particle levels;GO:0032501//multicellular organismal process;GO:0043933//macromolecular complex subunit organization;GO:0048523//negative regulation of cellular process;GO:0071827//plasma lipoprotein particle organization;GO:0010876//lipid localization;GO:0044765//single-organism transport;GO:0051093//negative regulation of developmental process;GO:003…
ENSMUST00000044507	0	18.36	0.001	0.235	7.876516946565	0.0402140654153672	1	no	Inpp5j	inositol polyphosphate 5-phosphatase J [Source:MGI Symbol;Acc:MGI:2158663]	Organismal Systems;Metabolism;Environmental Information Processing	Signal transduction;Endocrine system;Carbohydrate metabolism;Global and Overview	ko01100//Metabolic pathways;ko04910//Insulin signaling pathway;ko04070//Phosphatidylinositol signaling system;ko00562//Inositol phosphate metabolism	K01106	GO:0005886//plasma membrane;GO:0016020//membrane;GO:0042995//cell projection;GO:0005622//intracellular;GO:0044463//cell projection part;GO:0019898//extrinsic component of membrane;GO:0005737//cytoplasm;GO:0071944//cell periphery;GO:0044425//membrane part;GO:0030426//growth cone;GO:0044424//intracellular part;GO:0097458//neuron part;GO:0043005//neuron projection;GO:0030425//dendrite;GO:0043198//de…	GO:0005515//protein binding;GO:0034485//phosphatidylinositol-3,4,5-trisphosphate 5-phosphatase activity;GO:0042578//phosphoric ester hydrolase activity;GO:0005488//binding;GO:0034594//phosphatidylinositol trisphosphate phosphatase activity;GO:0016791//phosphatase activity;GO:0004445//inositol-polyphosphate 5-phosphatase activity;GO:0017124//SH3 domain binding;GO:0052658//inositol-1,4,5-trisphosph…	GO:0044710//single-organism metabolic process;GO:0032886//regulation of microtubule-based process;GO:0050767//regulation of neurogenesis;GO:0033137//negative regulation of peptidyl-serine phosphorylation;GO:0033135//regulation of peptidyl-serine phosphorylation;GO:0048731//system development;GO:0031344//regulation of cell projection organization;GO:0048869//cellular developmental process;GO:00442…
ENSMUST00000045246	0	30.59	0.001	0.45	8.81378119121704	0.0460108665606083	1	no	Pkn3	protein kinase N3 [Source:MGI Symbol;Acc:MGI:2388285]	Environmental Information Processing;Human Diseases	Infectious diseases;Signal transduction	ko04151//PI3K-Akt signaling pathway;ko05132//Salmonella infection	K06071	GO:0043229//intracellular organelle;GO:0005622//intracellular;GO:0043226//organelle;GO:0043227//membrane-bounded organelle;GO:0005623//cell;GO:0044464//cell part;GO:0005634//nucleus;GO:0044444//cytoplasmic part;GO:0048471//perinuclear region of cytoplasm;GO:0044424//intracellular part;GO:0043231//intracellular membrane-bounded organelle;GO:0005737//cytoplasm	GO:0005524//ATP binding;GO:0001883//purine nucleoside binding;GO:0016773//phosphotransferase activity, alcohol group as acceptor;GO:0017049//GTP-Rho binding;GO:0030554//adenyl nucleotide binding;GO:0019899//enzyme binding;GO:0035639//purine ribonucleoside triphosphate binding;GO:0004674//protein serine/threonine kinase activity;GO:0016301//kinase activity;GO:0016772//transferase activity, transfe…	GO:0044238//primary metabolic process;GO:0050789//regulation of biological process;GO:0018209//peptidyl-serine modification;GO:0050794//regulation of cellular process;GO:0043412//macromolecule modification;GO:0016310//phosphorylation;GO:0044260//cellular macromolecule metabolic process;GO:0006793//phosphorus metabolic process;GO:0016477//cell migration;GO:0044707//single-multicellular organism pr…
ENSMUST00000045761	0	51.665	0.001	0.51	8.99435343685886	0.0228528496372751	1	no	Lzts3	leucine zipper, putative tumor suppressor family member 3 [Source:MGI Symbol;Acc:MGI:2656976]	-	-	-	-	GO:0044464//cell part;GO:0016020//membrane;GO:0014069//postsynaptic density;GO:0042995//cell projection;GO:0005737//cytoplasm;GO:0043228//non-membrane-bounded organelle;GO:0045202//synapse;GO:0043226//organelle;GO:0005623//cell;GO:0030425//dendrite;GO:0098590//plasma membrane region;GO:0060076//excitatory synapse;GO:0098805//whole membrane;GO:0071944//cell periphery;GO:0097458//neuron part;GO:004…	GO:0005488//binding;GO:0005515//protein binding;GO:0030165//PDZ domain binding;GO:0019904//protein domain specific binding;GO:0043621//protein self-association	GO:0007275//multicellular organism development;GO:0043933//macromolecular complex subunit organization;GO:0045664//regulation of neuron differentiation;GO:0071822//protein complex subunit organization;GO:0045595//regulation of cell differentiation;GO:0009987//cellular process;GO:0048856//anatomical structure development;GO:0044699//single-organism process;GO:0030154//cell differentiation;GO:00519…
ENSMUST00000045902	50.955	229.935	0.695	2.495	1.84395493261375	0.0347646913353858	1	no	Fmo2	flavin containing monooxygenase 2 [Source:MGI Symbol;Acc:MGI:1916776]	Metabolism	Global and Overview;Xenobiotics biodegradation and metabolism	ko01120//Microbial metabolism in diverse environments;ko00982//Drug metabolism - cytochrome P450	K00485	GO:0031090//organelle membrane;GO:0044444//cytoplasmic part;GO:0005783//endoplasmic reticulum;GO:0005789//endoplasmic reticulum membrane;GO:0012505//endomembrane system;GO:0098588//bounding membrane of organelle;GO:0044432//endoplasmic reticulum part;GO:0044422//organelle part;GO:0005623//cell;GO:0031224//intrinsic component of membrane;GO:0016021//integral component of membrane;GO:0044425//membr…	GO:0016491//oxidoreductase activity;GO:0050661//NADP binding;GO:0005488//binding;GO:0097159//organic cyclic compound binding;GO:0016705//oxidoreductase activity, acting on paired donors, with incorporation or reduction of molecular oxygen;GO:0043167//ion binding;GO:0004497//monooxygenase activity;GO:0036094//small molecule binding;GO:1901363//heterocyclic compound binding;GO:0048037//cofactor bin…	GO:0050896//response to stimulus;GO:0017144//drug metabolic process;GO:0071466//cellular response to xenobiotic stimulus;GO:0006793//phosphorus metabolic process;GO:0006732//coenzyme metabolic process;GO:0008152//metabolic process;GO:0044237//cellular metabolic process;GO:0070995//NADPH oxidation;GO:0044763//single-organism cellular process;GO:0034641//cellular nitrogen compound metabolic process…
ENSMUST00000046285	510	1458.5	27.295	61.24	1.16583758575337	0.00398039462922674	0.39049561588545	no	C1qa	complement component 1, q subcomponent, alpha polypeptide [Source:MGI Symbol;Acc:MGI:88223]	Human Diseases;Organismal Systems	Infectious diseases;Immune diseases;Neurodegenerative diseases;Immune system	ko05142//Chagas disease (American trypanosomiasis);ko05133//Pertussis;ko04610//Complement and coagulation cascades;ko05322//Systemic lupus erythematosus;ko05150//Staphylococcus aureus infection;ko05020//Prion diseases	K03986	GO:0005623//cell;GO:0098794//postsynapse;GO:0005576//extracellular region;GO:0044464//cell part;GO:0032991//macromolecular complex;GO:0043234//protein complex;GO:0005581//collagen trimer;GO:0045202//synapse;GO:0044421//extracellular region part;GO:0044456//synapse part;GO:0005615//extracellular space	GO:0005515//protein binding;GO:0005488//binding	GO:0048469//cell maturation;GO:0002250//adaptive immune response;GO:0019538//protein metabolic process;GO:0050896//response to stimulus;GO:0050808//synapse organization;GO:0042551//neuron maturation;GO:0002694//regulation of leukocyte activation;GO:0002460//adaptive immune response based on somatic recombination of immune receptors built from immunoglobulin superfamily domains;GO:0007399//nervous…
ENSMUST00000046332	328.46	1023.935	15.2	37.105	1.28754228337034	0.00417968681103519	0.404353369745526	no	C1qc	complement component 1, q subcomponent, C chain [Source:MGI Symbol;Acc:MGI:88225]	Human Diseases;Organismal Systems	Immune system;Neurodegenerative diseases;Immune diseases;Infectious diseases	ko05142//Chagas disease (American trypanosomiasis);ko05133//Pertussis;ko04610//Complement and coagulation cascades;ko05322//Systemic lupus erythematosus;ko05150//Staphylococcus aureus infection;ko05020//Prion diseases	K03988	GO:0005576//extracellular region;GO:0005623//cell;GO:0044421//extracellular region part;GO:0043234//protein complex;GO:0044456//synapse part;GO:0005615//extracellular space;GO:0032991//macromolecular complex;GO:0045202//synapse;GO:0098794//postsynapse;GO:0044464//cell part;GO:0005581//collagen trimer	GO:0005488//binding;GO:0005515//protein binding	GO:0050793//regulation of developmental process;GO:0045637//regulation of myeloid cell differentiation;GO:1902106//negative regulation of leukocyte differentiation;GO:0019538//protein metabolic process;GO:0006952//defense response;GO:0051093//negative regulation of developmental process;GO:0043170//macromolecule metabolic process;GO:0002376//immune system process;GO:0044710//single-organism metab…
ENSMUST00000046384	760	2059.5	38.83	82.785	1.09219767900437	0.00225006978971339	0.285041750981867	no	C1qb	complement component 1, q subcomponent, beta polypeptide [Source:MGI Symbol;Acc:MGI:88224]	Human Diseases;Organismal Systems	Neurodegenerative diseases;Immune diseases;Immune system;Infectious diseases	ko05142//Chagas disease (American trypanosomiasis);ko05133//Pertussis;ko04610//Complement and coagulation cascades;ko05322//Systemic lupus erythematosus;ko05150//Staphylococcus aureus infection;ko05020//Prion diseases	K03987	GO:0043234//protein complex;GO:0005602//complement component C1 complex;GO:0045202//synapse;GO:0044421//extracellular region part;GO:0044456//synapse part;GO:0005623//cell;GO:0098794//postsynapse;GO:0005581//collagen trimer;GO:0032991//macromolecular complex;GO:0044464//cell part;GO:0005576//extracellular region;GO:0005615//extracellular space	GO:0042802//identical protein binding;GO:0042803//protein homodimerization activity;GO:0005488//binding;GO:0046983//protein dimerization activity;GO:0005515//protein binding	GO:0050778//positive regulation of immune response;GO:0002252//immune effector process;GO:0006959//humoral immune response;GO:0006958//complement activation, classical pathway;GO:0048839//inner ear development;GO:0006956//complement activation;GO:0019724//B cell mediated immunity;GO:0072376//protein activation cascade;GO:0048731//system development;GO:0002253//activation of immune response;GO:007…
ENSMUST00000046390	0	48.185	0.001	0.395	8.62570884306447	0.0245849779300934	1	no	Myo1b	myosin IB [Source:MGI Symbol;Acc:MGI:107752]	-	-	-	-	GO:0005884//actin filament;GO:0099513//polymeric cytoskeletal fiber;GO:0010008//endosome membrane;GO:0043227//membrane-bounded organelle;GO:0005802//trans-Golgi network;GO:0031090//organelle membrane;GO:0005737//cytoplasm;GO:0098588//bounding membrane of organelle;GO:0044430//cytoskeletal part;GO:0044446//intracellular organelle part;GO:0031984//organelle subcompartment;GO:0099512//supramolecular…	GO:0016887//ATPase activity;GO:0043167//ion binding;GO:0030554//adenyl nucleotide binding;GO:0032559//adenyl ribonucleotide binding;GO:0016817//hydrolase activity, acting on acid anhydrides;GO:0032555//purine ribonucleotide binding;GO:0042623//ATPase activity, coupled;GO:1901981//phosphatidylinositol phosphate binding;GO:0032403//protein complex binding;GO:0003779//actin binding;GO:0001883//purin…	GO:0006892//post-Golgi vesicle-mediated transport;GO:0006826//iron ion transport;GO:0051234//establishment of localization;GO:0071822//protein complex subunit organization;GO:0015682//ferric iron transport;GO:0015031//protein transport;GO:0051649//establishment of localization in cell;GO:0016043//cellular component organization;GO:0007010//cytoskeleton organization;GO:0016192//vesicle-mediated tr…
ENSMUST00000046461	0	20.915	0.001	0.36	8.49185309632968	0.0259126830734629	1	no	Dok4	docking protein 4 [Source:MGI Symbol;Acc:MGI:2148865]	-	-	-	-	-	GO:0005515//protein binding;GO:0005488//binding	GO:0048856//anatomical structure development;GO:0010562//positive regulation of phosphorus metabolic process;GO:0010647//positive regulation of cell communication;GO:0023052//signaling;GO:0007169//transmembrane receptor protein tyrosine kinase signaling pathway;GO:0051174//regulation of phosphorus metabolic process;GO:0042325//regulation of phosphorylation;GO:0048518//positive regulation of biolo…
ENSMUST00000046755	92.845	0	0.905	0.001	-9.82177398197057	0.00321034578466861	0.343247514488783	no	Cobl	cordon-bleu WH2 repeat [Source:MGI Symbol;Acc:MGI:105056]	-	-	-	-	GO:0044444//cytoplasmic part;GO:0044297//cell body;GO:0005884//actin filament;GO:0043232//intracellular non-membrane-bounded organelle;GO:0005886//plasma membrane;GO:0044294//dendritic growth cone;GO:0030426//growth cone;GO:0043025//neuronal cell body;GO:0033267//axon part;GO:0042995//cell projection;GO:0001726//ruffle;GO:0005622//intracellular;GO:0044464//cell part;GO:0044295//axonal growth cone…	GO:0003785//actin monomer binding;GO:0005515//protein binding;GO:0005488//binding;GO:0008092//cytoskeletal protein binding;GO:0003779//actin binding	GO:0001838//embryonic epithelial tube formation;GO:0051962//positive regulation of nervous system development;GO:0044707//single-multicellular organism process;GO:0070271//protein complex biogenesis;GO:0043933//macromolecular complex subunit organization;GO:0031175//neuron projection development;GO:1900029//positive regulation of ruffle assembly;GO:0043009//chordate embryonic development;GO:00325…
ENSMUST00000047111	13.6	0	0.27	0.001	-8.07681559705083	0.0355708661004292	1	no	Pklr	pyruvate kinase liver and red blood cell [Source:MGI Symbol;Acc:MGI:97604]	Human Diseases;Metabolism;Organismal Systems	Endocrine system;Nucleotide metabolism;Carbohydrate metabolism;Endocrine and metabolic diseases;Global and Overview	ko01100//Metabolic pathways;ko01110//Biosynthesis of secondary metabolites;ko01130//Biosynthesis of antibiotics;ko00230//Purine metabolism;ko04910//Insulin signaling pathway;ko04932//Non-alcoholic fatty liver disease (NAFLD);ko01200//Carbon metabolism;ko01230//Biosynthesis of amino acids;ko00010//Glycolysis / Gluconeogenesis;ko04930//Type II diabetes mellitus;ko00620//Pyruvate metabolism;ko04950/…	K12406	GO:0044444//cytoplasmic part;GO:0005737//cytoplasm;GO:0005622//intracellular;GO:0044424//intracellular part;GO:0044464//cell part;GO:0005829//cytosol;GO:0005623//cell	GO:0016740//transferase activity;GO:0031420//alkali metal ion binding;GO:0043167//ion binding;GO:0030955//potassium ion binding;GO:0005488//binding;GO:0016772//transferase activity, transferring phosphorus-containing groups;GO:0016773//phosphotransferase activity, alcohol group as acceptor;GO:0004743//pyruvate kinase activity;GO:0000287//magnesium ion binding;GO:0043169//cation binding;GO:0016301…	GO:0006753//nucleoside phosphate metabolic process;GO:0046939//nucleotide phosphorylation;GO:0010226//response to lithium ion;GO:0008152//metabolic process;GO:1901564//organonitrogen compound metabolic process;GO:0032869//cellular response to insulin stimulus;GO:0036293//response to decreased oxygen levels;GO:0046390//ribose phosphate biosynthetic process;GO:0006793//phosphorus metabolic process;…
ENSMUST00000047173	0.055	196.865	0.001	3.265	11.6728672764338	8.24015390996362e-07	0.000674622630482439	yes	Msantd4	Myb/SANT-like DNA-binding domain containing 4 with coiled-coils [Source:MGI Symbol;Acc:MGI:1925350]	-	-	-	-	GO:0043229//intracellular organelle;GO:0043227//membrane-bounded organelle;GO:0043226//organelle;GO:0005622//intracellular;GO:0044464//cell part;GO:0044424//intracellular part;GO:0005634//nucleus;GO:0005623//cell;GO:0043231//intracellular membrane-bounded organelle	GO:0003674//molecular_function	GO:0008150//biological_process
ENSMUST00000047243	0	78.63	0.001	1.055	10.0430272835945	0.000225198912264255	0.0610567262308381	no	Rap1gap	Rap1 GTPase-activating protein [Source:MGI Symbol;Acc:MGI:109338]	Environmental Information Processing	Signal transduction	ko04015//Rap1 signaling pathway	K17700	GO:0044424//intracellular part;GO:0005829//cytosol;GO:0005794//Golgi apparatus;GO:0036477//somatodendritic compartment;GO:0043231//intracellular membrane-bounded organelle;GO:0030425//dendrite;GO:0044446//intracellular organelle part;GO:0097458//neuron part;GO:0042995//cell projection;GO:0043005//neuron projection;GO:0016020//membrane;GO:0000139//Golgi membrane;GO:0005737//cytoplasm;GO:0012505//e…	GO:0030234//enzyme regulator activity;GO:0005096//GTPase activator activity;GO:0051020//GTPase binding;GO:0060589//nucleoside-triphosphatase regulator activity;GO:0008047//enzyme activator activity;GO:0042803//protein homodimerization activity;GO:0031267//small GTPase binding;GO:0005488//binding;GO:0005515//protein binding;GO:0042802//identical protein binding;GO:0046983//protein dimerization act…	GO:0048731//system development;GO:0060284//regulation of cell development;GO:0051049//regulation of transport;GO:0048869//cellular developmental process;GO:0070887//cellular response to chemical stimulus;GO:0043087//regulation of GTPase activity;GO:0045785//positive regulation of cell adhesion;GO:0044763//single-organism cellular process;GO:0009987//cellular process;GO:0071363//cellular response …
ENSMUST00000047486	24.785	0	0.39	0.001	-8.60733031374961	0.045768825029061	1	no	C330007P06Rik	RIKEN cDNA C330007P06 gene [Source:MGI Symbol;Acc:MGI:1924894]	-	-	-	-	GO:0044464//cell part;GO:0044424//intracellular part;GO:0005737//cytoplasm;GO:0043227//membrane-bounded organelle;GO:0043226//organelle;GO:0005622//intracellular;GO:0043231//intracellular membrane-bounded organelle;GO:0005623//cell;GO:0005634//nucleus;GO:0043229//intracellular organelle;GO:0044297//cell body	GO:0003674//molecular_function	GO:0008150//biological_process
ENSMUST00000047714	858	302.505	5.485	1.49	-1.88017928994103	0.000215131813486093	0.0590031268257632	no	Kdm5b	lysine (K)-specific demethylase 5B [Source:MGI Symbol;Acc:MGI:1922855]	-	-	-	-	GO:0043233//organelle lumen;GO:0043226//organelle;GO:0044451//nucleoplasm part;GO:0044424//intracellular part;GO:0070013//intracellular organelle lumen;GO:0031981//nuclear lumen;GO:0043234//protein complex;GO:0044444//cytoplasmic part;GO:0005829//cytosol;GO:0005623//cell;GO:0044446//intracellular organelle part;GO:0044428//nuclear part;GO:1902494//catalytic complex;GO:1990234//transferase complex…	GO:0003712//transcription cofactor activity;GO:0042393//histone binding;GO:1990837//sequence-specific double-stranded DNA binding;GO:0003714//transcription corepressor activity;GO:0003824//catalytic activity;GO:0046872//metal ion binding;GO:0008270//zinc ion binding;GO:0003676//nucleic acid binding;GO:0034648//histone demethylase activity (H3-dimethyl-K4 specific);GO:0000988//transcription factor…	GO:0060443//mammary gland morphogenesis;GO:0043412//macromolecule modification;GO:0035295//tube development;GO:0009889//regulation of biosynthetic process;GO:0051046//regulation of secretion;GO:0051049//regulation of transport;GO:0061458//reproductive system development;GO:0035239//tube morphogenesis;GO:0006338//chromatin remodeling;GO:2000831//regulation of steroid hormone secretion;GO:0019222//…
ENSMUST00000047936	63.305	249.22	1.22	3.775	1.62959549664956	0.0473123998345761	1	no	Cmklr1	chemokine-like receptor 1 [Source:MGI Symbol;Acc:MGI:109603]	-	-	-	-	GO:0071944//cell periphery;GO:0016021//integral component of membrane;GO:0031224//intrinsic component of membrane;GO:0005886//plasma membrane;GO:0016020//membrane;GO:0044464//cell part;GO:0044425//membrane part;GO:0005623//cell	GO:0038023//signaling receptor activity;GO:0099600//transmembrane receptor activity;GO:0004930//G-protein coupled receptor activity;GO:0004888//transmembrane signaling receptor activity;GO:0004871//signal transducer activity;GO:0004872//receptor activity;GO:0060089//molecular transducer activity	GO:0065008//regulation of biological quality;GO:0048518//positive regulation of biological process;GO:0006874//cellular calcium ion homeostasis;GO:0051716//cellular response to stimulus;GO:0030334//regulation of cell migration;GO:0002430//complement receptor mediated signaling pathway;GO:0045600//positive regulation of fat cell differentiation;GO:0060255//regulation of macromolecule metabolic pro…
ENSMUST00000048377	679.27	287.75	5.945	1.98	-1.58617637966605	0.000860675907849618	0.150832765409825	no	Suco	SUN domain containing ossification factor [Source:MGI Symbol;Acc:MGI:2138346]	-	-	-	-	GO:0043231//intracellular membrane-bounded organelle;GO:0005622//intracellular;GO:0044444//cytoplasmic part;GO:0030867//rough endoplasmic reticulum membrane;GO:0005623//cell;GO:0044432//endoplasmic reticulum part;GO:0005789//endoplasmic reticulum membrane;GO:0044425//membrane part;GO:0044464//cell part;GO:0044422//organelle part;GO:0043227//membrane-bounded organelle;GO:0031224//intrinsic compone…	GO:0003674//molecular_function	GO:0034975//protein folding in endoplasmic reticulum;GO:0044707//single-multicellular organism process;GO:0032967//positive regulation of collagen biosynthetic process;GO:0045778//positive regulation of ossification;GO:0032502//developmental process;GO:0030278//regulation of ossification;GO:0044246//regulation of multicellular organismal metabolic process;GO:0010604//positive regulation of macrom…
ENSMUST00000048432	79.5	330	1.22	4.01	1.71672108889203	0.0200237431923335	0.959303818091075	no	Prelp	proline arginine-rich end leucine-rich repeat [Source:MGI Symbol;Acc:MGI:2151110]	-	-	-	-	GO:0044421//extracellular region part;GO:0005576//extracellular region;GO:0005615//extracellular space	GO:0005201//extracellular matrix structural constituent;GO:0005488//binding;GO:0005198//structural molecule activity;GO:0043168//anion binding;GO:0005515//protein binding;GO:0043167//ion binding;GO:0005539//glycosaminoglycan binding;GO:0030021//extracellular matrix structural constituent conferring compression resistance;GO:0008201//heparin binding;GO:1901681//sulfur compound binding;GO:0097367//…	GO:0009987//cellular process;GO:0044767//single-organism developmental process;GO:0032502//developmental process;GO:0007569//cell aging;GO:0007568//aging;GO:0044699//single-organism process;GO:0044763//single-organism cellular process
ENSMUST00000049023	13.695	0	0.245	0.001	-7.93663793900257	0.0463849077441554	1	no	Tlr8	toll-like receptor 8 [Source:MGI Symbol;Acc:MGI:2176887]	Organismal Systems	Immune system	ko04620//Toll-like receptor signaling pathway	K10170	GO:0044459//plasma membrane part;GO:0071944//cell periphery;GO:0031224//intrinsic component of membrane;GO:0044464//cell part;GO:0098552//side of membrane;GO:0005886//plasma membrane;GO:0044425//membrane part;GO:0016021//integral component of membrane;GO:0009986//cell surface;GO:0005623//cell;GO:0009897//external side of plasma membrane;GO:0016020//membrane	GO:0005515//protein binding;GO:0097159//organic cyclic compound binding;GO:0003677//DNA binding;GO:0004871//signal transducer activity;GO:0038187//pattern recognition receptor activity;GO:0008329//signaling pattern recognition receptor activity;GO:0004888//transmembrane signaling receptor activity;GO:0099600//transmembrane receptor activity;GO:1901363//heterocyclic compound binding;GO:0003727//si…	GO:0045416//positive regulation of interleukin-8 biosynthetic process;GO:0002755//MyD88-dependent toll-like receptor signaling pathway;GO:0002758//innate immune response-activating signal transduction;GO:1903530//regulation of secretion by cell;GO:0045321//leukocyte activation;GO:0031399//regulation of protein modification process;GO:0035556//intracellular signal transduction;GO:0032677//regulati…
ENSMUST00000049060	0	164.41	0.001	1.35	10.3987436919382	5.17352833964947e-07	0.00045045007938856	yes	Cep135	centrosomal protein 135 [Source:MGI Symbol;Acc:MGI:2681869]	-	-	-	-	GO:0044450//microtubule organizing center part;GO:0005815//microtubule organizing center;GO:0044430//cytoskeletal part;GO:0005813//centrosome;GO:0043226//organelle;GO:0043229//intracellular organelle;GO:0044422//organelle part;GO:0005622//intracellular;GO:0005737//cytoplasm;GO:0044464//cell part;GO:0005814//centriole;GO:0043228//non-membrane-bounded organelle;GO:0005623//cell;GO:0044444//cytoplas…	GO:0008022//protein C-terminus binding;GO:0005515//protein binding;GO:0005488//binding	GO:0060491//regulation of cell projection assembly;GO:0065007//biological regulation;GO:0022402//cell cycle process;GO:0071840//cellular component organization or biogenesis;GO:1902857//positive regulation of nonmotile primary cilium assembly;GO:0007010//cytoskeleton organization;GO:0031344//regulation of cell projection organization;GO:1902017//regulation of cilium assembly;GO:0051130//positive …
ENSMUST00000049483	8.44	227.42	0.085	1.79	4.39635293601392	0.00321948932207787	0.343247514488783	no	Fmnl2	formin-like 2 [Source:MGI Symbol;Acc:MGI:1918659]	-	-	-	-	-	GO:0008092//cytoskeletal protein binding;GO:0017048//Rho GTPase binding;GO:0051020//GTPase binding;GO:0005488//binding;GO:0019899//enzyme binding;GO:0017016//Ras GTPase binding;GO:0031267//small GTPase binding;GO:0005515//protein binding;GO:0003779//actin binding	GO:0022603//regulation of anatomical structure morphogenesis;GO:0065007//biological regulation;GO:0071840//cellular component organization or biogenesis;GO:0016043//cellular component organization;GO:0050793//regulation of developmental process;GO:0030865//cortical cytoskeleton organization;GO:0044763//single-organism cellular process;GO:0022604//regulation of cell morphogenesis;GO:0050789//regul…
ENSMUST00000049985	0	44.275	0.001	0.845	9.72280753116955	0.00317940704279283	0.342632641489814	no	Hepacam2	HEPACAM family member 2 [Source:MGI Symbol;Acc:MGI:2141520]	-	-	-	-	GO:0005813//centrosome;GO:0005815//microtubule organizing center;GO:0043228//non-membrane-bounded organelle;GO:0044424//intracellular part;GO:0043229//intracellular organelle;GO:0005737//cytoplasm;GO:0044430//cytoskeletal part;GO:0044431//Golgi apparatus part;GO:0044444//cytoplasmic part;GO:0044446//intracellular organelle part;GO:0044425//membrane part;GO:0005623//cell;GO:0016020//membrane;GO:00…	GO:0003674//molecular_function	GO:0051297//centrosome organization;GO:0007010//cytoskeleton organization;GO:0000226//microtubule cytoskeleton organization;GO:0007049//cell cycle;GO:0016043//cellular component organization;GO:0031023//microtubule organizing center organization;GO:0006996//organelle organization;GO:0051301//cell division;GO:0071840//cellular component organization or biogenesis;GO:1902589//single-organism organe…
ENSMUST00000050360	0	17.16	0.001	0.33	8.36632221424582	0.0381708425276658	1	no	P2ry12	purinergic receptor P2Y, G-protein coupled 12 [Source:MGI Symbol;Acc:MGI:1918089]	Organismal Systems	Immune system	ko04611//Platelet activation	K04298	GO:0043226//organelle;GO:0044297//cell body;GO:0098857//membrane microdomain;GO:0044444//cytoplasmic part;GO:0044464//cell part;GO:0016021//integral component of membrane;GO:0005737//cytoplasm;GO:0098590//plasma membrane region;GO:0071944//cell periphery;GO:0044298//cell body membrane;GO:0043231//intracellular membrane-bounded organelle;GO:0098589//membrane region;GO:0031224//intrinsic component …	GO:0035586//purinergic receptor activity;GO:0099600//transmembrane receptor activity;GO:0001621//ADP receptor activity;GO:0001609//G-protein coupled adenosine receptor activity;GO:0001614//purinergic nucleotide receptor activity;GO:0004871//signal transducer activity;GO:0045028//G-protein coupled purinergic nucleotide receptor activity;GO:0004888//transmembrane signaling receptor activity;GO:0016…	GO:0022607//cellular component assembly;GO:0007596//blood coagulation;GO:0050795//regulation of behavior;GO:0051240//positive regulation of multicellular organismal process;GO:0021537//telencephalon development;GO:1901699//cellular response to nitrogen compound;GO:0071417//cellular response to organonitrogen compound;GO:0043269//regulation of ion transport;GO:0033626//positive regulation of integ…
ENSMUST00000050442	41.1	0	1.325	0.001	-10.3717766443379	0.00307994771407163	0.339761200893185	no	Spo11	SPO11 meiotic protein covalently bound to DSB [Source:MGI Symbol;Acc:MGI:1349669]	-	-	-	-	GO:0005654//nucleoplasm;GO:0044424//intracellular part;GO:0044422//organelle part;GO:0031974//membrane-enclosed lumen;GO:0044428//nuclear part;GO:0043232//intracellular non-membrane-bounded organelle;GO:0000781//chromosome, telomeric region;GO:0098687//chromosomal region;GO:0005622//intracellular;GO:0005634//nucleus;GO:0031981//nuclear lumen;GO:0043231//intracellular membrane-bounded organelle;GO…	GO:0016894//endonuclease activity, active with either ribo- or deoxyribonucleic acids and producing 3'-phosphomonoesters;GO:0043167//ion binding;GO:1901265//nucleoside phosphate binding;GO:0043168//anion binding;GO:0032553//ribonucleotide binding;GO:0004520//endodeoxyribonuclease activity;GO:0016853//isomerase activity;GO:0003676//nucleic acid binding;GO:0016787//hydrolase activity;GO:0036094//sm…	GO:0044265//cellular macromolecule catabolic process;GO:0044712//single-organism catabolic process;GO:0044763//single-organism cellular process;GO:0007141//male meiosis I;GO:0051276//chromosome organization;GO:1990918//double-strand break repair involved in meiotic recombination;GO:0044703//multi-organism reproductive process;GO:0051656//establishment of organelle localization;GO:0044699//single-…
ENSMUST00000050707	0	15	0.001	0.465	8.86108690599539	0.0462937558044953	1	no	Vsig4	V-set and immunoglobulin domain containing 4 [Source:MGI Symbol;Acc:MGI:2679720]	-	-	-	-	GO:0016020//membrane;GO:0016021//integral component of membrane;GO:0044425//membrane part;GO:0031224//intrinsic component of membrane;GO:0032991//macromolecular complex	GO:0001848//complement binding;GO:0001851//complement component C3b binding;GO:0001846//opsonin binding;GO:0005488//binding;GO:0005515//protein binding	GO:0008285//negative regulation of cell proliferation;GO:1903038//negative regulation of leukocyte cell-cell adhesion;GO:0043031//negative regulation of macrophage activation;GO:0045916//negative regulation of complement activation;GO:0051249//regulation of lymphocyte activation;GO:0002682//regulation of immune system process;GO:1903317//regulation of protein maturation;GO:0045861//negative regul…
ENSMUST00000050958	101	366	2	5.69	1.50842865253186	0.0286862948608693	1	no	Tmie	transmembrane inner ear [Source:MGI Symbol;Acc:MGI:2159400]	-	-	-	-	GO:0016020//membrane;GO:0044425//membrane part;GO:0031224//intrinsic component of membrane;GO:0016021//integral component of membrane	GO:0005515//protein binding;GO:0005488//binding	GO:0007605//sensory perception of sound;GO:0048513//animal organ development;GO:0044707//single-multicellular organism process;GO:0009653//anatomical structure morphogenesis;GO:0048731//system development;GO:0044699//single-organism process;GO:0032502//developmental process;GO:0048598//embryonic morphogenesis;GO:0043583//ear development;GO:0009790//embryo development;GO:0050954//sensory perceptio…
ENSMUST00000051091	38.095	467.465	0.855	8.075	3.23946593469539	0.0193961680587821	0.947406951494547	no	Hist1h2be	histone cluster 1, H2be [Source:MGI Symbol;Acc:MGI:2448380]	Human Diseases	Substance dependence;Cancers;Immune diseases	ko05203//Viral carcinogenesis;ko05034//Alcoholism;ko05322//Systemic lupus erythematosus	K11252	GO:0044815//DNA packaging complex;GO:0005737//cytoplasm;GO:0044444//cytoplasmic part;GO:0032993//protein-DNA complex;GO:0043229//intracellular organelle;GO:0005622//intracellular;GO:0031974//membrane-enclosed lumen;GO:0005576//extracellular region;GO:0043233//organelle lumen;GO:0070013//intracellular organelle lumen;GO:0044428//nuclear part;GO:0000786//nucleosome;GO:0043234//protein complex;GO:00…	GO:1901363//heterocyclic compound binding;GO:0046983//protein dimerization activity;GO:0097159//organic cyclic compound binding;GO:0003676//nucleic acid binding;GO:0005515//protein binding;GO:0003677//DNA binding;GO:0046982//protein heterodimerization activity;GO:0042802//identical protein binding;GO:0005488//binding	GO:0050896//response to stimulus;GO:0006996//organelle organization;GO:0002385//mucosal immune response;GO:0098542//defense response to other organism;GO:0043933//macromolecular complex subunit organization;GO:0034622//cellular macromolecular complex assembly;GO:0006952//defense response;GO:0006333//chromatin assembly or disassembly;GO:0006950//response to stress;GO:0045087//innate immune respons…
ENSMUST00000051379	23.17	145.77	0.325	1.615	2.31302254166547	0.0397516597476996	1	no	Mtus1	mitochondrial tumor suppressor 1 [Source:MGI Symbol;Acc:MGI:2142572]	-	-	-	-	-	-	-
ENSMUST00000052441	0	184.205	0.001	2.44	11.2526654324502	3.31052572583762e-07	0.000302653779398952	yes	Slc17a5	solute carrier family 17 (anion/sugar transporter), member 5 [Source:MGI Symbol;Acc:MGI:1924105]	Cellular Processes	Transport and catabolism	ko04142//Lysosome	K12301	GO:0005623//cell;GO:0031982//vesicle;GO:0005886//plasma membrane;GO:0030133//transport vesicle;GO:0070382//exocytic vesicle;GO:0044425//membrane part;GO:0044433//cytoplasmic vesicle part;GO:0044444//cytoplasmic part;GO:0000323//lytic vacuole;GO:0097458//neuron part;GO:0016021//integral component of membrane;GO:0005765//lysosomal membrane;GO:0044424//intracellular part;GO:0044437//vacuolar part;GO…	GO:0008509//anion transmembrane transporter activity;GO:0005342//organic acid transmembrane transporter activity;GO:0022892//substrate-specific transporter activity;GO:0046943//carboxylic acid transmembrane transporter activity;GO:0005215//transporter activity;GO:0022804//active transmembrane transporter activity;GO:0022891//substrate-specific transmembrane transporter activity;GO:0022857//transm…	GO:1902578//single-organism localization;GO:0009605//response to external stimulus;GO:0009617//response to bacterium;GO:0071705//nitrogen compound transport;GO:0006811//ion transport;GO:0051707//response to other organism;GO:0006810//transport;GO:1901264//carbohydrate derivative transport;GO:0050896//response to stimulus;GO:0009607//response to biotic stimulus;GO:0044763//single-organism cellular…
ENSMUST00000052462	0	118.765	0.001	2.89	11.496853777388	1.83889036055462e-05	0.00911232721470795	yes	Pdpk1	3-phosphoinositide dependent protein kinase 1 [Source:MGI Symbol;Acc:MGI:1338068]	Environmental Information Processing;Organismal Systems;Cellular Processes;Human Diseases	Endocrine system;Cancers;Excretory system;Infectious diseases;Signal transduction;Endocrine and metabolic diseases;Nervous system;Immune system;Cellular commiunity	ko04151//PI3K-Akt signaling pathway;ko04510//Focal adhesion;ko05205//Proteoglycans in cancer;ko04910//Insulin signaling pathway;ko04722//Neurotrophin signaling pathway;ko04152//AMPK signaling pathway;ko04919//Thyroid hormone signaling pathway;ko04068//FoxO signaling pathway;ko04071//Sphingolipid signaling pathway;ko04660//T cell receptor signaling pathway;ko05160//Hepatitis C;ko05215//Prostate ca…	K06276	-	GO:0001882//nucleoside binding;GO:0004674//protein serine/threonine kinase activity;GO:0032559//adenyl ribonucleotide binding;GO:0043167//ion binding;GO:0016740//transferase activity;GO:1901265//nucleoside phosphate binding;GO:0005488//binding;GO:0016301//kinase activity;GO:0003824//catalytic activity;GO:0032549//ribonucleoside binding;GO:0032550//purine ribonucleoside binding;GO:0032553//ribonuc…	GO:0043412//macromolecule modification;GO:0044267//cellular protein metabolic process;GO:0008152//metabolic process;GO:0019538//protein metabolic process;GO:0044238//primary metabolic process;GO:0006796//phosphate-containing compound metabolic process;GO:0036211//protein modification process;GO:0044237//cellular metabolic process;GO:0071704//organic substance metabolic process;GO:0006464//cellula…
ENSMUST00000052837	130.5	415	0.72	1.81	1.32992088564089	0.0360412861157336	1	no	Ar	androgen receptor [Source:MGI Symbol;Acc:MGI:88064]	Cellular Processes;Human Diseases	Cell growth and death;Cancers	ko05200//Pathways in cancer;ko04114//Oocyte meiosis;ko05215//Prostate cancer	K08557	GO:0044427//chromosomal part;GO:0044464//cell part;GO:0000790//nuclear chromatin;GO:0043226//organelle;GO:0044428//nuclear part;GO:0036477//somatodendritic compartment;GO:0043231//intracellular membrane-bounded organelle;GO:0016607//nuclear speck;GO:0071944//cell periphery;GO:0044454//nuclear chromosome part;GO:0044422//organelle part;GO:0016020//membrane;GO:0043232//intracellular non-membrane-bo…	GO:0038023//signaling receptor activity;GO:0005488//binding;GO:0046914//transition metal ion binding;GO:0044212//transcription regulatory region DNA binding;GO:1901265//nucleoside phosphate binding;GO:0004879//RNA polymerase II transcription factor activity, ligand-activated sequence-specific DNA binding;GO:0001085//RNA polymerase II transcription factor binding;GO:0043167//ion binding;GO:0050681…	GO:0031401//positive regulation of protein modification process;GO:0009755//hormone-mediated signaling pathway;GO:0050793//regulation of developmental process;GO:1902531//regulation of intracellular signal transduction;GO:0035112//genitalia morphogenesis;GO:0023056//positive regulation of signaling;GO:0070271//protein complex biogenesis;GO:0009887//organ morphogenesis;GO:0032502//developmental pr…
ENSMUST00000053087	70.02	0	0.845	0.001	-9.72280753116955	0.000105443477144975	0.03419408835991	yes	Klhl23	kelch-like 23 [Source:MGI Symbol;Acc:MGI:2683536]	-	-	-	-	-	GO:0005515//protein binding;GO:0005488//binding	-
ENSMUST00000053293	0	31.535	0.001	0.61	9.25266543245025	0.008837088005082	0.631172901487972	no	Zscan12	zinc finger and SCAN domain containing 12 [Source:MGI Symbol;Acc:MGI:1099444]	-	-	-	-	GO:0043231//intracellular membrane-bounded organelle;GO:0043229//intracellular organelle;GO:0005623//cell;GO:0043226//organelle;GO:0044464//cell part;GO:0043227//membrane-bounded organelle;GO:0005634//nucleus;GO:0005622//intracellular;GO:0044424//intracellular part	GO:0043167//ion binding;GO:0003677//DNA binding;GO:0097159//organic cyclic compound binding;GO:0003676//nucleic acid binding;GO:0003700//transcription factor activity, sequence-specific DNA binding;GO:0043169//cation binding;GO:0001071//nucleic acid binding transcription factor activity;GO:0046872//metal ion binding;GO:0005488//binding;GO:1901363//heterocyclic compound binding	GO:0051252//regulation of RNA metabolic process;GO:0031323//regulation of cellular metabolic process;GO:0009889//regulation of biosynthetic process;GO:0050794//regulation of cellular process;GO:0010556//regulation of macromolecule biosynthetic process;GO:0019219//regulation of nucleobase-containing compound metabolic process;GO:0080090//regulation of primary metabolic process;GO:2000112//regulati…
ENSMUST00000053456	697.705	0	8.17	0.001	-12.996120363033	1.85199124051775e-05	0.00911232721470795	yes	Sept6	septin 6 [Source:MGI Symbol;Acc:MGI:1888939]	Human Diseases	Infectious diseases	ko05100//Bacterial invasion of epithelial cells	K16939	GO:0000779//condensed chromosome, centromeric region;GO:0097227//sperm annulus;GO:0005856//cytoskeleton;GO:0012505//endomembrane system;GO:0000775//chromosome, centromeric region;GO:0043232//intracellular non-membrane-bounded organelle;GO:0045202//synapse;GO:0044448//cell cortex part;GO:0031514//motile cilium;GO:0032154//cleavage furrow;GO:0032153//cell division site;GO:0000776//kinetochore;GO:00…	GO:0032555//purine ribonucleotide binding;GO:0035639//purine ribonucleoside triphosphate binding;GO:0032550//purine ribonucleoside binding;GO:1901363//heterocyclic compound binding;GO:0017076//purine nucleotide binding;GO:0005525//GTP binding;GO:0017111//nucleoside-triphosphatase activity;GO:0016462//pyrophosphatase activity;GO:0016787//hydrolase activity;GO:0005198//structural molecule activity;…	GO:0048858//cell projection morphogenesis;GO:0016043//cellular component organization;GO:0044699//single-organism process;GO:0000910//cytokinesis;GO:0009653//anatomical structure morphogenesis;GO:0032502//developmental process;GO:0032504//multicellular organism reproduction;GO:0071840//cellular component organization or biogenesis;GO:0019953//sexual reproduction;GO:0051301//cell division;GO:00224…
ENSMUST00000054301	84.225	327.53	1.745	5.42	1.63506581514422	0.042118192716925	1	no	Lipe	lipase, hormone sensitive [Source:MGI Symbol;Acc:MGI:96790]	Organismal Systems;Environmental Information Processing	Endocrine system;Signal transduction	ko04024//cAMP signaling pathway;ko04910//Insulin signaling pathway;ko04152//AMPK signaling pathway;ko04925//Aldosterone synthesis and secretion;ko04923//Regulation of lipolysis in adipocyte	K07188	GO:0005737//cytoplasm;GO:0005622//intracellular;GO:0005901//caveola;GO:0005623//cell;GO:0098857//membrane microdomain;GO:0044464//cell part;GO:0043232//intracellular non-membrane-bounded organelle;GO:0098805//whole membrane;GO:0005886//plasma membrane;GO:0098590//plasma membrane region;GO:0098589//membrane region;GO:0044425//membrane part;GO:0043229//intracellular organelle;GO:0005739//mitochondr…	GO:0004806//triglyceride lipase activity;GO:0003676//nucleic acid binding;GO:0017171//serine hydrolase activity;GO:0016787//hydrolase activity;GO:0052689//carboxylic ester hydrolase activity;GO:0005515//protein binding;GO:0033878//hormone-sensitive lipase activity;GO:0019899//enzyme binding;GO:0019900//kinase binding;GO:0003824//catalytic activity;GO:0003723//RNA binding;GO:0019843//rRNA binding;…	GO:0044282//small molecule catabolic process;GO:1901360//organic cyclic compound metabolic process;GO:0008202//steroid metabolic process;GO:0009987//cellular process;GO:0046340//diacylglycerol catabolic process;GO:0044271//cellular nitrogen compound biosynthetic process;GO:0046486//glycerolipid metabolic process;GO:0034654//nucleobase-containing compound biosynthetic process;GO:0046483//heterocyc…
ENSMUST00000054764	173.505	589.315	3.89	10.395	1.41804769787218	0.0385570720526556	1	no	Suox	sulfite oxidase [Source:MGI Symbol;Acc:MGI:2446117]	Metabolism	Energy metabolism;Global and Overview	ko01100//Metabolic pathways;ko01120//Microbial metabolism in diverse environments;ko00920//Sulfur metabolism	K00387	GO:0031974//membrane-enclosed lumen;GO:0044429//mitochondrial part;GO:0043231//intracellular membrane-bounded organelle;GO:0005758//mitochondrial intermembrane space;GO:0031967//organelle envelope;GO:0005737//cytoplasm;GO:0043229//intracellular organelle;GO:0031975//envelope;GO:0044464//cell part;GO:0043226//organelle;GO:0005739//mitochondrion;GO:0044446//intracellular organelle part;GO:0005622//…	GO:0005488//binding;GO:0043169//cation binding;GO:0016491//oxidoreductase activity;GO:0016670//oxidoreductase activity, acting on a sulfur group of donors, oxygen as acceptor;GO:0043546//molybdopterin cofactor binding;GO:0050662//coenzyme binding;GO:0003824//catalytic activity;GO:0016667//oxidoreductase activity, acting on a sulfur group of donors;GO:0020037//heme binding;GO:0046914//transition m…	GO:0071704//organic substance metabolic process;GO:0044763//single-organism cellular process;GO:0006790//sulfur compound metabolic process;GO:0044237//cellular metabolic process;GO:0031667//response to nutrient levels;GO:2001057//reactive nitrogen species metabolic process;GO:0044699//single-organism process;GO:0008152//metabolic process;GO:0042126//nitrate metabolic process;GO:0042221//response …
ENSMUST00000055071	430	1185	51.645	111.535	1.11079591625571	0.00687081080306309	0.536872628177236	no	Ifi27l2a	interferon, alpha-inducible protein 27 like 2A [Source:MGI Symbol;Acc:MGI:1924183]	-	-	-	-	GO:0019866//organelle inner membrane;GO:0043227//membrane-bounded organelle;GO:0005623//cell;GO:0044422//organelle part;GO:0031967//organelle envelope;GO:0044446//intracellular organelle part;GO:0044425//membrane part;GO:0044464//cell part;GO:0012505//endomembrane system;GO:0005737//cytoplasm;GO:0043229//intracellular organelle;GO:0043231//intracellular membrane-bounded organelle;GO:0044428//nucl…	GO:0003674//molecular_function	GO:0043207//response to external biotic stimulus;GO:0051707//response to other organism;GO:0009615//response to virus;GO:0044699//single-organism process;GO:0044767//single-organism developmental process;GO:0009607//response to biotic stimulus;GO:0032502//developmental process;GO:0051704//multi-organism process;GO:0007568//aging;GO:0009605//response to external stimulus;GO:0050896//response to st…
ENSMUST00000055738	919.215	3203.92	25.94	70.85	1.44958937355368	7.05155509100837e-05	0.0254459816799511	yes	Tsc22d3	TSC22 domain family, member 3 [Source:MGI Symbol;Acc:MGI:1196284]	-	-	-	-	GO:0005634//nucleus;GO:0005623//cell;GO:0005737//cytoplasm;GO:0043226//organelle;GO:0005622//intracellular;GO:0044464//cell part;GO:0044424//intracellular part;GO:0043229//intracellular organelle;GO:0043231//intracellular membrane-bounded organelle;GO:0043227//membrane-bounded organelle	GO:0003700//transcription factor activity, sequence-specific DNA binding;GO:0001071//nucleic acid binding transcription factor activity	GO:0065007//biological regulation;GO:0002682//regulation of immune system process;GO:0048519//negative regulation of biological process;GO:0070228//regulation of lymphocyte apoptotic process;GO:0032844//regulation of homeostatic process;GO:2001141//regulation of RNA biosynthetic process;GO:0050896//response to stimulus;GO:0006950//response to stress;GO:2000106//regulation of leukocyte apoptotic p…
ENSMUST00000056482	0	242.05	0.001	1.93	10.9143851321554	1.04419948874144e-08	1.54803985286308e-05	yes	Itsn1	intersectin 1 (SH3 domain protein 1A) [Source:MGI Symbol;Acc:MGI:1338069]	-	-	-	-	GO:0031982//vesicle;GO:0055037//recycling endosome;GO:0098805//whole membrane;GO:0005737//cytoplasm;GO:0031410//cytoplasmic vesicle;GO:0043197//dendritic spine;GO:0005829//cytosol;GO:0044446//intracellular organelle part;GO:0044297//cell body;GO:0012505//endomembrane system;GO:0031975//envelope;GO:0098833//presynaptic endocytic zone;GO:0005635//nuclear envelope;GO:0043025//neuronal cell body;GO:0…	GO:0005085//guanyl-nucleotide exchange factor activity;GO:0005198//structural molecule activity;GO:0046872//metal ion binding;GO:0043169//cation binding;GO:0005088//Ras guanyl-nucleotide exchange factor activity;GO:0005089//Rho guanyl-nucleotide exchange factor activity;GO:0005515//protein binding;GO:0070064//proline-rich region binding;GO:0005509//calcium ion binding;GO:0030234//enzyme regulator…	GO:1902582//single-organism intracellular transport;GO:0032879//regulation of localization;GO:0010817//regulation of hormone levels;GO:0050769//positive regulation of neurogenesis;GO:0050896//response to stimulus;GO:0050794//regulation of cellular process;GO:0034613//cellular protein localization;GO:0023051//regulation of signaling;GO:0031344//regulation of cell projection organization;GO:0051656…
ENSMUST00000056508	175.54	40.165	1.705	0.315	-2.43634800552426	0.0164941061678596	0.882842154871491	no	Clcn3	chloride channel, voltage-sensitive 3 [Source:MGI Symbol;Acc:MGI:103555]	-	-	-	-	GO:0031224//intrinsic component of membrane;GO:0044425//membrane part;GO:0016020//membrane;GO:0016021//integral component of membrane	GO:0022857//transmembrane transporter activity;GO:0008308//voltage-gated anion channel activity;GO:0022836//gated channel activity;GO:0015075//ion transmembrane transporter activity;GO:0022891//substrate-specific transmembrane transporter activity;GO:0022832//voltage-gated channel activity;GO:0008509//anion transmembrane transporter activity;GO:0022838//substrate-specific channel activity;GO:0005…	GO:0044699//single-organism process;GO:1902476//chloride transmembrane transport;GO:0015698//inorganic anion transport;GO:0098661//inorganic anion transmembrane transport;GO:0009987//cellular process;GO:0055085//transmembrane transport;GO:0044765//single-organism transport;GO:0006821//chloride transport;GO:1902578//single-organism localization;GO:0051179//localization;GO:0006810//transport;GO:003…
ENSMUST00000056518	0	32.31	0.001	0.59	9.2045711442492	0.00894346540699011	0.636285224344525	no	Fam131a	family with sequence similarity 131, member A [Source:MGI Symbol;Acc:MGI:1925658]	-	-	-	-	GO:0005575//cellular_component	GO:0003674//molecular_function	GO:0008150//biological_process
ENSMUST00000056773	0	32.275	0.001	0.885	9.78953364497036	0.0106859473184126	0.709818267455107	no	Sdccag8	serologically defined colon cancer antigen 8 [Source:MGI Symbol;Acc:MGI:1924066]	-	-	-	-	GO:0005813//centrosome;GO:0043226//organelle;GO:0043229//intracellular organelle;GO:0015630//microtubule cytoskeleton;GO:0043228//non-membrane-bounded organelle;GO:0005856//cytoskeleton;GO:0044424//intracellular part;GO:0044446//intracellular organelle part;GO:0005815//microtubule organizing center;GO:0044464//cell part;GO:0005622//intracellular;GO:0043232//intracellular non-membrane-bounded orga…	-	GO:0007098//centrosome cycle;GO:0031023//microtubule organizing center organization;GO:0051297//centrosome organization;GO:0007010//cytoskeleton organization;GO:0007049//cell cycle;GO:0006996//organelle organization;GO:0009987//cellular process;GO:0044699//single-organism process;GO:1902589//single-organism organelle organization;GO:0000226//microtubule cytoskeleton organization;GO:0022402//cell …
ENSMUST00000056931	85.865	358.965	2.075	6.77	1.70604449734071	0.0182806720459809	0.921644948288777	no	Ldb1	LIM domain binding 1 [Source:MGI Symbol;Acc:MGI:894762]	Human Diseases	Cancers	ko05202//Transcriptional misregulation in cancers	K15617	GO:0043233//organelle lumen;GO:0031974//membrane-enclosed lumen;GO:0090575//RNA polymerase II transcription factor complex;GO:0043228//non-membrane-bounded organelle;GO:0031252//cell leading edge;GO:0031981//nuclear lumen;GO:0044446//intracellular organelle part;GO:0044454//nuclear chromosome part;GO:0044464//cell part;GO:1990907//beta-catenin-TCF complex;GO:0005694//chromosome;GO:0043231//intrac…	GO:0001067//regulatory region nucleic acid binding;GO:0001158//enhancer sequence-specific DNA binding;GO:0035326//enhancer binding;GO:0001102//RNA polymerase II activating transcription factor binding;GO:0003690//double-stranded DNA binding;GO:1901363//heterocyclic compound binding;GO:0003677//DNA binding;GO:0044877//macromolecular complex binding;GO:0000976//transcription regulatory region seque…	GO:0002262//myeloid cell homeostasis;GO:0008152//metabolic process;GO:0006996//organelle organization;GO:0009892//negative regulation of metabolic process;GO:2001141//regulation of RNA biosynthetic process;GO:0006357//regulation of transcription from RNA polymerase II promoter;GO:2000026//regulation of multicellular organismal development;GO:0044085//cellular component biogenesis;GO:0010467//gene…
ENSMUST00000057021	0	20.975	0.001	0.45	8.81378119121704	0.0246812195256376	1	no	Osr1	odd-skipped related transcription factor 1 [Source:MGI Symbol;Acc:MGI:1344424]	-	-	-	-	GO:0044464//cell part;GO:0005737//cytoplasm;GO:0044424//intracellular part;GO:0005634//nucleus;GO:0005623//cell;GO:0043231//intracellular membrane-bounded organelle;GO:0005829//cytosol;GO:0044425//membrane part;GO:0016020//membrane;GO:0005622//intracellular;GO:0044444//cytoplasmic part;GO:0019898//extrinsic component of membrane;GO:0043229//intracellular organelle;GO:0043227//membrane-bounded org…	GO:0000977//RNA polymerase II regulatory region sequence-specific DNA binding;GO:0044212//transcription regulatory region DNA binding;GO:0001067//regulatory region nucleic acid binding;GO:1901363//heterocyclic compound binding;GO:0005488//binding;GO:0005515//protein binding;GO:0046872//metal ion binding;GO:0003690//double-stranded DNA binding;GO:0000975//regulatory region DNA binding;GO:1990837//…	GO:0009889//regulation of biosynthetic process;GO:2000696//regulation of epithelial cell differentiation involved in kidney development;GO:1904238//pericyte cell differentiation;GO:0042476//odontogenesis;GO:0010629//negative regulation of gene expression;GO:0072048//renal system pattern specification;GO:0032410//negative regulation of transporter activity;GO:0022414//reproductive process;GO:00721…
ENSMUST00000057185	0	46.28	0.001	0.495	8.95128471496697	0.0274715642837834	1	no	Pcdh1	protocadherin 1 [Source:MGI Symbol;Acc:MGI:104692]	-	-	-	-	GO:0043228//non-membrane-bounded organelle;GO:0044428//nuclear part;GO:0070013//intracellular organelle lumen;GO:0005622//intracellular;GO:0043227//membrane-bounded organelle;GO:0031226//intrinsic component of plasma membrane;GO:0044464//cell part;GO:0044424//intracellular part;GO:0031974//membrane-enclosed lumen;GO:0005623//cell;GO:0044459//plasma membrane part;GO:0031224//intrinsic component of…	GO:0043167//ion binding;GO:0005515//protein binding;GO:0043169//cation binding;GO:0005509//calcium ion binding;GO:0005488//binding;GO:0046872//metal ion binding	GO:0022610//biological adhesion;GO:0098609//cell-cell adhesion;GO:0098742//cell-cell adhesion via plasma-membrane adhesion molecules;GO:0007155//cell adhesion;GO:0007156//homophilic cell adhesion via plasma membrane adhesion molecules;GO:0016339//calcium-dependent cell-cell adhesion via plasma membrane cell adhesion molecules
ENSMUST00000057652	41.825	0	0.845	0.001	-9.72280753116955	0.0015941740757257	0.225956668154476	no	Zfp420	zinc finger protein 420 [Source:MGI Symbol;Acc:MGI:2444666]	-	-	-	-	GO:0005575//cellular_component;GO:0005623//cell;GO:0044424//intracellular part;GO:0005622//intracellular;GO:0005634//nucleus;GO:0043227//membrane-bounded organelle;GO:0043226//organelle;GO:0044464//cell part;GO:0043231//intracellular membrane-bounded organelle;GO:0043229//intracellular organelle	GO:0005488//binding;GO:0003677//DNA binding;GO:0046872//metal ion binding;GO:0043169//cation binding;GO:0001067//regulatory region nucleic acid binding;GO:0000976//transcription regulatory region sequence-specific DNA binding;GO:0000975//regulatory region DNA binding;GO:0003676//nucleic acid binding;GO:1901363//heterocyclic compound binding;GO:0097159//organic cyclic compound binding;GO:0044212//…	GO:0007275//multicellular organism development;GO:0071684//organism emergence from protective structure;GO:0035188//hatching;GO:0001824//blastocyst development;GO:0044699//single-organism process;GO:0044707//single-multicellular organism process;GO:0043009//chordate embryonic development;GO:0001701//in utero embryonic development;GO:0032502//developmental process;GO:0001835//blastocyst hatching;G…
ENSMUST00000057679	0	15.42	0.001	0.545	9.09011241966429	0.0467937591849588	1	no	C1qtnf2	C1q and tumor necrosis factor related protein 2 [Source:MGI Symbol;Acc:MGI:1916433]	-	-	-	-	GO:0005615//extracellular space;GO:0043234//protein complex;GO:0032991//macromolecular complex;GO:0005581//collagen trimer;GO:0044421//extracellular region part;GO:0005576//extracellular region	GO:0042802//identical protein binding;GO:0005102//receptor binding;GO:0005488//binding;GO:0005515//protein binding	GO:0060255//regulation of macromolecule metabolic process;GO:0051259//protein oligomerization;GO:0009967//positive regulation of signal transduction;GO:0070271//protein complex biogenesis;GO:0070875//positive regulation of glycogen metabolic process;GO:0000187//activation of MAPK activity;GO:0009891//positive regulation of biosynthetic process;GO:0001932//regulation of protein phosphorylation;GO:…
ENSMUST00000058237	8.72	78.735	0.15	1.055	2.81420859309867	0.0498377539614908	1	no	Ugt1a7c	UDP glucuronosyltransferase 1 family, polypeptide A7C [Source:MGI Symbol;Acc:MGI:3032636]	Human Diseases;Metabolism;Organismal Systems	Digestive system;Cancers;Global and Overview;Carbohydrate metabolism;Xenobiotics biodegradation and metabolism;Metabolism of cofactors and vitamins;Lipid metabolism	ko01100//Metabolic pathways;ko01110//Biosynthesis of secondary metabolites;ko04976//Bile secretion;ko05204//Chemical carcinogenesis;ko00140//Steroid hormone biosynthesis;ko00830//Retinol metabolism;ko00982//Drug metabolism - cytochrome P450;ko00980//Metabolism of xenobiotics by cytochrome P450;ko00500//Starch and sucrose metabolism;ko00983//Drug metabolism - other enzymes;ko00860//Porphyrin and c…	K00699	GO:0044444//cytoplasmic part;GO:0098588//bounding membrane of organelle;GO:0044432//endoplasmic reticulum part;GO:0005623//cell;GO:0005789//endoplasmic reticulum membrane;GO:0005622//intracellular;GO:0012505//endomembrane system;GO:0044446//intracellular organelle part;GO:0043227//membrane-bounded organelle;GO:0042175//nuclear outer membrane-endoplasmic reticulum membrane network;GO:0044425//memb…	GO:0016758//transferase activity, transferring hexosyl groups;GO:0008194//UDP-glycosyltransferase activity;GO:0015020//glucuronosyltransferase activity;GO:0016757//transferase activity, transferring glycosyl groups;GO:0016740//transferase activity;GO:0003824//catalytic activity	GO:0008202//steroid metabolic process;GO:0006805//xenobiotic metabolic process;GO:0034754//cellular hormone metabolic process;GO:0019439//aromatic compound catabolic process;GO:0009987//cellular process;GO:0006082//organic acid metabolic process;GO:0009056//catabolic process;GO:0008152//metabolic process;GO:1901361//organic cyclic compound catabolic process;GO:0065007//biological regulation;GO:00…
ENSMUST00000058704	0	41.19	0.001	0.5	8.96578428466209	0.00601534739558442	0.496907646866813	no	Irgm2	immunity-related GTPase family M member 2 [Source:MGI Symbol;Acc:MGI:1926262]	-	-	-	-	GO:0044216//other organism cell;GO:0033643//host cell part;GO:0044217//other organism part;GO:0044431//Golgi apparatus part;GO:0016020//membrane;GO:0043226//organelle;GO:0005623//cell;GO:0044432//endoplasmic reticulum part;GO:0012505//endomembrane system;GO:0065010//extracellular membrane-bounded organelle;GO:0005739//mitochondrion;GO:0098588//bounding membrane of organelle;GO:0043657//host cell;…	GO:0043168//anion binding;GO:0019904//protein domain specific binding;GO:0051400//BH domain binding;GO:0043539//protein serine/threonine kinase activator activity;GO:0016818//hydrolase activity, acting on acid anhydrides, in phosphorus-containing anhydrides;GO:0016462//pyrophosphatase activity;GO:0017076//purine nucleotide binding;GO:0098772//molecular function regulator;GO:0001882//nucleoside bi…	GO:0010033//response to organic substance;GO:0031323//regulation of cellular metabolic process;GO:0035556//intracellular signal transduction;GO:0009896//positive regulation of catabolic process;GO:0030522//intracellular receptor signaling pathway;GO:1901701//cellular response to oxygen-containing compound;GO:0000045//autophagosome assembly;GO:0045859//regulation of protein kinase activity;GO:0032…
ENSMUST00000058746	0	125.97	0.001	3.36	11.7142455176661	1.05377776521884e-05	0.00608451281637359	yes	Cd151	CD151 antigen [Source:MGI Symbol;Acc:MGI:1096360]	-	-	-	-	GO:0005623//cell;GO:0005604//basement membrane;GO:0005576//extracellular region;GO:0071944//cell periphery;GO:0044420//extracellular matrix component;GO:0009986//cell surface;GO:0044421//extracellular region part;GO:0031012//extracellular matrix;GO:0031224//intrinsic component of membrane;GO:0005887//integral component of plasma membrane;GO:0005886//plasma membrane;GO:0016020//membrane;GO:0005578…	GO:0005515//protein binding;GO:0044877//macromolecular complex binding;GO:0050839//cell adhesion molecule binding;GO:0005102//receptor binding;GO:0005178//integrin binding;GO:0005488//binding;GO:0032403//protein complex binding	GO:0046649//lymphocyte activation;GO:0050794//regulation of cellular process;GO:0051049//regulation of transport;GO:0006928//movement of cell or subcellular component;GO:0032879//regulation of localization;GO:0051270//regulation of cellular component movement;GO:0040017//positive regulation of locomotion;GO:0009987//cellular process;GO:0051130//positive regulation of cellular component organizati…
ENSMUST00000059115	37.275	0	0.32	0.001	-8.32192809488736	0.0221957150638782	1	no	Mtus1	mitochondrial tumor suppressor 1 [Source:MGI Symbol;Acc:MGI:2142572]	-	-	-	-	GO:0005623//cell;GO:0015630//microtubule cytoskeleton;GO:0043233//organelle lumen;GO:0005730//nucleolus;GO:0044446//intracellular organelle part;GO:0044428//nuclear part;GO:0005856//cytoskeleton;GO:0031974//membrane-enclosed lumen;GO:0044464//cell part;GO:0043231//intracellular membrane-bounded organelle;GO:0070013//intracellular organelle lumen;GO:0044422//organelle part;GO:0043226//organelle;GO…	-	-
ENSMUST00000059372	0	43.115	0.001	0.3	8.22881869049588	0.0310233063072354	1	no	Rnf24	ring finger protein 24 [Source:MGI Symbol;Acc:MGI:1261771]	-	-	-	-	GO:0005623//cell;GO:0031090//organelle membrane;GO:0044422//organelle part;GO:0044444//cytoplasmic part;GO:0043229//intracellular organelle;GO:0044424//intracellular part;GO:0012505//endomembrane system;GO:0098588//bounding membrane of organelle;GO:0005794//Golgi apparatus;GO:0044425//membrane part;GO:0044464//cell part;GO:0005737//cytoplasm;GO:0044446//intracellular organelle part;GO:0044431//Go…	GO:0043169//cation binding;GO:0046914//transition metal ion binding;GO:0019787//ubiquitin-like protein transferase activity;GO:0043167//ion binding;GO:0061630//ubiquitin protein ligase activity;GO:0005488//binding;GO:0004842//ubiquitin-protein transferase activity;GO:0003824//catalytic activity;GO:0046872//metal ion binding;GO:0016740//transferase activity;GO:0061659//ubiquitin-like protein ligas…	GO:0008152//metabolic process;GO:0043170//macromolecule metabolic process;GO:0071704//organic substance metabolic process;GO:0044267//cellular protein metabolic process;GO:0016567//protein ubiquitination;GO:0044238//primary metabolic process;GO:0044237//cellular metabolic process;GO:0009987//cellular process;GO:0043412//macromolecule modification;GO:0070647//protein modification by small protein …
ENSMUST00000059768	72.23	0	0.4	0.001	-8.64385618977473	0.000108321661179013	0.0343454802349851	yes	Tead1	TEA domain family member 1 [Source:MGI Symbol;Acc:MGI:101876]	Environmental Information Processing	Signal transduction	ko04390//Hippo signaling pathway;ko04391//Hippo signaling pathway -fly	K09448	GO:0005634//nucleus;GO:0043233//organelle lumen;GO:0043226//organelle;GO:0044446//intracellular organelle part;GO:0070013//intracellular organelle lumen;GO:0044464//cell part;GO:0044422//organelle part;GO:0043229//intracellular organelle;GO:0043227//membrane-bounded organelle;GO:0005622//intracellular;GO:0005654//nucleoplasm;GO:0005623//cell;GO:0031981//nuclear lumen;GO:0044424//intracellular par…	GO:0000987//core promoter proximal region sequence-specific DNA binding;GO:0000976//transcription regulatory region sequence-specific DNA binding;GO:0003677//DNA binding;GO:0003690//double-stranded DNA binding;GO:0044212//transcription regulatory region DNA binding;GO:0003700//transcription factor activity, sequence-specific DNA binding;GO:0000977//RNA polymerase II regulatory region sequence-spe…	GO:0051716//cellular response to stimulus;GO:0080090//regulation of primary metabolic process;GO:0050789//regulation of biological process;GO:0060255//regulation of macromolecule metabolic process;GO:0010556//regulation of macromolecule biosynthetic process;GO:0048518//positive regulation of biological process;GO:0044700//single organism signaling;GO:0006357//regulation of transcription from RNA …
ENSMUST00000059836	83.955	0	1.045	0.001	-10.0292872269682	0.00396166813060512	0.390272732315682	no	Kif7	kinesin family member 7 [Source:MGI Symbol;Acc:MGI:1098239]	-	-	-	-	-	GO:0036094//small molecule binding;GO:0097367//carbohydrate derivative binding;GO:0001882//nucleoside binding;GO:0008092//cytoskeletal protein binding;GO:0005515//protein binding;GO:0005488//binding;GO:0001883//purine nucleoside binding;GO:0016817//hydrolase activity, acting on acid anhydrides;GO:0043167//ion binding;GO:0032555//purine ribonucleotide binding;GO:0032403//protein complex binding;GO…	GO:0044763//single-organism cellular process;GO:0006928//movement of cell or subcellular component;GO:0009987//cellular process;GO:0044699//single-organism process;GO:0007017//microtubule-based process;GO:0007018//microtubule-based movement
ENSMUST00000060095	24.68	0	0.16	0.001	-7.32192809488736	0.0458663447568698	1	no	Tmtc1	transmembrane and tetratricopeptide repeat containing 1 [Source:MGI Symbol;Acc:MGI:3039590]	-	-	-	-	GO:0044464//cell part;GO:0044425//membrane part;GO:0016021//integral component of membrane;GO:0043226//organelle;GO:0005623//cell;GO:0016020//membrane;GO:0005739//mitochondrion;GO:0005783//endoplasmic reticulum;GO:0005622//intracellular;GO:0044424//intracellular part;GO:0031224//intrinsic component of membrane;GO:0043229//intracellular organelle;GO:0005737//cytoplasm;GO:0044444//cytoplasmic part;…	GO:0016740//transferase activity;GO:0004169//dolichyl-phosphate-mannose-protein mannosyltransferase activity;GO:0016757//transferase activity, transferring glycosyl groups;GO:0000030//mannosyltransferase activity;GO:0005488//binding;GO:0005515//protein binding;GO:0016758//transferase activity, transferring hexosyl groups;GO:0003824//catalytic activity	GO:1901360//organic cyclic compound metabolic process;GO:0006493//protein O-linked glycosylation;GO:1901137//carbohydrate derivative biosynthetic process;GO:0008152//metabolic process;GO:0006139//nucleobase-containing compound metabolic process;GO:1901135//carbohydrate derivative metabolic process;GO:0044238//primary metabolic process;GO:0043413//macromolecule glycosylation;GO:0044249//cellular b…
ENSMUST00000060366	2391.5	7252	37.56	89.365	1.25051284433136	4.18866792522678e-05	0.0166493479494539	yes	Zfp36l2	zinc finger protein 36, C3H type-like 2 [Source:MGI Symbol;Acc:MGI:107945]	-	-	-	-	GO:0043226//organelle;GO:0005737//cytoplasm;GO:0043227//membrane-bounded organelle;GO:0044424//intracellular part;GO:0005622//intracellular;GO:0005623//cell;GO:0005829//cytosol;GO:0043229//intracellular organelle;GO:0043231//intracellular membrane-bounded organelle;GO:0044444//cytoplasmic part;GO:0005634//nucleus;GO:0044464//cell part	GO:0003677//DNA binding;GO:0044822//poly(A) RNA binding;GO:0003729//mRNA binding;GO:0043169//cation binding;GO:0003676//nucleic acid binding;GO:0017091//AU-rich element binding;GO:0005488//binding;GO:0035925//mRNA 3'-UTR AU-rich region binding;GO:0046872//metal ion binding;GO:0097159//organic cyclic compound binding;GO:0043167//ion binding;GO:0003730//mRNA 3'-UTR binding;GO:1901363//heterocyclic …	GO:0006464//cellular protein modification process;GO:2000737//negative regulation of stem cell differentiation;GO:0051252//regulation of RNA metabolic process;GO:0045619//regulation of lymphocyte differentiation;GO:2000736//regulation of stem cell differentiation;GO:0048545//response to steroid hormone;GO:0036211//protein modification process;GO:0031326//regulation of cellular biosynthetic proces…
ENSMUST00000060474	50.61	0	0.8	0.001	-9.64385618977473	0.0127090454029123	0.778046057461999	no	Sept6	septin 6 [Source:MGI Symbol;Acc:MGI:1888939]	Human Diseases	Infectious diseases	ko05100//Bacterial invasion of epithelial cells	K16939	GO:0044448//cell cortex part;GO:0043231//intracellular membrane-bounded organelle;GO:0043005//neuron projection;GO:0099568//cytoplasmic region;GO:0016023//cytoplasmic, membrane-bounded vesicle;GO:0044306//neuron projection terminus;GO:0031988//membrane-bounded vesicle;GO:0005737//cytoplasm;GO:0012505//endomembrane system;GO:0031514//motile cilium;GO:0000793//condensed chromosome;GO:0032173//septi…	GO:0003924//GTPase activity;GO:0019001//guanyl nucleotide binding;GO:0017111//nucleoside-triphosphatase activity;GO:0005515//protein binding;GO:0016818//hydrolase activity, acting on acid anhydrides, in phosphorus-containing anhydrides;GO:0032553//ribonucleotide binding;GO:0043167//ion binding;GO:0032947//protein complex scaffold;GO:0043168//anion binding;GO:0097159//organic cyclic compound bindi…	GO:0044767//single-organism developmental process;GO:0032990//cell part morphogenesis;GO:0060271//cilium morphogenesis;GO:0032989//cellular component morphogenesis;GO:0022414//reproductive process;GO:0048232//male gamete generation;GO:0044703//multi-organism reproductive process;GO:0048609//multicellular organismal reproductive process;GO:0030154//cell differentiation;GO:0022402//cell cycle proce…
ENSMUST00000060632	0	41.58	0.001	0.33	8.36632221424582	0.03289070508792	1	no	Ogfod1	2-oxoglutarate and iron-dependent oxygenase domain containing 1 [Source:MGI Symbol;Acc:MGI:2442978]	-	-	-	-	-	GO:0005488//binding;GO:0031406//carboxylic acid binding;GO:0016706//oxidoreductase activity, acting on paired donors, with incorporation or reduction of molecular oxygen, 2-oxoglutarate as one donor, and incorporation of one atom each of oxygen into both donors;GO:0030246//carbohydrate binding;GO:0016705//oxidoreductase activity, acting on paired donors, with incorporation or reduction of molecul…	GO:0008152//metabolic process;GO:0044699//single-organism process;GO:0044710//single-organism metabolic process;GO:0055114//oxidation-reduction process
ENSMUST00000061239	0.06	86.55	0.001	2.08	11.0223678130285	0.00494919527232591	0.445061360354586	no	Sh3bp1	SH3-domain binding protein 1 [Source:MGI Symbol;Acc:MGI:104603]	-	-	-	-	GO:0005622//intracellular;GO:0005737//cytoplasm;GO:0005623//cell;GO:0044424//intracellular part;GO:0044464//cell part	GO:0008047//enzyme activator activity;GO:0060589//nucleoside-triphosphatase regulator activity;GO:0005515//protein binding;GO:0030234//enzyme regulator activity;GO:0030695//GTPase regulator activity;GO:0005096//GTPase activator activity;GO:0098772//molecular function regulator;GO:0005488//binding	GO:0048518//positive regulation of biological process;GO:0065007//biological regulation;GO:0043085//positive regulation of catalytic activity;GO:0051336//regulation of hydrolase activity;GO:0019222//regulation of metabolic process;GO:0050790//regulation of catalytic activity;GO:0007154//cell communication;GO:0065009//regulation of molecular function;GO:0043547//positive regulation of GTPase activ…
ENSMUST00000061352	0.005	114.45	0.001	3.235	11.6595499968799	4.77344023119752e-05	0.0183103158742572	yes	Rdx	radixin [Source:MGI Symbol;Acc:MGI:97887]	Human Diseases;Cellular Processes	Cancers;Cell motility	ko04810//Regulation of actin cytoskeleton;ko05205//Proteoglycans in cancer;ko05206//MicroRNAs in cancer	K05762	GO:0044424//intracellular part;GO:0005622//intracellular;GO:0043228//non-membrane-bounded organelle;GO:0005623//cell;GO:0044464//cell part;GO:0043226//organelle;GO:0005856//cytoskeleton;GO:0043232//intracellular non-membrane-bounded organelle;GO:0043229//intracellular organelle	GO:0005488//binding;GO:0008092//cytoskeletal protein binding;GO:0005515//protein binding	-
ENSMUST00000061653	49.34	501.32	3	23.665	2.97972051624248	0.00027757467181063	0.0702186611281592	no	Cfd	complement factor D (adipsin) [Source:MGI Symbol;Acc:MGI:87931]	Human Diseases;Organismal Systems	Immune system;Infectious diseases	ko04610//Complement and coagulation cascades;ko05150//Staphylococcus aureus infection	K01334	GO:0005615//extracellular space;GO:0005576//extracellular region;GO:0044421//extracellular region part	GO:0016787//hydrolase activity;GO:0070011//peptidase activity, acting on L-amino acid peptides;GO:0008233//peptidase activity;GO:0008236//serine-type peptidase activity;GO:0017171//serine hydrolase activity;GO:0004252//serine-type endopeptidase activity;GO:0003824//catalytic activity;GO:0004175//endopeptidase activity	GO:0043207//response to external biotic stimulus;GO:0007154//cell communication;GO:0006959//humoral immune response;GO:0044699//single-organism process;GO:0065007//biological regulation;GO:0009607//response to biotic stimulus;GO:0002253//activation of immune response;GO:0008152//metabolic process;GO:0043170//macromolecule metabolic process;GO:0002376//immune system process;GO:0050789//regulation …
ENSMUST00000061720	0	36.96	0.001	0.375	8.55074678538324	0.0401612796899917	1	no	Zfp775	zinc finger protein 775 [Source:MGI Symbol;Acc:MGI:2683557]	-	-	-	-	GO:0043226//organelle;GO:0044464//cell part;GO:0005634//nucleus;GO:0043227//membrane-bounded organelle;GO:0043229//intracellular organelle;GO:0043231//intracellular membrane-bounded organelle;GO:0005623//cell;GO:0044424//intracellular part;GO:0005622//intracellular	GO:0097159//organic cyclic compound binding;GO:0043167//ion binding;GO:0003677//DNA binding;GO:0046872//metal ion binding;GO:1901363//heterocyclic compound binding;GO:0005488//binding;GO:0043169//cation binding;GO:0003676//nucleic acid binding	GO:0008150//biological_process
ENSMUST00000062934	0	34.08	0.001	0.345	8.43045255166553	0.0454729706323038	1	no	Fam171a1	family with sequence similarity 171, member A1 [Source:MGI Symbol;Acc:MGI:2442917]	-	-	-	-	GO:0016021//integral component of membrane;GO:0031224//intrinsic component of membrane;GO:0016020//membrane;GO:0044425//membrane part	GO:0003674//molecular_function	GO:0008150//biological_process
ENSMUST00000063307	0.595	64.75	0.01	0.875	6.45121111183233	0.00255758092330161	0.307184226845931	no	Ppargc1b	peroxisome proliferative activated receptor, gamma, coactivator 1 beta [Source:MGI Symbol;Acc:MGI:2444934]	Human Diseases	Endocrine and metabolic diseases	ko04931//Insulin resistance	K17962	GO:0070013//intracellular organelle lumen;GO:0044446//intracellular organelle part;GO:0005739//mitochondrion;GO:0043229//intracellular organelle;GO:0044451//nucleoplasm part;GO:0005623//cell;GO:0044428//nuclear part;GO:0031974//membrane-enclosed lumen;GO:0044422//organelle part;GO:0005622//intracellular;GO:0016592//mediator complex;GO:0043227//membrane-bounded organelle;GO:0043231//intracellular …	GO:0051427//hormone receptor binding;GO:0030331//estrogen receptor binding;GO:0003712//transcription cofactor activity;GO:1901363//heterocyclic compound binding;GO:0050682//AF-2 domain binding;GO:0000988//transcription factor activity, protein binding;GO:0005515//protein binding;GO:0005488//binding;GO:0005102//receptor binding;GO:0097159//organic cyclic compound binding;GO:0035257//nuclear hormon…	GO:0010557//positive regulation of macromolecule biosynthetic process;GO:0045893//positive regulation of transcription, DNA-templated;GO:0034599//cellular response to oxidative stress;GO:0008152//metabolic process;GO:1902105//regulation of leukocyte differentiation;GO:0050896//response to stimulus;GO:0045637//regulation of myeloid cell differentiation;GO:1903706//regulation of hemopoiesis;GO:0000…
ENSMUST00000064107	0	51.525	0.001	0.39	8.60733031374961	0.00189455823273324	0.257233175099298	no	Tbc1d30	TBC1 domain family, member 30 [Source:MGI Symbol;Acc:MGI:1921944]	-	-	-	-	GO:0005623//cell;GO:0044446//intracellular organelle part;GO:0071944//cell periphery;GO:0005622//intracellular;GO:0005886//plasma membrane;GO:0044463//cell projection part;GO:0005829//cytosol;GO:0044422//organelle part;GO:0005815//microtubule organizing center;GO:0043228//non-membrane-bounded organelle;GO:0044424//intracellular part;GO:0043229//intracellular organelle;GO:0036064//ciliary basal bo…	GO:0051020//GTPase binding;GO:0019899//enzyme binding;GO:0060589//nucleoside-triphosphatase regulator activity;GO:0017137//Rab GTPase binding;GO:0008047//enzyme activator activity;GO:0005096//GTPase activator activity;GO:0030695//GTPase regulator activity;GO:0005488//binding;GO:0030234//enzyme regulator activity;GO:0098772//molecular function regulator;GO:0031267//small GTPase binding;GO:0005515/…	GO:0050794//regulation of cellular process;GO:0033036//macromolecule localization;GO:0044093//positive regulation of molecular function;GO:0048523//negative regulation of cellular process;GO:0071702//organic substance transport;GO:1902018//negative regulation of cilium assembly;GO:0008104//protein localization;GO:0051093//negative regulation of developmental process;GO:0051179//localization;GO:00…
ENSMUST00000064190	12.78	486.775	0.095	2.86	4.9119438233348	0.000107074851156662	0.0343454802349851	yes	Rai1	retinoic acid induced 1 [Source:MGI Symbol;Acc:MGI:103291]	-	-	-	-	GO:0031981//nuclear lumen;GO:0005622//intracellular;GO:0043231//intracellular membrane-bounded organelle;GO:0044446//intracellular organelle part;GO:0031974//membrane-enclosed lumen;GO:0005634//nucleus;GO:0070013//intracellular organelle lumen;GO:0005654//nucleoplasm;GO:0043233//organelle lumen;GO:0043229//intracellular organelle;GO:0044422//organelle part;GO:0044428//nuclear part;GO:0043227//mem…	GO:0003676//nucleic acid binding;GO:1901363//heterocyclic compound binding;GO:0001067//regulatory region nucleic acid binding;GO:0003677//DNA binding;GO:0044212//transcription regulatory region DNA binding;GO:0043169//cation binding;GO:0046872//metal ion binding;GO:0043167//ion binding;GO:0005488//binding;GO:0097159//organic cyclic compound binding;GO:0003700//transcription factor activity, seque…	GO:0032502//developmental process;GO:0031326//regulation of cellular biosynthetic process;GO:0040015//negative regulation of multicellular organism growth;GO:0048638//regulation of developmental growth;GO:0032922//circadian regulation of gene expression;GO:1903508//positive regulation of nucleic acid-templated transcription;GO:0032501//multicellular organismal process;GO:0060255//regulation of ma…
ENSMUST00000064941	62.045	255.665	1.27	4.095	1.68903495486884	0.0398554628768189	1	no	Nr1d1	nuclear receptor subfamily 1, group D, member 1 [Source:MGI Symbol;Acc:MGI:2444210]	Organismal Systems	Environmental adaptation	ko04710//Circadian rhythm	K03728	GO:0005737//cytoplasm;GO:0043234//protein complex;GO:0005654//nucleoplasm;GO:0042995//cell projection;GO:0044428//nuclear part;GO:0036477//somatodendritic compartment;GO:0043233//organelle lumen;GO:0044309//neuron spine;GO:0005622//intracellular;GO:0005634//nucleus;GO:0044427//chromosomal part;GO:0098794//postsynapse;GO:0044297//cell body;GO:0043025//neuronal cell body;GO:0043232//intracellular n…	GO:0003700//transcription factor activity, sequence-specific DNA binding;GO:0046914//transition metal ion binding;GO:0046872//metal ion binding;GO:0000977//RNA polymerase II regulatory region sequence-specific DNA binding;GO:0003676//nucleic acid binding;GO:0001227//transcriptional repressor activity, RNA polymerase II transcription regulatory region sequence-specific binding;GO:0044212//transcri…	GO:0034143//regulation of toll-like receptor 4 signaling pathway;GO:0051707//response to other organism;GO:0009056//catabolic process;GO:0044763//single-organism cellular process;GO:0048585//negative regulation of response to stimulus;GO:0048545//response to steroid hormone;GO:0044264//cellular polysaccharide metabolic process;GO:2001141//regulation of RNA biosynthetic process;GO:1903530//regulat…
ENSMUST00000065086	76	311.5	1.42	4.595	1.69417393178435	0.0270471890195331	1	no	Gas1	growth arrest specific 1 [Source:MGI Symbol;Acc:MGI:95655]	Environmental Information Processing	Signal transduction	ko04340//Hedgehog signaling pathway	K06232	GO:0044459//plasma membrane part;GO:0046658//anchored component of plasma membrane;GO:0016020//membrane;GO:0005623//cell;GO:0044464//cell part;GO:0031225//anchored component of membrane;GO:0005886//plasma membrane;GO:0071944//cell periphery;GO:0031226//intrinsic component of plasma membrane;GO:0044425//membrane part;GO:0031224//intrinsic component of membrane	GO:0005515//protein binding;GO:0005488//binding	GO:0050680//negative regulation of epithelial cell proliferation;GO:0048705//skeletal system morphogenesis;GO:0010941//regulation of cell death;GO:0048468//cell development;GO:0007389//pattern specification process;GO:2000648//positive regulation of stem cell proliferation;GO:0048589//developmental growth;GO:0022008//neurogenesis;GO:0045861//negative regulation of proteolysis;GO:0010647//positive…
ENSMUST00000065090	0	50.15	0.001	0.25	7.96578428466209	0.00239295903497816	0.295632842219948	no	Flnc	filamin C, gamma [Source:MGI Symbol;Acc:MGI:95557]	Human Diseases;Cellular Processes;Environmental Information Processing	Signal transduction;Cellular commiunity;Infectious diseases;Cancers	ko04010//MAPK signaling pathway;ko04510//Focal adhesion;ko05205//Proteoglycans in cancer;ko05132//Salmonella infection	K04437	GO:0030018//Z disc;GO:0044449//contractile fiber part;GO:0030017//sarcomere;GO:0016528//sarcoplasm;GO:0042383//sarcolemma;GO:0005829//cytosol;GO:0044422//organelle part;GO:0044444//cytoplasmic part;GO:0015629//actin cytoskeleton;GO:0031674//I band;GO:0016020//membrane;GO:0044464//cell part;GO:0044424//intracellular part;GO:0043226//organelle;GO:0005623//cell;GO:0043228//non-membrane-bounded organ…	GO:0042802//identical protein binding;GO:0003779//actin binding;GO:0044877//macromolecular complex binding;GO:0030506//ankyrin binding;GO:0051015//actin filament binding;GO:0008092//cytoskeletal protein binding;GO:0032403//protein complex binding;GO:0005515//protein binding;GO:0005488//binding	GO:0032502//developmental process;GO:0051146//striated muscle cell differentiation;GO:0055002//striated muscle cell development;GO:0055001//muscle cell development;GO:0048869//cellular developmental process;GO:0030029//actin filament-based process;GO:0044699//single-organism process;GO:0009987//cellular process;GO:0042692//muscle cell differentiation;GO:0030154//cell differentiation;GO:0061061//m…
ENSMUST00000065196	34.365	0	0.235	0.001	-7.876516946565	0.0221629073285617	1	no	Scn5a	sodium channel, voltage-gated, type V, alpha [Source:MGI Symbol;Acc:MGI:98251]	Organismal Systems	Circulatory system	ko04261//Adrenergic signaling in cardiomyocytes	K04838	GO:0044464//cell part;GO:0016020//membrane;GO:0043234//protein complex;GO:0098797//plasma membrane protein complex;GO:0098796//membrane protein complex;GO:0031224//intrinsic component of membrane;GO:0005886//plasma membrane;GO:0005623//cell;GO:0034703//cation channel complex;GO:0034706//sodium channel complex;GO:1990351//transporter complex;GO:0044425//membrane part;GO:0034702//ion channel comple…	GO:0022832//voltage-gated channel activity;GO:0022836//gated channel activity;GO:0022857//transmembrane transporter activity;GO:0022892//substrate-specific transporter activity;GO:0015267//channel activity;GO:0005216//ion channel activity;GO:0022803//passive transmembrane transporter activity;GO:0022838//substrate-specific channel activity;GO:0005272//sodium channel activity;GO:0022891//substrate…	GO:0098660//inorganic ion transmembrane transport;GO:0006812//cation transport;GO:0051049//regulation of transport;GO:0034220//ion transmembrane transport;GO:0035725//sodium ion transmembrane transport;GO:1902578//single-organism localization;GO:0051234//establishment of localization;GO:0006814//sodium ion transport;GO:0055085//transmembrane transport;GO:0065007//biological regulation;GO:0015672/…
ENSMUST00000065364	0	19.77	0.001	0.845	9.72280753116955	0.032633063306845	1	no	Chmp3	charged multivesicular body protein 3 [Source:MGI Symbol;Acc:MGI:1913950]	Cellular Processes	Transport and catabolism	ko04144//Endocytosis	K12193	GO:0032991//macromolecular complex;GO:0043227//membrane-bounded organelle;GO:0071944//cell periphery;GO:0044425//membrane part;GO:0098588//bounding membrane of organelle;GO:0010008//endosome membrane;GO:0043231//intracellular membrane-bounded organelle;GO:0098796//membrane protein complex;GO:0044464//cell part;GO:0098805//whole membrane;GO:0043234//protein complex;GO:0000815//ESCRT III complex;GO…	GO:0042802//identical protein binding;GO:1902936//phosphatidylinositol bisphosphate binding;GO:0043167//ion binding;GO:1901981//phosphatidylinositol phosphate binding;GO:0042803//protein homodimerization activity;GO:0036094//small molecule binding;GO:0019899//enzyme binding;GO:0005515//protein binding;GO:0046983//protein dimerization activity;GO:0005543//phospholipid binding;GO:0050997//quaternar…	GO:0051704//multi-organism process;GO:0009987//cellular process;GO:0043902//positive regulation of multi-organism process;GO:0050794//regulation of cellular process;GO:0044403//symbiosis, encompassing mutualism through parasitism;GO:1903649//regulation of cytoplasmic transport;GO:0061024//membrane organization;GO:0008333//endosome to lysosome transport;GO:0090066//regulation of anatomical structu…
ENSMUST00000066026	106	0	0.765	0.001	-9.57931593758001	0.00217578406051195	0.281481799696372	no	Cul9	cullin 9 [Source:MGI Symbol;Acc:MGI:1925559]	-	-	-	-	GO:0032991//macromolecular complex;GO:1990234//transferase complex;GO:0000151//ubiquitin ligase complex;GO:0044424//intracellular part;GO:0043234//protein complex;GO:0005623//cell;GO:0044464//cell part;GO:0031461//cullin-RING ubiquitin ligase complex;GO:1902494//catalytic complex;GO:0005622//intracellular	GO:0005515//protein binding;GO:0019899//enzyme binding;GO:0003824//catalytic activity;GO:0043169//cation binding;GO:0046872//metal ion binding;GO:0005488//binding;GO:0043167//ion binding;GO:0031625//ubiquitin protein ligase binding;GO:0044389//ubiquitin-like protein ligase binding;GO:0016740//transferase activity	GO:0044763//single-organism cellular process;GO:0051783//regulation of nuclear division;GO:0016043//cellular component organization;GO:0006511//ubiquitin-dependent protein catabolic process;GO:0044265//cellular macromolecule catabolic process;GO:0050794//regulation of cellular process;GO:0044237//cellular metabolic process;GO:0033043//regulation of organelle organization;GO:0051603//proteolysis i…
ENSMUST00000066760	143.755	0	3.545	0.001	-11.7915699121269	0.00101016655242905	0.166398396097269	no	Senp3	SUMO/sentrin specific peptidase 3 [Source:MGI Symbol;Acc:MGI:2158736]	-	-	-	-	GO:0031974//membrane-enclosed lumen;GO:0031981//nuclear lumen;GO:0043227//membrane-bounded organelle;GO:0043234//protein complex;GO:0005730//nucleolus;GO:0043228//non-membrane-bounded organelle;GO:0043233//organelle lumen;GO:0005634//nucleus;GO:0043229//intracellular organelle;GO:0044665//MLL1/2 complex;GO:0071339//MLL1 complex;GO:0043226//organelle;GO:1902494//catalytic complex;GO:0005622//intra…	GO:0036459//thiol-dependent ubiquitinyl hydrolase activity;GO:0003824//catalytic activity;GO:0070011//peptidase activity, acting on L-amino acid peptides;GO:0019783//ubiquitin-like protein-specific protease activity;GO:0005488//binding;GO:0016787//hydrolase activity;GO:0005515//protein binding;GO:0008234//cysteine-type peptidase activity;GO:0008233//peptidase activity;GO:0101005//ubiquitinyl hydr…	GO:0071704//organic substance metabolic process;GO:0044267//cellular protein metabolic process;GO:0070646//protein modification by small protein removal;GO:0009987//cellular process;GO:0018205//peptidyl-lysine modification;GO:0006508//proteolysis;GO:0006464//cellular protein modification process;GO:0008152//metabolic process;GO:0036211//protein modification process;GO:0016926//protein desumoylati…
ENSMUST00000066849	205.335	0	3.305	0.001	-11.6904345563951	0.000367800868368585	0.086961125140612	no	Lef1	lymphoid enhancer binding factor 1 [Source:MGI Symbol;Acc:MGI:96770]	Environmental Information Processing;Organismal Systems;Cellular Processes;Human Diseases	Endocrine system;Cardiovascular diseases;Cancers;Cellular commiunity;Signal transduction	ko05200//Pathways in cancer;ko04390//Hippo signaling pathway;ko04310//Wnt signaling pathway;ko05215//Prostate cancer;ko04520//Adherens junction;ko04916//Melanogenesis;ko05412//Arrhythmogenic right ventricular cardiomyopathy (ARVC);ko05221//Acute myeloid leukemia;ko05210//Colorectal cancer;ko05213//Endometrial cancer;ko05217//Basal cell carcinoma;ko05216//Thyroid cancer	K04492	GO:0043231//intracellular membrane-bounded organelle;GO:0043229//intracellular organelle;GO:0043226//organelle;GO:0043227//membrane-bounded organelle;GO:0005622//intracellular;GO:0044464//cell part;GO:0005634//nucleus;GO:0044424//intracellular part;GO:0005623//cell	GO:1901363//heterocyclic compound binding;GO:0005488//binding;GO:0003677//DNA binding;GO:0008013//beta-catenin binding;GO:0097159//organic cyclic compound binding;GO:0005515//protein binding;GO:0003676//nucleic acid binding	GO:0006357//regulation of transcription from RNA polymerase II promoter;GO:0007154//cell communication;GO:0051171//regulation of nitrogen compound metabolic process;GO:0051716//cellular response to stimulus;GO:0080090//regulation of primary metabolic process;GO:0051252//regulation of RNA metabolic process;GO:0009889//regulation of biosynthetic process;GO:0007165//signal transduction;GO:2000112//r…
ENSMUST00000066859	179.665	636.7	2.285	6.385	1.48249245464465	0.00476505663936385	0.437086374312751	no	Cfh	complement component factor h [Source:MGI Symbol;Acc:MGI:88385]	Organismal Systems;Human Diseases	Infectious diseases;Immune system	ko04610//Complement and coagulation cascades;ko05150//Staphylococcus aureus infection	K04004	GO:0005737//cytoplasm;GO:0043229//intracellular organelle;GO:0043231//intracellular membrane-bounded organelle;GO:0044464//cell part;GO:0044424//intracellular part;GO:0044421//extracellular region part;GO:0071944//cell periphery;GO:0005623//cell;GO:0043227//membrane-bounded organelle;GO:0043226//organelle;GO:0005622//intracellular;GO:0005576//extracellular region;GO:0005886//plasma membrane;GO:00…	GO:0005539//glycosaminoglycan binding;GO:0097367//carbohydrate derivative binding;GO:0001848//complement binding;GO:0043167//ion binding;GO:0005515//protein binding;GO:0005488//binding;GO:0001851//complement component C3b binding;GO:0001948//glycoprotein binding;GO:0043168//anion binding;GO:0001846//opsonin binding;GO:1901681//sulfur compound binding;GO:0008201//heparin binding;GO:0043394//proteo…	GO:0002253//activation of immune response;GO:0002682//regulation of immune system process;GO:0065007//biological regulation;GO:1903034//regulation of response to wounding;GO:0050776//regulation of immune response;GO:0044238//primary metabolic process;GO:0002684//positive regulation of immune system process;GO:0051246//regulation of protein metabolic process;GO:0048583//regulation of response to s…
ENSMUST00000066912	0	151.445	0.001	2.245	11.1324997296285	1.46462064406839e-06	0.0011315329040716	yes	Iigp1	interferon inducible GTPase 1 [Source:MGI Symbol;Acc:MGI:1926259]	-	-	-	-	GO:0005794//Golgi apparatus;GO:0020005//symbiont-containing vacuole membrane;GO:0044431//Golgi apparatus part;GO:0032580//Golgi cisterna membrane;GO:0044215//other organism;GO:0044444//cytoplasmic part;GO:0005635//nuclear envelope;GO:0031984//organelle subcompartment;GO:0033643//host cell part;GO:0031090//organelle membrane;GO:0043227//membrane-bounded organelle;GO:0005783//endoplasmic reticulum;…	GO:0032550//purine ribonucleoside binding;GO:0032549//ribonucleoside binding;GO:0001883//purine nucleoside binding;GO:0036094//small molecule binding;GO:1901265//nucleoside phosphate binding;GO:0032555//purine ribonucleotide binding;GO:0043167//ion binding;GO:0016817//hydrolase activity, acting on acid anhydrides;GO:0000166//nucleotide binding;GO:0017076//purine nucleotide binding;GO:0032553//rib…	GO:0006950//response to stress;GO:0031323//regulation of cellular metabolic process;GO:0023052//signaling;GO:0009605//response to external stimulus;GO:0042221//response to chemical;GO:0002376//immune system process;GO:0051716//cellular response to stimulus;GO:0044700//single organism signaling;GO:0042832//defense response to protozoan;GO:0035458//cellular response to interferon-beta;GO:0010506//r…
ENSMUST00000067481	0	74.65	0.001	0.905	9.82177398197057	0.000452898942049214	0.0997705448523114	no	Pigo	phosphatidylinositol glycan anchor biosynthesis, class O [Source:MGI Symbol;Acc:MGI:1861452]	Metabolism	Glycan biosynthesis and metabolism;Global and Overview	ko01100//Metabolic pathways;ko00563//Glycosylphosphatidylinositol(GPI)-anchor biosynthesis	K05288	GO:0044425//membrane part;GO:0016021//integral component of membrane;GO:0031224//intrinsic component of membrane;GO:0016020//membrane	GO:0051377//mannose-ethanolamine phosphotransferase activity;GO:0003824//catalytic activity;GO:0016780//phosphotransferase activity, for other substituted phosphate groups;GO:0016740//transferase activity;GO:0016772//transferase activity, transferring phosphorus-containing groups	GO:0034645//cellular macromolecule biosynthetic process;GO:0019637//organophosphate metabolic process;GO:0044711//single-organism biosynthetic process;GO:0009987//cellular process;GO:0090407//organophosphate biosynthetic process;GO:0006464//cellular protein modification process;GO:0044260//cellular macromolecule metabolic process;GO:0044267//cellular protein metabolic process;GO:0046467//membrane…
ENSMUST00000067780	259.245	0.005	4.74	0.001	-12.2106713437856	1.19351142532941e-07	0.000130935364427188	yes	Myef2	myelin basic protein expression factor 2, repressor [Source:MGI Symbol;Acc:MGI:104592]	-	-	-	-	GO:0044446//intracellular organelle part;GO:0043231//intracellular membrane-bounded organelle;GO:0044422//organelle part;GO:0005622//intracellular;GO:0005634//nucleus;GO:0044464//cell part;GO:0005681//spliceosomal complex;GO:0043227//membrane-bounded organelle;GO:0005623//cell;GO:0043229//intracellular organelle;GO:0044428//nuclear part;GO:0005737//cytoplasm;GO:0071014//post-mRNA release spliceos…	GO:0003676//nucleic acid binding;GO:1990837//sequence-specific double-stranded DNA binding;GO:0001012//RNA polymerase II regulatory region DNA binding;GO:0001071//nucleic acid binding transcription factor activity;GO:0044212//transcription regulatory region DNA binding;GO:0001067//regulatory region nucleic acid binding;GO:0003700//transcription factor activity, sequence-specific DNA binding;GO:00…	GO:0010605//negative regulation of macromolecule metabolic process;GO:0051252//regulation of RNA metabolic process;GO:0019222//regulation of metabolic process;GO:0051172//negative regulation of nitrogen compound metabolic process;GO:0006979//response to oxidative stress;GO:0033554//cellular response to stress;GO:0031326//regulation of cellular biosynthetic process;GO:2000112//regulation of cellul…
ENSMUST00000067975	0	58.175	0.001	0.51	8.99435343685886	0.0159049363443345	0.870692089117547	no	Naip2	NLR family, apoptosis inhibitory protein 2 [Source:MGI Symbol;Acc:MGI:1298226]	Organismal Systems;Human Diseases	Infectious diseases;Immune system	ko04621//NOD-like receptor signaling pathway;ko05134//Legionellosis	K12807	GO:0043234//protein complex;GO:0044464//cell part;GO:0005829//cytosol;GO:0005622//intracellular;GO:0044424//intracellular part;GO:0044444//cytoplasmic part;GO:0061702//inflammasome complex;GO:0072557//IPAF inflammasome complex;GO:0032991//macromolecular complex;GO:0005737//cytoplasm;GO:0005623//cell;GO:0044445//cytosolic part	GO:0005488//binding;GO:0061135//endopeptidase regulator activity;GO:0036094//small molecule binding;GO:0030234//enzyme regulator activity;GO:0046872//metal ion binding;GO:0043167//ion binding;GO:0043027//cysteine-type endopeptidase inhibitor activity involved in apoptotic process;GO:0004866//endopeptidase inhibitor activity;GO:0005515//protein binding;GO:0032555//purine ribonucleotide binding;GO:…	GO:0014070//response to organic cyclic compound;GO:0006952//defense response;GO:0048519//negative regulation of biological process;GO:0009719//response to endogenous stimulus;GO:0008219//cell death;GO:0009607//response to biotic stimulus;GO:0043069//negative regulation of programmed cell death;GO:0032870//cellular response to hormone stimulus;GO:0071407//cellular response to organic cyclic compou…
ENSMUST00000068214	11.785	0	0.13	0.001	-7.02236781302845	0.0467099263590121	1	no	Astn2	astrotactin 2 [Source:MGI Symbol;Acc:MGI:1889277]	-	-	-	-	GO:0043229//intracellular organelle;GO:0044424//intracellular part;GO:0016021//integral component of membrane;GO:0044464//cell part;GO:0043025//neuronal cell body;GO:0016020//membrane;GO:0044425//membrane part;GO:0099568//cytoplasmic region;GO:0012505//endomembrane system;GO:0071944//cell periphery;GO:0031224//intrinsic component of membrane;GO:0044297//cell body;GO:0043226//organelle;GO:0005622/…	GO:0005488//binding;GO:0043169//cation binding;GO:0005515//protein binding;GO:0043168//anion binding;GO:0036094//small molecule binding;GO:0043167//ion binding;GO:0005509//calcium ion binding;GO:0043533//inositol 1,3,4,5 tetrakisphosphate binding;GO:0046872//metal ion binding;GO:0043178//alcohol binding	GO:1903827//regulation of cellular protein localization;GO:0065007//biological regulation;GO:0032502//developmental process;GO:0001738//morphogenesis of a polarized epithelium;GO:0060341//regulation of cellular localization;GO:0032879//regulation of localization;GO:2000009//negative regulation of protein localization to cell surface;GO:0015031//protein transport;GO:0071702//organic substance tran…
ENSMUST00000068452	216.415	77.265	1.475	0.42	-1.81225372147044	0.0271806056083842	1	no	Cnot1	CCR4-NOT transcription complex, subunit 1 [Source:MGI Symbol;Acc:MGI:2442402]	Genetic Information Processing	Folding, sorting and degradation	ko03018//RNA degradation	K12604	GO:0005623//cell;GO:0032991//macromolecular complex;GO:0044464//cell part;GO:0005622//intracellular;GO:0030014//CCR4-NOT complex;GO:0030015//CCR4-NOT core complex;GO:0044424//intracellular part;GO:0043234//protein complex	-	GO:2000112//regulation of cellular macromolecule biosynthetic process;GO:0080090//regulation of primary metabolic process;GO:0032268//regulation of cellular protein metabolic process;GO:0034248//regulation of cellular amide metabolic process;GO:0050789//regulation of biological process;GO:0009889//regulation of biosynthetic process;GO:0051171//regulation of nitrogen compound metabolic process;GO:…
ENSMUST00000068690	0.955	69.465	0.01	0.515	5.68650052718322	0.00344743562892347	0.357471052085707	no	Chst3	carbohydrate sulfotransferase 3 [Source:MGI Symbol;Acc:MGI:1858224]	Metabolism	Glycan biosynthesis and metabolism	ko00532//Glycosaminoglycan biosynthesis - chondroitin sulfate / dermatan sulfate	K01020	GO:0016021//integral component of membrane;GO:0031224//intrinsic component of membrane;GO:0044446//intracellular organelle part;GO:0000139//Golgi membrane;GO:0005623//cell;GO:0044424//intracellular part;GO:0016020//membrane;GO:0044464//cell part;GO:0044425//membrane part;GO:0012505//endomembrane system;GO:0098791//Golgi subcompartment;GO:0005737//cytoplasm;GO:0031984//organelle subcompartment;GO:…	GO:0034481//chondroitin sulfotransferase activity;GO:0016740//transferase activity;GO:0050698//proteoglycan sulfotransferase activity;GO:0003824//catalytic activity;GO:0001517//N-acetylglucosamine 6-O-sulfotransferase activity;GO:0008459//chondroitin 6-sulfotransferase activity;GO:0008146//sulfotransferase activity;GO:0016782//transferase activity, transferring sulfur-containing groups	GO:0009100//glycoprotein metabolic process;GO:0030204//chondroitin sulfate metabolic process;GO:0050654//chondroitin sulfate proteoglycan metabolic process;GO:0043029//T cell homeostasis;GO:0050650//chondroitin sulfate proteoglycan biosynthetic process;GO:0032879//regulation of localization;GO:0006082//organic acid metabolic process;GO:0044237//cellular metabolic process;GO:0009058//biosynthetic …
ENSMUST00000068853	67.69	0	0.26	0.001	-8.02236781302845	0.00656107898531536	0.521586761712324	no	Fat2	FAT atypical cadherin 2 [Source:MGI Symbol;Acc:MGI:2685369]	-	-	-	-	GO:0005912//adherens junction;GO:0043227//membrane-bounded organelle;GO:0070161//anchoring junction;GO:0016021//integral component of membrane;GO:0043226//organelle;GO:0044464//cell part;GO:0030054//cell junction;GO:0043229//intracellular organelle;GO:0005886//plasma membrane;GO:0071944//cell periphery;GO:0044444//cytoplasmic part;GO:0044424//intracellular part;GO:0005623//cell;GO:0012505//endome…	GO:0046872//metal ion binding;GO:0005488//binding;GO:0043169//cation binding;GO:0043167//ion binding;GO:0005509//calcium ion binding	GO:0016477//cell migration;GO:0010631//epithelial cell migration;GO:0009987//cellular process;GO:0048870//cell motility;GO:0090130//tissue migration;GO:0007156//homophilic cell adhesion via plasma membrane adhesion molecules;GO:0090132//epithelium migration;GO:0051179//localization;GO:0032501//multicellular organismal process;GO:0031589//cell-substrate adhesion;GO:0040011//locomotion;GO:0044763//…
ENSMUST00000069128	0	60.46	0.001	0.82	9.67948009950545	0.0165790314713432	0.882842154871491	no	Rbm12b1	RNA binding motif protein 12 B1 [Source:MGI Symbol;Acc:MGI:1919647]	-	-	-	-	GO:0005575//cellular_component	GO:1901363//heterocyclic compound binding;GO:0003723//RNA binding;GO:0005488//binding;GO:0097159//organic cyclic compound binding;GO:0003676//nucleic acid binding	GO:0008150//biological_process
ENSMUST00000069309	15.15	132.995	0.16	1.1	2.78135971352466	0.0226226315642682	1	no	Uty	ubiquitously transcribed tetratricopeptide repeat gene, Y chromosome [Source:MGI Symbol;Acc:MGI:894810]	Human Diseases	Cancers	ko05202//Transcriptional misregulation in cancers	K11447	-	GO:0005488//binding;GO:0005515//protein binding	-
ENSMUST00000069507	144.235	802.92	1.49	6.56	2.13838348415592	2.25091446869867e-05	0.0107364705523068	yes	C4b	complement component 4B (Chido blood group) [Source:MGI Symbol;Acc:MGI:88228]	Organismal Systems;Human Diseases	Immune diseases;Immune system;Infectious diseases	ko05133//Pertussis;ko04610//Complement and coagulation cascades;ko05322//Systemic lupus erythematosus;ko05150//Staphylococcus aureus infection	K03989	GO:0030054//cell junction;GO:0036477//somatodendritic compartment;GO:0005623//cell;GO:0044421//extracellular region part;GO:0043025//neuronal cell body;GO:0097458//neuron part;GO:0005615//extracellular space;GO:0044216//other organism cell;GO:0042995//cell projection;GO:0005576//extracellular region;GO:0044215//other organism;GO:0030425//dendrite;GO:0044297//cell body;GO:0043005//neuron projectio…	GO:0030234//enzyme regulator activity;GO:0001846//opsonin binding;GO:0098772//molecular function regulator;GO:0061134//peptidase regulator activity;GO:0005488//binding;GO:0005515//protein binding;GO:0004857//enzyme inhibitor activity;GO:0030414//peptidase inhibitor activity;GO:0001849//complement component C1q binding;GO:0004866//endopeptidase inhibitor activity;GO:0061135//endopeptidase regulato…	GO:0006950//response to stress;GO:0002250//adaptive immune response;GO:0052548//regulation of endopeptidase activity;GO:0044710//single-organism metabolic process;GO:0002682//regulation of immune system process;GO:0006954//inflammatory response;GO:0048584//positive regulation of response to stimulus;GO:0048523//negative regulation of cellular process;GO:0002460//adaptive immune response based on …
ENSMUST00000069520	0	17.075	0.001	0.29	8.17990909001493	0.0371007607642704	1	no	Syp	synaptophysin [Source:MGI Symbol;Acc:MGI:98467]	-	-	-	-	GO:0098793//presynapse;GO:0043232//intracellular non-membrane-bounded organelle;GO:0070382//exocytic vesicle;GO:0030672//synaptic vesicle membrane;GO:0071944//cell periphery;GO:0044444//cytoplasmic part;GO:0031224//intrinsic component of membrane;GO:0031300//intrinsic component of organelle membrane;GO:0031301//integral component of organelle membrane;GO:0048471//perinuclear region of cytoplasm;G…	GO:0019905//syntaxin binding;GO:0000149//SNARE binding;GO:0036094//small molecule binding;GO:0008289//lipid binding;GO:0005496//steroid binding;GO:0032934//sterol binding;GO:0097159//organic cyclic compound binding;GO:0042169//SH2 domain binding;GO:0015485//cholesterol binding;GO:0005515//protein binding;GO:0044877//macromolecular complex binding;GO:0042802//identical protein binding;GO:0017075//…	GO:0044763//single-organism cellular process;GO:0060341//regulation of cellular localization;GO:0097480//establishment of synaptic vesicle localization;GO:0065007//biological regulation;GO:0042221//response to chemical;GO:0009987//cellular process;GO:0023052//signaling;GO:0006810//transport;GO:0007268//synaptic transmission;GO:0032386//regulation of intracellular transport;GO:0099536//synaptic si…
ENSMUST00000069620	88.495	0	0.84	0.001	-9.71424551766612	2.11566360549967e-05	0.0101798680484626	yes	Per2	period circadian clock 2 [Source:MGI Symbol;Acc:MGI:1195265]	Human Diseases;Organismal Systems	Environmental adaptation;Infectious diseases;Cancers	ko05202//Transcriptional misregulation in cancers;ko05168//Herpes simplex infection;ko04713//Circadian entrainment;ko04710//Circadian rhythm;ko04711//Circadian rhythm - fly	K02633	GO:0005622//intracellular;GO:0005623//cell;GO:0043229//intracellular organelle;GO:0044424//intracellular part;GO:0043231//intracellular membrane-bounded organelle;GO:0043227//membrane-bounded organelle;GO:0044464//cell part;GO:0005634//nucleus;GO:0043226//organelle	GO:0005488//binding;GO:0005515//protein binding	GO:0031324//negative regulation of cellular metabolic process;GO:0010629//negative regulation of gene expression;GO:2001141//regulation of RNA biosynthetic process;GO:0010556//regulation of macromolecule biosynthetic process;GO:0045892//negative regulation of transcription, DNA-templated;GO:0010558//negative regulation of macromolecule biosynthetic process;GO:0080090//regulation of primary metabo…
ENSMUST00000069902	183.155	548.955	3.265	7.66	1.23026140037853	0.0278288549876779	1	no	Nnt	nicotinamide nucleotide transhydrogenase [Source:MGI Symbol;Acc:MGI:109279]	Metabolism	Global and Overview;Metabolism of cofactors and vitamins	ko01100//Metabolic pathways;ko00760//Nicotinate and nicotinamide metabolism	K00323	GO:0031224//intrinsic component of membrane;GO:0016020//membrane;GO:0044425//membrane part;GO:0016021//integral component of membrane	GO:0003824//catalytic activity;GO:0016491//oxidoreductase activity	GO:0055114//oxidation-reduction process;GO:0008152//metabolic process;GO:0044710//single-organism metabolic process;GO:0044699//single-organism process
ENSMUST00000069927	183.5	657	21.025	59.39	1.49811423214604	0.0058766279637776	0.491972757995246	no	S100a8	S100 calcium binding protein A8 (calgranulin A) [Source:MGI Symbol;Acc:MGI:88244]	-	-	-	-	GO:0005737//cytoplasm;GO:0005886//plasma membrane;GO:0005829//cytosol;GO:0005856//cytoskeleton;GO:0044444//cytoplasmic part;GO:0045111//intermediate filament cytoskeleton;GO:0005615//extracellular space;GO:0071944//cell periphery;GO:0044421//extracellular region part;GO:0043229//intracellular organelle;GO:0005623//cell;GO:0043226//organelle;GO:0043232//intracellular non-membrane-bounded organelle…	GO:0043177//organic acid binding;GO:0008017//microtubule binding;GO:0044877//macromolecular complex binding;GO:0035662//Toll-like receptor 4 binding;GO:0033293//monocarboxylic acid binding;GO:0036094//small molecule binding;GO:0043168//anion binding;GO:0035325//Toll-like receptor binding;GO:0005102//receptor binding;GO:0005509//calcium ion binding;GO:0050542//icosanoid binding;GO:0050544//arachid…	GO:0007275//multicellular organism development;GO:0007267//cell-cell signaling;GO:0006919//activation of cysteine-type endopeptidase activity involved in apoptotic process;GO:0048856//anatomical structure development;GO:0043068//positive regulation of programmed cell death;GO:0051674//localization of cell;GO:0036211//protein modification process;GO:0014002//astrocyte development;GO:0023056//posit…
ENSMUST00000069960	64.135	276.085	6.995	23.525	1.74979876045115	0.0408498876007701	1	no	S100a9	S100 calcium binding protein A9 (calgranulin B) [Source:MGI Symbol;Acc:MGI:1338947]	-	-	-	-	GO:0030054//cell junction;GO:0044464//cell part;GO:0005576//extracellular region;GO:0044424//intracellular part;GO:0005615//extracellular space;GO:0031974//membrane-enclosed lumen;GO:0043232//intracellular non-membrane-bounded organelle;GO:0043233//organelle lumen;GO:0005886//plasma membrane;GO:0005737//cytoplasm;GO:0005623//cell;GO:0043226//organelle;GO:0044428//nuclear part;GO:0044446//intracel…	GO:0043169//cation binding;GO:0005509//calcium ion binding;GO:0008092//cytoskeletal protein binding;GO:0043177//organic acid binding;GO:0008270//zinc ion binding;GO:0035662//Toll-like receptor 4 binding;GO:0036041//long-chain fatty acid binding;GO:0050544//arachidonic acid binding;GO:0005102//receptor binding;GO:0015631//tubulin binding;GO:0016209//antioxidant activity;GO:0050542//icosanoid bindi…	GO:0051247//positive regulation of protein metabolic process;GO:0043170//macromolecule metabolic process;GO:1903034//regulation of response to wounding;GO:0006508//proteolysis;GO:0051128//regulation of cellular component organization;GO:0016485//protein processing;GO:0044707//single-multicellular organism process;GO:0032502//developmental process;GO:0031346//positive regulation of cell projection…
ENSMUST00000070478	121.1	386.43	1.355	3.37	1.31445573982799	0.0477417615807355	1	no	Sdc3	syndecan 3 [Source:MGI Symbol;Acc:MGI:1349163]	Environmental Information Processing	Signaling molecules and interaction	ko04514//Cell adhesion molecules (CAMs)	K16337	GO:0042995//cell projection;GO:0043005//neuron projection;GO:0032991//macromolecular complex;GO:0005796//Golgi lumen;GO:0071944//cell periphery;GO:0031224//intrinsic component of membrane;GO:0016021//integral component of membrane;GO:0043233//organelle lumen;GO:0070013//intracellular organelle lumen;GO:0044431//Golgi apparatus part;GO:0043231//intracellular membrane-bounded organelle;GO:0043226//…	GO:0042802//identical protein binding;GO:0005515//protein binding;GO:0005488//binding	GO:0009987//cellular process;GO:0030334//regulation of cell migration;GO:0051270//regulation of cellular component movement;GO:0040011//locomotion;GO:0044699//single-organism process;GO:0022610//biological adhesion;GO:0016477//cell migration;GO:0051674//localization of cell;GO:0006928//movement of cell or subcellular component;GO:0048870//cell motility;GO:0050794//regulation of cellular process;G…
ENSMUST00000070481	1227.985	767.52	16.065	7.915	-1.02125972533423	0.0189175700292611	0.937385247348743	no	Ppp1r3b	protein phosphatase 1, regulatory subunit 3B [Source:MGI Symbol;Acc:MGI:2177268]	Human Diseases;Organismal Systems	Endocrine system;Endocrine and metabolic diseases	ko04910//Insulin signaling pathway;ko04931//Insulin resistance	K07189	GO:0044424//intracellular part;GO:0043234//protein complex;GO:0005622//intracellular;GO:0044444//cytoplasmic part;GO:0005737//cytoplasm;GO:0042587//glycogen granule;GO:0043229//intracellular organelle;GO:0000164//protein phosphatase type 1 complex;GO:0044464//cell part;GO:1902494//catalytic complex;GO:0043226//organelle;GO:1903293//phosphatase complex;GO:0005623//cell;GO:0008287//protein serine/t…	GO:0016787//hydrolase activity;GO:0019899//enzyme binding;GO:0019888//protein phosphatase regulator activity;GO:0003824//catalytic activity;GO:0042578//phosphoric ester hydrolase activity;GO:0030234//enzyme regulator activity;GO:0050196//[phosphorylase] phosphatase activity;GO:0005515//protein binding;GO:0098772//molecular function regulator;GO:0005488//binding;GO:0016791//phosphatase activity;GO…	GO:0044238//primary metabolic process;GO:0006109//regulation of carbohydrate metabolic process;GO:0010675//regulation of cellular carbohydrate metabolic process;GO:0044710//single-organism metabolic process;GO:0015980//energy derivation by oxidation of organic compounds;GO:0044237//cellular metabolic process;GO:0051336//regulation of hydrolase activity;GO:0043255//regulation of carbohydrate biosy…
ENSMUST00000070748	0	15.06	0.001	0.28	8.12928301694497	0.0496867410367888	1	no	Ldb2	LIM domain binding 2 [Source:MGI Symbol;Acc:MGI:894670]	-	-	-	-	GO:0043226//organelle;GO:0031974//membrane-enclosed lumen;GO:0071944//cell periphery;GO:0044424//intracellular part;GO:0032991//macromolecular complex;GO:0043232//intracellular non-membrane-bounded organelle;GO:0043231//intracellular membrane-bounded organelle;GO:0043228//non-membrane-bounded organelle;GO:0016020//membrane;GO:0044428//nuclear part;GO:0044446//intracellular organelle part;GO:00057…	GO:0019904//protein domain specific binding;GO:0003712//transcription cofactor activity;GO:0001085//RNA polymerase II transcription factor binding;GO:0033613//activating transcription factor binding;GO:0005515//protein binding;GO:0030274//LIM domain binding;GO:0008134//transcription factor binding;GO:0000989//transcription factor activity, transcription factor binding;GO:0019899//enzyme binding;G…	GO:0006357//regulation of transcription from RNA polymerase II promoter;GO:0001942//hair follicle development;GO:0080090//regulation of primary metabolic process;GO:0019220//regulation of phosphate metabolic process;GO:0045944//positive regulation of transcription from RNA polymerase II promoter;GO:0060429//epithelium development;GO:0006355//regulation of transcription, DNA-templated;GO:0042325//…
ENSMUST00000071248	0	31.95	0.001	0.305	8.25266543245025	0.0433787270564607	1	no	Agrn	agrin [Source:MGI Symbol;Acc:MGI:87961]	Environmental Information Processing	Signaling molecules and interaction	ko04512//ECM-receptor interaction	K06254	GO:0016021//integral component of membrane;GO:0031224//intrinsic component of membrane;GO:0044425//membrane part;GO:0016020//membrane	GO:0005488//binding;GO:0005515//protein binding	-
ENSMUST00000071537	0	37.24	0.001	0.53	9.04984854945056	0.033803779274975	1	no	Nbr1	NBR1, autophagy cargo receptor [Source:MGI Symbol;Acc:MGI:108498]	-	-	-	-	-	GO:0008270//zinc ion binding;GO:0043169//cation binding;GO:0005515//protein binding;GO:0046914//transition metal ion binding;GO:0046872//metal ion binding;GO:0043167//ion binding;GO:0005488//binding	-
ENSMUST00000071951	115.12	491.84	4.285	14.355	1.74418622109468	0.00609115039107141	0.498683391643941	no	H2-Q7	histocompatibility 2, Q region locus 7 [Source:MGI Symbol;Acc:MGI:95936]	Organismal Systems;Environmental Information Processing;Human Diseases;Cellular Processes	Endocrine and metabolic diseases;Cardiovascular diseases;Immune system;Signaling molecules and interaction;Immune diseases;Cancers;Transport and catabolism;Infectious diseases	ko04144//Endocytosis;ko05166//HTLV-I infection;ko05203//Viral carcinogenesis;ko05169//Epstein-Barr virus infection;ko05168//Herpes simplex infection;ko04514//Cell adhesion molecules (CAMs);ko04145//Phagosome;ko04650//Natural killer cell mediated cytotoxicity;ko04612//Antigen processing and presentation;ko05416//Viral myocarditis;ko05320//Autoimmune thyroid disease;ko04940//Type I diabetes mellitu…	K06751	GO:0031090//organelle membrane;GO:0032991//macromolecular complex;GO:0005623//cell;GO:0005622//intracellular;GO:0031985//Golgi cisterna;GO:0045335//phagocytic vesicle;GO:0030176//integral component of endoplasmic reticulum membrane;GO:0016021//integral component of membrane;GO:0044424//intracellular part;GO:0098805//whole membrane;GO:0005794//Golgi apparatus;GO:0016023//cytoplasmic, membrane-boun…	GO:0042608//T cell receptor binding;GO:0005515//protein binding;GO:0042605//peptide antigen binding;GO:0042277//peptide binding;GO:0046977//TAP binding;GO:0032403//protein complex binding;GO:0033218//amide binding;GO:0046983//protein dimerization activity;GO:0044877//macromolecular complex binding;GO:0030881//beta-2-microglobulin binding;GO:0005102//receptor binding;GO:0005488//binding;GO:0046982…	GO:0048518//positive regulation of biological process;GO:0000003//reproduction;GO:0051704//multi-organism process;GO:0001914//regulation of T cell mediated cytotoxicity;GO:0009987//cellular process;GO:0031343//positive regulation of cell killing;GO:0044702//single organism reproductive process;GO:0019882//antigen processing and presentation;GO:0042221//response to chemical;GO:0022414//reproductiv…
ENSMUST00000072621	12.675	0	0.215	0.001	-7.74819284958946	0.0404545984035357	1	no	Kat7	K(lysine) acetyltransferase 7 [Source:MGI Symbol;Acc:MGI:2182799]	-	-	-	-	GO:0043228//non-membrane-bounded organelle;GO:0005737//cytoplasm;GO:0044422//organelle part;GO:0044424//intracellular part;GO:0044446//intracellular organelle part;GO:0044427//chromosomal part;GO:0000123//histone acetyltransferase complex;GO:0005622//intracellular;GO:0043227//membrane-bounded organelle;GO:1902493//acetyltransferase complex;GO:0044444//cytoplasmic part;GO:0044428//nuclear part;GO:…	GO:0016410//N-acyltransferase activity;GO:0061733//peptide-lysine-N-acetyltransferase activity;GO:0046872//metal ion binding;GO:0043167//ion binding;GO:0042393//histone binding;GO:1901363//heterocyclic compound binding;GO:0003690//double-stranded DNA binding;GO:0008270//zinc ion binding;GO:0003677//DNA binding;GO:0001067//regulatory region nucleic acid binding;GO:0003824//catalytic activity;GO:19…	GO:1903506//regulation of nucleic acid-templated transcription;GO:0010638//positive regulation of organelle organization;GO:0009719//response to endogenous stimulus;GO:0043981//histone H4-K5 acetylation;GO:0034645//cellular macromolecule biosynthetic process;GO:0006807//nitrogen compound metabolic process;GO:0045934//negative regulation of nucleobase-containing compound metabolic process;GO:00102…
ENSMUST00000072939	0	18	0.001	0.125	6.96578428466209	0.0330822650920987	1	no	Slc6a2	solute carrier family 6 (neurotransmitter transporter, noradrenalin), member 2 [Source:MGI Symbol;Acc:MGI:1270850]	-	-	-	-	GO:0005886//plasma membrane;GO:0043005//neuron projection;GO:0044459//plasma membrane part;GO:0045121//membrane raft;GO:0097060//synaptic membrane;GO:0044456//synapse part;GO:0031224//intrinsic component of membrane;GO:0044298//cell body membrane;GO:0032809//neuronal cell body membrane;GO:0071944//cell periphery;GO:0098589//membrane region;GO:0098805//whole membrane;GO:0016020//membrane;GO:004299…	GO:0043169//cation binding;GO:0022804//active transmembrane transporter activity;GO:0008519//ammonium transmembrane transporter activity;GO:0015075//ion transmembrane transporter activity;GO:0043014//alpha-tubulin binding;GO:0015370//solute:sodium symporter activity;GO:0015081//sodium ion transmembrane transporter activity;GO:0022890//inorganic cation transmembrane transporter activity;GO:0015631…	GO:0090494//dopamine uptake;GO:0001504//neurotransmitter uptake;GO:0032501//multicellular organismal process;GO:0090493//catecholamine uptake;GO:0006811//ion transport;GO:0065007//biological regulation;GO:0007270//neuron-neuron synaptic transmission;GO:0051583//dopamine uptake involved in synaptic transmission;GO:0044700//single organism signaling;GO:0051937//catecholamine transport;GO:0007268//s…
ENSMUST00000073161	73.84	0.005	1.13	0.001	-10.1421070573025	0.00474945965168197	0.436385444344575	no	Gtf2ird1	general transcription factor II I repeat domain-containing 1 [Source:MGI Symbol;Acc:MGI:1861942]	Environmental Information Processing;Genetic Information Processing;Human Diseases	Transcription;Signal transduction;Infectious diseases	ko04022//cGMP - PKG signaling pathway;ko05168//Herpes simplex infection;ko03022//Basal transcription factors	K03121	GO:0043233//organelle lumen;GO:0005654//nucleoplasm;GO:0005623//cell;GO:0005829//cytosol;GO:0044444//cytoplasmic part;GO:0070013//intracellular organelle lumen;GO:0043231//intracellular membrane-bounded organelle;GO:0005737//cytoplasm;GO:0005634//nucleus;GO:0005622//intracellular;GO:0031981//nuclear lumen;GO:0044424//intracellular part;GO:0043229//intracellular organelle;GO:0043227//membrane-boun…	GO:0003677//DNA binding;GO:0003700//transcription factor activity, sequence-specific DNA binding;GO:0001071//nucleic acid binding transcription factor activity;GO:0097159//organic cyclic compound binding;GO:0003676//nucleic acid binding;GO:1901363//heterocyclic compound binding;GO:0005488//binding	GO:1901360//organic cyclic compound metabolic process;GO:0032501//multicellular organismal process;GO:0014733//regulation of skeletal muscle adaptation;GO:0010556//regulation of macromolecule biosynthetic process;GO:0044237//cellular metabolic process;GO:0044271//cellular nitrogen compound biosynthetic process;GO:0034654//nucleobase-containing compound biosynthetic process;GO:0031323//regulation …
ENSMUST00000073600	0	154.985	0.001	2.35	11.1984450414524	0.0014821779027785	0.217840217795065	no	Errfi1	ERBB receptor feedback inhibitor 1 [Source:MGI Symbol;Acc:MGI:1921405]	-	-	-	-	GO:0019897//extrinsic component of plasma membrane;GO:0098552//side of membrane;GO:0009898//cytoplasmic side of plasma membrane;GO:0071944//cell periphery;GO:0044459//plasma membrane part;GO:0019898//extrinsic component of membrane;GO:0043226//organelle;GO:0044444//cytoplasmic part;GO:0005829//cytosol;GO:0016020//membrane;GO:0031234//extrinsic component of cytoplasmic side of plasma membrane;GO:0…	GO:0019904//protein domain specific binding;GO:0019900//kinase binding;GO:0017124//SH3 domain binding;GO:0019899//enzyme binding;GO:0005488//binding;GO:0051020//GTPase binding;GO:0019901//protein kinase binding;GO:0031267//small GTPase binding;GO:0005515//protein binding	GO:0051174//regulation of phosphorus metabolic process;GO:0031953//negative regulation of protein autophosphorylation;GO:0030324//lung development;GO:0048286//lung alveolus development;GO:0032502//developmental process;GO:0043502//regulation of muscle adaptation;GO:0001817//regulation of cytokine production;GO:0007275//multicellular organism development;GO:0048856//anatomical structure developmen…
ENSMUST00000074015	0	17.02	0.001	0.145	7.17990909001493	0.0380338093525129	1	no	Negr1	neuronal growth regulator 1 [Source:MGI Symbol;Acc:MGI:2444846]	Environmental Information Processing	Signaling molecules and interaction	ko04514//Cell adhesion molecules (CAMs)	K06775	GO:0031225//anchored component of membrane;GO:0036477//somatodendritic compartment;GO:0005623//cell;GO:0097458//neuron part;GO:0016020//membrane;GO:0042995//cell projection;GO:0044464//cell part;GO:0030425//dendrite;GO:0031224//intrinsic component of membrane;GO:0044425//membrane part;GO:0005886//plasma membrane;GO:0071944//cell periphery;GO:0043005//neuron projection;GO:0043025//neuronal cell bo…	GO:0003674//molecular_function	GO:0051240//positive regulation of multicellular organismal process;GO:0010976//positive regulation of neuron projection development;GO:0022610//biological adhesion;GO:0065007//biological regulation;GO:0007275//multicellular organism development;GO:0031344//regulation of cell projection organization;GO:0048522//positive regulation of cellular process;GO:0032501//multicellular organismal process;G…
ENSMUST00000074114	31.97	0	0.525	0.001	-9.03617361255349	0.0302463224041491	1	no	Gtf2ird1	general transcription factor II I repeat domain-containing 1 [Source:MGI Symbol;Acc:MGI:1861942]	Human Diseases;Environmental Information Processing;Genetic Information Processing	Transcription;Signal transduction;Infectious diseases	ko04022//cGMP - PKG signaling pathway;ko05168//Herpes simplex infection;ko03022//Basal transcription factors	K03121	GO:0044464//cell part;GO:0043231//intracellular membrane-bounded organelle;GO:0044424//intracellular part;GO:0005623//cell;GO:0070013//intracellular organelle lumen;GO:0043227//membrane-bounded organelle;GO:0031981//nuclear lumen;GO:0005654//nucleoplasm;GO:0005622//intracellular;GO:0005634//nucleus;GO:0043226//organelle;GO:0005829//cytosol;GO:0005737//cytoplasm;GO:0031974//membrane-enclosed lumen…	GO:1901363//heterocyclic compound binding;GO:0003677//DNA binding;GO:0003676//nucleic acid binding;GO:0005488//binding;GO:0001071//nucleic acid binding transcription factor activity;GO:0003700//transcription factor activity, sequence-specific DNA binding;GO:0097159//organic cyclic compound binding	GO:0043170//macromolecule metabolic process;GO:0006139//nucleobase-containing compound metabolic process;GO:0044707//single-multicellular organism process;GO:0018130//heterocycle biosynthetic process;GO:0044271//cellular nitrogen compound biosynthetic process;GO:0090257//regulation of muscle system process;GO:0031323//regulation of cellular metabolic process;GO:0007275//multicellular organism dev…
ENSMUST00000074371	51.655	0	1.185	0.001	-10.2106713437856	0.000566286375877083	0.115044645597817	no	Pdcd4	programmed cell death 4 [Source:MGI Symbol;Acc:MGI:107490]	Human Diseases	Cancers	ko05205//Proteoglycans in cancer;ko05206//MicroRNAs in cancer	K16865	GO:0005623//cell;GO:0044464//cell part;GO:0043227//membrane-bounded organelle;GO:0005634//nucleus;GO:0005829//cytosol;GO:0043226//organelle;GO:0005737//cytoplasm;GO:0005622//intracellular;GO:0043229//intracellular organelle;GO:0043231//intracellular membrane-bounded organelle;GO:0044444//cytoplasmic part;GO:0044424//intracellular part	GO:0097159//organic cyclic compound binding;GO:0005515//protein binding;GO:0003676//nucleic acid binding;GO:0003723//RNA binding;GO:0005488//binding;GO:1901363//heterocyclic compound binding	GO:0050727//regulation of inflammatory response;GO:0048660//regulation of smooth muscle cell proliferation;GO:0044767//single-organism developmental process;GO:0023051//regulation of signaling;GO:0048662//negative regulation of smooth muscle cell proliferation;GO:0009719//response to endogenous stimulus;GO:0080090//regulation of primary metabolic process;GO:0050896//response to stimulus;GO:004852…
ENSMUST00000074408	0	15.35	0.001	0.16	7.32192809488736	0.0446295712665957	1	no	Ifnlr1	interferon lambda receptor 1 [Source:MGI Symbol;Acc:MGI:2429859]	Environmental Information Processing	Signal transduction;Signaling molecules and interaction	ko04060//Cytokine-cytokine receptor interaction;ko04630//Jak-STAT signaling pathway	K05140	GO:0031226//intrinsic component of plasma membrane;GO:0044459//plasma membrane part;GO:0044425//membrane part;GO:0005887//integral component of plasma membrane;GO:0043234//protein complex;GO:0032002//interleukin-28 receptor complex;GO:0032991//macromolecular complex;GO:0005886//plasma membrane;GO:0098796//membrane protein complex;GO:0043235//receptor complex;GO:0016021//integral component of memb…	GO:0005488//binding;GO:0004888//transmembrane signaling receptor activity;GO:0005515//protein binding;GO:0004871//signal transducer activity;GO:0060089//molecular transducer activity;GO:0004896//cytokine receptor activity;GO:0004872//receptor activity;GO:0099600//transmembrane receptor activity;GO:0038023//signaling receptor activity	GO:0002697//regulation of immune effector process;GO:0071345//cellular response to cytokine stimulus;GO:0023052//signaling;GO:0051704//multi-organism process;GO:0034097//response to cytokine;GO:0080134//regulation of response to stress;GO:0098542//defense response to other organism;GO:0043207//response to external biotic stimulus;GO:0002831//regulation of response to biotic stimulus;GO:0007166//c…
ENSMUST00000075387	0	34.995	0.001	0.255	7.99435343685886	0.00665349972200344	0.525885331773854	no	Sez6l	seizure related 6 homolog like [Source:MGI Symbol;Acc:MGI:1935121]	-	-	-	-	GO:0031224//intrinsic component of membrane;GO:0016020//membrane;GO:0044425//membrane part;GO:0016021//integral component of membrane	-	-
ENSMUST00000075540	6.675	439.28	0.075	3.875	5.69116190455308	3.64841083414614e-06	0.00259904259071972	yes	Mcm9	minichromosome maintenance 9 homologous recombination repair factor [Source:MGI Symbol;Acc:MGI:1918817]	-	-	-	-	GO:0005634//nucleus;GO:0044424//intracellular part;GO:0043234//protein complex;GO:0044464//cell part;GO:0043229//intracellular organelle;GO:0042555//MCM complex;GO:0043232//intracellular non-membrane-bounded organelle;GO:0043227//membrane-bounded organelle;GO:0005694//chromosome;GO:0005623//cell;GO:0097362//MCM8-MCM9 complex;GO:0043228//non-membrane-bounded organelle;GO:0005622//intracellular;GO:…	GO:0032549//ribonucleoside binding;GO:0032408//MutSbeta complex binding;GO:0003824//catalytic activity;GO:0003676//nucleic acid binding;GO:0043167//ion binding;GO:0005524//ATP binding;GO:0032555//purine ribonucleotide binding;GO:0032559//adenyl ribonucleotide binding;GO:1901265//nucleoside phosphate binding;GO:0000166//nucleotide binding;GO:0003678//DNA helicase activity;GO:0030554//adenyl nucleo…	GO:0044249//cellular biosynthetic process;GO:0016043//cellular component organization;GO:0034641//cellular nitrogen compound metabolic process;GO:0051716//cellular response to stimulus;GO:0051179//localization;GO:0034645//cellular macromolecule biosynthetic process;GO:0044703//multi-organism reproductive process;GO:0032504//multicellular organism reproduction;GO:0051276//chromosome organization;G…
ENSMUST00000075695	24.1	0	0.195	0.001	-7.60733031374961	0.0464998626003444	1	no	Spag9	sperm associated antigen 9 [Source:MGI Symbol;Acc:MGI:1918084]	-	-	-	-	GO:0043228//non-membrane-bounded organelle;GO:0044430//cytoskeletal part;GO:0044424//intracellular part;GO:0005856//cytoskeleton;GO:0043226//organelle;GO:0044446//intracellular organelle part;GO:0005829//cytosol;GO:0005737//cytoplasm;GO:0048471//perinuclear region of cytoplasm;GO:0043229//intracellular organelle;GO:0044444//cytoplasmic part;GO:0005623//cell;GO:0015630//microtubule cytoskeleton;GO…	GO:0060090//binding, bridging;GO:0005198//structural molecule activity;GO:0030159//receptor signaling complex scaffold activity;GO:0019899//enzyme binding;GO:0005515//protein binding;GO:0019901//protein kinase binding;GO:0019894//kinesin binding;GO:0005488//binding;GO:0032947//protein complex scaffold;GO:0035591//signaling adaptor activity;GO:0008432//JUN kinase binding;GO:0005078//MAP-kinase sca…	GO:0044267//cellular protein metabolic process;GO:0045937//positive regulation of phosphate metabolic process;GO:0031323//regulation of cellular metabolic process;GO:0019222//regulation of metabolic process;GO:0032879//regulation of localization;GO:0000187//activation of MAPK activity;GO:0080134//regulation of response to stress;GO:0032270//positive regulation of cellular protein metabolic proces…
ENSMUST00000075767	34.34	0	0.28	0.001	-8.12928301694497	0.00342512305943142	0.35718303265968	no	Frmd4a	FERM domain containing 4A [Source:MGI Symbol;Acc:MGI:1919850]	-	-	-	-	GO:0043228//non-membrane-bounded organelle;GO:0044424//intracellular part;GO:0044464//cell part;GO:0070160//occluding junction;GO:0043226//organelle;GO:0005737//cytoplasm;GO:0070161//anchoring junction;GO:0043232//intracellular non-membrane-bounded organelle;GO:0005623//cell;GO:0005912//adherens junction;GO:0005911//cell-cell junction;GO:0030054//cell junction;GO:0005622//intracellular;GO:0043296…	GO:0005488//binding;GO:0060090//binding, bridging;GO:0030674//protein binding, bridging;GO:0005515//protein binding	GO:1904951//positive regulation of establishment of protein localization;GO:0030010//establishment of cell polarity;GO:0050709//negative regulation of protein secretion;GO:0051051//negative regulation of transport;GO:0048523//negative regulation of cellular process;GO:0032879//regulation of localization;GO:0044763//single-organism cellular process;GO:0090162//establishment of epithelial cell pola…
ENSMUST00000075836	22.975	0	0.195	0.001	-7.60733031374961	0.0493968190180055	1	no	Dock7	dedicator of cytokinesis 7 [Source:MGI Symbol;Acc:MGI:1914549]	-	-	-	-	-	GO:0098772//molecular function regulator;GO:0005085//guanyl-nucleotide exchange factor activity	GO:0009987//cellular process;GO:0044699//single-organism process;GO:0050789//regulation of biological process;GO:0050794//regulation of cellular process;GO:0065007//biological regulation;GO:0007264//small GTPase mediated signal transduction;GO:0007165//signal transduction;GO:0050896//response to stimulus;GO:0044700//single organism signaling;GO:0023052//signaling;GO:0044763//single-organism cellu…
ENSMUST00000076060	11.71	0	0.165	0.001	-7.36632221424582	0.0490742424934462	1	no	Scube1	signal peptide, CUB domain, EGF-like 1 [Source:MGI Symbol;Acc:MGI:1890616]	-	-	-	-	-	GO:0043169//cation binding;GO:0005488//binding;GO:0005509//calcium ion binding;GO:0043167//ion binding;GO:0046872//metal ion binding	-
ENSMUST00000076384	0.025	49.71	0.001	1.205	10.2348174311173	0.00194780731261018	0.263160282065532	no	Ces2f	carboxylesterase 2F [Source:MGI Symbol;Acc:MGI:1919153]	-	-	-	-	GO:0044421//extracellular region part;GO:0005615//extracellular space;GO:0005576//extracellular region	GO:0052689//carboxylic ester hydrolase activity;GO:0003824//catalytic activity;GO:0016788//hydrolase activity, acting on ester bonds;GO:0016787//hydrolase activity	GO:0008150//biological_process
ENSMUST00000076648	4301	11798.65	30.175	65.1	1.10930377241061	0.000314323655147949	0.0783708884355929	no	Fcgbp	Fc fragment of IgG binding protein [Source:MGI Symbol;Acc:MGI:2444336]	-	-	-	-	GO:0031012//extracellular matrix	GO:0005515//protein binding;GO:0005488//binding	GO:0008150//biological_process
ENSMUST00000076687	220.41	79.685	2.48	0.705	-1.81464495798808	0.022360623090422	1	no	Cdc42bpa	CDC42 binding protein kinase alpha [Source:MGI Symbol;Acc:MGI:2441841]	-	-	-	-	-	GO:0003824//catalytic activity;GO:0001883//purine nucleoside binding;GO:0043167//ion binding;GO:0004674//protein serine/threonine kinase activity;GO:0000166//nucleotide binding;GO:0046872//metal ion binding;GO:0036094//small molecule binding;GO:0016301//kinase activity;GO:0032559//adenyl ribonucleotide binding;GO:1901265//nucleoside phosphate binding;GO:0097367//carbohydrate derivative binding;GO…	GO:0044238//primary metabolic process;GO:0043170//macromolecule metabolic process;GO:0016043//cellular component organization;GO:0006464//cellular protein modification process;GO:0044267//cellular protein metabolic process;GO:0006796//phosphate-containing compound metabolic process;GO:0007010//cytoskeleton organization;GO:0044763//single-organism cellular process;GO:0009987//cellular process;GO:0…
ENSMUST00000076817	1339.505	831.425	6.01	2.99	-1.00721950651308	0.0193582857572758	0.94639933034211	no	Utrn	utrophin [Source:MGI Symbol;Acc:MGI:104631]	-	-	-	-	GO:0031527//filopodium membrane;GO:0005938//cell cortex;GO:0045211//postsynaptic membrane;GO:0030863//cortical cytoskeleton;GO:0042995//cell projection;GO:0044424//intracellular part;GO:0030426//growth cone;GO:0043226//organelle;GO:0005856//cytoskeleton;GO:0044446//intracellular organelle part;GO:0032991//macromolecular complex;GO:0030864//cortical actin cytoskeleton;GO:0098796//membrane protein …	GO:0050839//cell adhesion molecule binding;GO:0046914//transition metal ion binding;GO:0008092//cytoskeletal protein binding;GO:0019900//kinase binding;GO:0051015//actin filament binding;GO:0003779//actin binding;GO:0005178//integrin binding;GO:0046872//metal ion binding;GO:0019899//enzyme binding;GO:0005102//receptor binding;GO:0008270//zinc ion binding;GO:0043169//cation binding;GO:0019901//pro…	GO:0051239//regulation of multicellular organismal process;GO:0050794//regulation of cellular process;GO:0010811//positive regulation of cell-substrate adhesion;GO:0050789//regulation of biological process;GO:0044767//single-organism developmental process;GO:0010810//regulation of cell-substrate adhesion;GO:0009987//cellular process;GO:0014870//response to muscle inactivity;GO:0007528//neuromuscu…
ENSMUST00000077659	0	24.35	0.001	0.155	7.27612440527424	0.0175173336810203	0.903081113162603	no	Atp10b	ATPase, class V, type 10B [Source:MGI Symbol;Acc:MGI:2442688]	-	-	-	-	GO:0043226//organelle;GO:0005623//cell;GO:0016021//integral component of membrane;GO:0043231//intracellular membrane-bounded organelle;GO:0044444//cytoplasmic part;GO:0012505//endomembrane system;GO:0016020//membrane;GO:0044464//cell part;GO:0044424//intracellular part;GO:0043227//membrane-bounded organelle;GO:0071944//cell periphery;GO:0005783//endoplasmic reticulum;GO:0005622//intracellular;GO:…	GO:0043169//cation binding;GO:0032550//purine ribonucleoside binding;GO:0005488//binding;GO:0000166//nucleotide binding;GO:0030554//adenyl nucleotide binding;GO:0036094//small molecule binding;GO:0035639//purine ribonucleoside triphosphate binding;GO:0005548//phospholipid transporter activity;GO:0032549//ribonucleoside binding;GO:0016818//hydrolase activity, acting on acid anhydrides, in phosphor…	GO:0065007//biological regulation;GO:0006869//lipid transport;GO:0015711//organic anion transport;GO:0045332//phospholipid translocation;GO:0016043//cellular component organization;GO:0010876//lipid localization;GO:0051179//localization;GO:0006811//ion transport;GO:0097035//regulation of membrane lipid distribution;GO:0015748//organophosphate ester transport;GO:0044699//single-organism process;GO…
ENSMUST00000078572	0	52.445	0.001	1.195	10.2227949028681	0.0017531979033071	0.242237190403285	no	Yipf2	Yip1 domain family, member 2 [Source:MGI Symbol;Acc:MGI:1922016]	-	-	-	-	GO:0010008//endosome membrane;GO:0005797//Golgi medial cisterna;GO:0044446//intracellular organelle part;GO:0044444//cytoplasmic part;GO:0098588//bounding membrane of organelle;GO:0044422//organelle part;GO:0031410//cytoplasmic vesicle;GO:0044464//cell part;GO:0030133//transport vesicle;GO:0043231//intracellular membrane-bounded organelle;GO:0000138//Golgi trans cisterna;GO:0031982//vesicle;GO:00…	GO:0019899//enzyme binding;GO:0017016//Ras GTPase binding;GO:0051020//GTPase binding;GO:0031267//small GTPase binding;GO:0005515//protein binding;GO:0005488//binding;GO:0017137//Rab GTPase binding	GO:0008150//biological_process;GO:0006810//transport;GO:0051179//localization;GO:0051234//establishment of localization;GO:0016192//vesicle-mediated transport
ENSMUST00000079282	13.055	296.78	0.175	3.05	4.12338241550528	0.00279063797140785	0.322467289043502	no	St5	suppression of tumorigenicity 5 [Source:MGI Symbol;Acc:MGI:108517]	-	-	-	-	GO:0005623//cell;GO:0043231//intracellular membrane-bounded organelle;GO:0005768//endosome;GO:0099568//cytoplasmic region;GO:0005575//cellular_component;GO:0043229//intracellular organelle;GO:0005622//intracellular;GO:0071944//cell periphery;GO:0055037//recycling endosome;GO:0005886//plasma membrane;GO:0005938//cell cortex;GO:0044464//cell part;GO:0044444//cytoplasmic part;GO:0044424//intracellul…	GO:0005085//guanyl-nucleotide exchange factor activity;GO:0005088//Ras guanyl-nucleotide exchange factor activity;GO:0098772//molecular function regulator;GO:0017112//Rab guanyl-nucleotide exchange factor activity	GO:0050789//regulation of biological process;GO:0019222//regulation of metabolic process;GO:0019220//regulation of phosphate metabolic process;GO:0043408//regulation of MAPK cascade;GO:0032268//regulation of cellular protein metabolic process;GO:0070374//positive regulation of ERK1 and ERK2 cascade;GO:0048518//positive regulation of biological process;GO:0048522//positive regulation of cellular p…
ENSMUST00000079424	165.33	2.635	2.82	0.035	-6.33219643034119	5.82857077408731e-06	0.00385198304422905	yes	Ggta1	glycoprotein galactosyltransferase alpha 1, 3 [Source:MGI Symbol;Acc:MGI:95704]	Metabolism	Glycan biosynthesis and metabolism	ko00601//Glycosphingolipid biosynthesis - lacto and neolacto series	K00743	GO:0044425//membrane part;GO:0031224//intrinsic component of membrane;GO:0016021//integral component of membrane;GO:0016020//membrane	GO:0016757//transferase activity, transferring glycosyl groups;GO:0003824//catalytic activity;GO:0016740//transferase activity;GO:0016758//transferase activity, transferring hexosyl groups	GO:0071704//organic substance metabolic process;GO:0005975//carbohydrate metabolic process;GO:0044238//primary metabolic process;GO:0008152//metabolic process
ENSMUST00000079443	504.04	116.405	10.055	1.78	-2.49796393533895	0.00481116048751859	0.439412207934194	no	Mid1	midline 1 [Source:MGI Symbol;Acc:MGI:1100537]	Genetic Information Processing	Folding, sorting and degradation	ko04120//Ubiquitin mediated proteolysis	K08285	-	GO:0005515//protein binding;GO:0005488//binding	-
ENSMUST00000079589	150.475	0	2.505	0.001	-11.2905948880826	0.000890713445215036	0.153160829499625	no	Ubtf	upstream binding transcription factor, RNA polymerase I [Source:MGI Symbol;Acc:MGI:98512]	-	-	-	-	GO:0005623//cell;GO:0043229//intracellular organelle;GO:0044424//intracellular part;GO:0005622//intracellular;GO:0044464//cell part;GO:0005634//nucleus;GO:0043227//membrane-bounded organelle;GO:0043226//organelle;GO:0043231//intracellular membrane-bounded organelle	GO:0097159//organic cyclic compound binding;GO:0003676//nucleic acid binding;GO:1901363//heterocyclic compound binding;GO:0005488//binding;GO:0003677//DNA binding	GO:0034641//cellular nitrogen compound metabolic process;GO:0032774//RNA biosynthetic process;GO:0006351//transcription, DNA-templated;GO:0006139//nucleobase-containing compound metabolic process;GO:0001188//RNA polymerase I transcriptional preinitiation complex assembly;GO:0006361//transcription initiation from RNA polymerase I promoter;GO:0044238//primary metabolic process;GO:0034622//cellular …
ENSMUST00000079594	0	150.04	0.001	0.975	9.92925840863697	0.00209635093305656	0.27575812405504	no	Abca3	ATP-binding cassette, sub-family A (ABC1), member 3 [Source:MGI Symbol;Acc:MGI:1351617]	Environmental Information Processing	Membrane transport	ko02010//ABC transporters	K05643	GO:0044425//membrane part;GO:0099503//secretory vesicle;GO:0005737//cytoplasm;GO:0097208//alveolar lamellar body;GO:0012506//vesicle membrane;GO:0043226//organelle;GO:0031988//membrane-bounded vesicle;GO:0098805//whole membrane;GO:0016023//cytoplasmic, membrane-bounded vesicle;GO:0097233//alveolar lamellar body membrane;GO:0044422//organelle part;GO:0044464//cell part;GO:0030141//secretory granul…	GO:0032550//purine ribonucleoside binding;GO:0005488//binding;GO:0035639//purine ribonucleoside triphosphate binding;GO:0022804//active transmembrane transporter activity;GO:0043492//ATPase activity, coupled to movement of substances;GO:0022857//transmembrane transporter activity;GO:0032559//adenyl ribonucleotide binding;GO:1901265//nucleoside phosphate binding;GO:0042626//ATPase activity, couple…	GO:0044763//single-organism cellular process;GO:0051234//establishment of localization;GO:0033036//macromolecule localization;GO:0044699//single-organism process;GO:0051179//localization;GO:0006869//lipid transport;GO:0071702//organic substance transport;GO:0010876//lipid localization;GO:0006810//transport;GO:1902578//single-organism localization;GO:0055085//transmembrane transport;GO:0044765//si…
ENSMUST00000079719	0	17.36	0.001	0.155	7.27612440527424	0.0365726750741846	1	no	Tbx3	T-box 3 [Source:MGI Symbol;Acc:MGI:98495]	Cellular Processes	Cellular commiunity	ko04550//Signaling pathways regulating pluripotency of stem cells	K10177	GO:0005622//intracellular;GO:0043227//membrane-bounded organelle;GO:0005634//nucleus;GO:0005623//cell;GO:0043226//organelle;GO:0044424//intracellular part;GO:0043231//intracellular membrane-bounded organelle;GO:0043229//intracellular organelle;GO:0044464//cell part	GO:0001159//core promoter proximal region DNA binding;GO:0000981//RNA polymerase II transcription factor activity, sequence-specific DNA binding;GO:0003677//DNA binding;GO:0008134//transcription factor binding;GO:0001085//RNA polymerase II transcription factor binding;GO:0044212//transcription regulatory region DNA binding;GO:0001071//nucleic acid binding transcription factor activity;GO:0005488/…	GO:0031326//regulation of cellular biosynthetic process;GO:0048869//cellular developmental process;GO:0008595//anterior/posterior axis specification, embryo;GO:0045892//negative regulation of transcription, DNA-templated;GO:0051239//regulation of multicellular organismal process;GO:0055006//cardiac cell development;GO:1903507//negative regulation of nucleic acid-templated transcription;GO:0009792…
ENSMUST00000079777	0	16.87	0.001	0.21	7.71424551766612	0.0441815686427417	1	no	Pard3	par-3 family cell polarity regulator [Source:MGI Symbol;Acc:MGI:2135608]	Cellular Processes;Organismal Systems;Environmental Information Processing	Transport and catabolism;Signaling molecules and interaction;Immune system;Signal transduction;Cellular commiunity	ko04144//Endocytosis;ko04015//Rap1 signaling pathway;ko04080//Neuroactive ligand-receptor interaction;ko04062//Chemokine signaling pathway;ko04390//Hippo signaling pathway;ko04530//Tight junction;ko04520//Adherens junction;ko04391//Hippo signaling pathway -fly	K04237	-	GO:0005515//protein binding;GO:0005488//binding	-
ENSMUST00000079926	0	21.5	0.001	1.235	10.270295326472	0.0234829267374462	1	no	Reg1	regenerating islet-derived 1 [Source:MGI Symbol;Acc:MGI:97895]	-	-	-	-	GO:0099503//secretory vesicle;GO:0044444//cytoplasmic part;GO:0098589//membrane region;GO:0042588//zymogen granule;GO:0098805//whole membrane;GO:0016023//cytoplasmic, membrane-bounded vesicle;GO:0032809//neuronal cell body membrane;GO:0044463//cell projection part;GO:0044459//plasma membrane part;GO:0030427//site of polarized growth;GO:0005615//extracellular space;GO:0031252//cell leading edge;GO…	GO:0038023//signaling receptor activity;GO:0030246//carbohydrate binding;GO:0008083//growth factor activity;GO:0005539//glycosaminoglycan binding;GO:0097367//carbohydrate derivative binding;GO:0005102//receptor binding;GO:0070492//oligosaccharide binding;GO:0046983//protein dimerization activity;GO:0042834//peptidoglycan binding;GO:0005488//binding;GO:0019899//enzyme binding;GO:0060089//molecular…	GO:1901700//response to oxygen-containing compound;GO:0055080//cation homeostasis;GO:0010975//regulation of neuron projection development;GO:0044763//single-organism cellular process;GO:0048523//negative regulation of cellular process;GO:0050769//positive regulation of neurogenesis;GO:0043933//macromolecular complex subunit organization;GO:0045664//regulation of neuron differentiation;GO:0061469/…
ENSMUST00000079945	0	16.755	0.001	0.12	6.90689059560852	0.0374952366650626	1	no	Phex	phosphate regulating endopeptidase homolog, X-linked [Source:MGI Symbol;Acc:MGI:107489]	-	-	-	-	GO:0012505//endomembrane system;GO:0005623//cell;GO:0005622//intracellular;GO:0071944//cell periphery;GO:0005794//Golgi apparatus;GO:0048471//perinuclear region of cytoplasm;GO:0044444//cytoplasmic part;GO:0044464//cell part;GO:0016021//integral component of membrane;GO:0043231//intracellular membrane-bounded organelle;GO:0005886//plasma membrane;GO:0043226//organelle;GO:0016020//membrane;GO:0044…	GO:0070011//peptidase activity, acting on L-amino acid peptides;GO:0003824//catalytic activity;GO:0004175//endopeptidase activity;GO:0046872//metal ion binding;GO:0008237//metallopeptidase activity;GO:0043167//ion binding;GO:0005488//binding;GO:0004222//metalloendopeptidase activity;GO:0008233//peptidase activity;GO:0016787//hydrolase activity;GO:0043169//cation binding	GO:0044767//single-organism developmental process;GO:0044699//single-organism process;GO:0071107//response to parathyroid hormone;GO:0007584//response to nutrient;GO:0060541//respiratory system development;GO:0019637//organophosphate metabolic process;GO:0031667//response to nutrient levels;GO:1904383//response to sodium phosphate;GO:0097305//response to alcohol;GO:0006793//phosphorus metabolic p…
ENSMUST00000079978	0	42.515	0.001	0.3	8.22881869049588	0.00396299039067754	0.390272732315682	no	Unc13b	unc-13 homolog B [Source:MGI Symbol;Acc:MGI:1342278]	Organismal Systems	Nervous system	ko04721//Synaptic vesicle cycle	K15293	GO:0044446//intracellular organelle part;GO:0005886//plasma membrane;GO:0071944//cell periphery;GO:0032009//early phagosome;GO:0044433//cytoplasmic vesicle part;GO:0044448//cell cortex part;GO:0043229//intracellular organelle;GO:0044459//plasma membrane part;GO:0044464//cell part;GO:0005737//cytoplasm;GO:0030672//synaptic vesicle membrane;GO:0030054//cell junction;GO:0031410//cytoplasmic vesicle;…	GO:0005515//protein binding;GO:0000149//SNARE binding;GO:0060089//molecular transducer activity;GO:0005488//binding;GO:0001566//non-kinase phorbol ester receptor activity;GO:0043168//anion binding;GO:0005516//calmodulin binding;GO:0019992//diacylglycerol binding;GO:0017075//syntaxin-1 binding;GO:0046872//metal ion binding;GO:0001565//phorbol ester receptor activity;GO:0019905//syntaxin binding;GO…	GO:0050803//regulation of synapse structure or activity;GO:0007270//neuron-neuron synaptic transmission;GO:0032386//regulation of intracellular transport;GO:1902805//positive regulation of synaptic vesicle transport;GO:0048856//anatomical structure development;GO:0009749//response to glucose;GO:0071822//protein complex subunit organization;GO:0016188//synaptic vesicle maturation;GO:0010646//regul…
ENSMUST00000080449	83.5	0	1.835	0.001	-10.8415643477306	3.32696284150663e-05	0.0141468133910979	yes	Hspa2	heat shock protein 2 [Source:MGI Symbol;Acc:MGI:96243]	Genetic Information Processing;Environmental Information Processing;Organismal Systems;Cellular Processes;Human Diseases	Infectious diseases;Signal transduction;Neurodegenerative diseases;Transport and catabolism;Aging;Endocrine system;Transcription;Folding, sorting and degradation;Immune system	ko04144//Endocytosis;ko04010//MAPK signaling pathway;ko05169//Epstein-Barr virus infection;ko04141//Protein processing in endoplasmic reticulum;ko05164//Influenza A;ko03040//Spliceosome;ko04915//Estrogen signaling pathway;ko05162//Measles;ko05145//Toxoplasmosis;ko04612//Antigen processing and presentation;ko04213//Longevity regulating pathway - multiple species;ko05134//Legionellosis;ko05020//Pri…	K03283	GO:0043233//organelle lumen;GO:0031974//membrane-enclosed lumen;GO:0000795//synaptonemal complex;GO:0071944//cell periphery;GO:0000228//nuclear chromosome;GO:0098796//membrane protein complex;GO:0005819//spindle;GO:0044430//cytoskeletal part;GO:0031981//nuclear lumen;GO:1902495//transmembrane transporter complex;GO:0009986//cell surface;GO:0043073//germ cell nucleus;GO:0044427//chromosomal part;G…	GO:0003824//catalytic activity;GO:0017076//purine nucleotide binding;GO:0051787//misfolded protein binding;GO:0048156//tau protein binding;GO:0019899//enzyme binding;GO:0016817//hydrolase activity, acting on acid anhydrides;GO:0008092//cytoskeletal protein binding;GO:0031072//heat shock protein binding;GO:0044183//protein binding involved in protein folding;GO:0016818//hydrolase activity, acting …	GO:0051321//meiotic cell cycle;GO:0050789//regulation of biological process;GO:0010604//positive regulation of macromolecule metabolic process;GO:1904427//positive regulation of calcium ion transmembrane transport;GO:0061077//chaperone-mediated protein folding;GO:0051276//chromosome organization;GO:0032409//regulation of transporter activity;GO:0060255//regulation of macromolecule metabolic proce…
ENSMUST00000080732	0	43.39	0.001	0.935	9.868822554775	0.0258518108024461	1	no	Zscan21	zinc finger and SCAN domain containing 21 [Source:MGI Symbol;Acc:MGI:99182]	-	-	-	-	GO:0005622//intracellular;GO:0043229//intracellular organelle;GO:0043231//intracellular membrane-bounded organelle;GO:0005623//cell;GO:0044464//cell part;GO:0043226//organelle;GO:0044424//intracellular part;GO:0043227//membrane-bounded organelle;GO:0005634//nucleus	GO:0000978//RNA polymerase II core promoter proximal region sequence-specific DNA binding;GO:0001012//RNA polymerase II regulatory region DNA binding;GO:0046872//metal ion binding;GO:0001071//nucleic acid binding transcription factor activity;GO:1901363//heterocyclic compound binding;GO:0003690//double-stranded DNA binding;GO:0000976//transcription regulatory region sequence-specific DNA binding;…	GO:0031323//regulation of cellular metabolic process;GO:0051704//multi-organism process;GO:0009889//regulation of biosynthetic process;GO:0044699//single-organism process;GO:0060255//regulation of macromolecule metabolic process;GO:0032504//multicellular organism reproduction;GO:0048468//cell development;GO:0006355//regulation of transcription, DNA-templated;GO:0032501//multicellular organismal p…
ENSMUST00000080751	0	35.015	0.001	0.245	7.93663793900257	0.0432377192260867	1	no	Shisal1	shisa like 1 [Source:MGI Symbol;Acc:MGI:1919551]	-	-	-	-	GO:0031224//intrinsic component of membrane;GO:0016020//membrane;GO:0016021//integral component of membrane;GO:0044425//membrane part	-	-
ENSMUST00000081288	1.365	78.39	0.05	2.235	5.48220292629596	0.00584732403900791	0.490433127693733	no	Fam3c	family with sequence similarity 3, member C [Source:MGI Symbol;Acc:MGI:107892]	-	-	-	-	-	-	GO:0006109//regulation of carbohydrate metabolic process;GO:0009889//regulation of biosynthetic process;GO:0019222//regulation of metabolic process;GO:0010675//regulation of cellular carbohydrate metabolic process;GO:0048523//negative regulation of cellular process;GO:0009890//negative regulation of biosynthetic process;GO:0043255//regulation of carbohydrate biosynthetic process;GO:0045912//negat…
ENSMUST00000081695	0	45.845	0.001	0.255	7.99435343685886	0.0173698501358803	0.89885697122966	no	Gon4l	gon-4-like (C.elegans) [Source:MGI Symbol;Acc:MGI:1917579]	-	-	-	-	GO:0044424//intracellular part;GO:0043229//intracellular organelle;GO:0044464//cell part;GO:0043226//organelle;GO:0043231//intracellular membrane-bounded organelle;GO:0005623//cell;GO:0043227//membrane-bounded organelle;GO:0005622//intracellular;GO:0005634//nucleus	GO:0097159//organic cyclic compound binding;GO:0005488//binding;GO:0003677//DNA binding;GO:1901363//heterocyclic compound binding;GO:0003712//transcription cofactor activity;GO:0003714//transcription corepressor activity;GO:0003676//nucleic acid binding;GO:0000988//transcription factor activity, protein binding;GO:0000989//transcription factor activity, transcription factor binding	GO:0019219//regulation of nucleobase-containing compound metabolic process;GO:2000113//negative regulation of cellular macromolecule biosynthetic process;GO:0007275//multicellular organism development;GO:0045321//leukocyte activation;GO:0045934//negative regulation of nucleobase-containing compound metabolic process;GO:0032502//developmental process;GO:0002376//immune system process;GO:0030098//l…
ENSMUST00000081728	40.395	2.885	0.375	0.02	-4.22881869049588	0.039388919956537	1	no	Ctnnd2	catenin (cadherin associated protein), delta 2 [Source:MGI Symbol;Acc:MGI:1195966]	-	-	-	-	GO:0043204//perikaryon;GO:0044464//cell part;GO:0044297//cell body;GO:0097458//neuron part;GO:0036477//somatodendritic compartment;GO:0043025//neuronal cell body;GO:0005623//cell	GO:0005488//binding;GO:0008013//beta-catenin binding;GO:0005515//protein binding	GO:0007155//cell adhesion;GO:0023051//regulation of signaling;GO:0050808//synapse organization;GO:0048869//cellular developmental process;GO:0030154//cell differentiation;GO:0050794//regulation of cellular process;GO:0060996//dendritic spine development;GO:0048667//cell morphogenesis involved in neuron differentiation;GO:0016043//cellular component organization;GO:0097061//dendritic spine organiz…
ENSMUST00000081816	0	16.5	0.001	0.42	8.71424551766612	0.0392307640921347	1	no	Bpifb1	BPI fold containing family B, member 1 [Source:MGI Symbol;Acc:MGI:2137431]	-	-	-	-	GO:0005576//extracellular region;GO:0005615//extracellular space;GO:0044421//extracellular region part	GO:0005488//binding;GO:0008289//lipid binding	GO:0009966//regulation of signal transduction;GO:0050776//regulation of immune response;GO:0006950//response to stress;GO:0045087//innate immune response;GO:0048585//negative regulation of response to stimulus;GO:0048583//regulation of response to stimulus;GO:0002227//innate immune response in mucosa;GO:0031347//regulation of defense response;GO:0065007//biological regulation;GO:0048523//negative…
ENSMUST00000082243	25.02	0	0.28	0.001	-8.12928301694497	0.00916203916552323	0.647414142565226	no	Spire1	spire type actin nucleation factor 1 [Source:MGI Symbol;Acc:MGI:1915416]	-	-	-	-	GO:0030659//cytoplasmic vesicle membrane;GO:0044422//organelle part;GO:0005938//cell cortex;GO:0005654//nucleoplasm;GO:0048471//perinuclear region of cytoplasm;GO:0031090//organelle membrane;GO:0044424//intracellular part;GO:0044444//cytoplasmic part;GO:0016020//membrane;GO:0097610//cell surface furrow;GO:0032154//cleavage furrow;GO:0099568//cytoplasmic region;GO:0043226//organelle;GO:0070013//in…	GO:0003779//actin binding;GO:0005515//protein binding;GO:0008092//cytoskeletal protein binding;GO:0003674//molecular_function;GO:0005488//binding	GO:0051321//meiotic cell cycle;GO:0048285//organelle fission;GO:0022402//cell cycle process;GO:0050896//response to stimulus;GO:0007017//microtubule-based process;GO:0022008//neurogenesis;GO:0030046//parallel actin filament bundle assembly;GO:0007049//cell cycle;GO:1902578//single-organism localization;GO:0032535//regulation of cellular component size;GO:2001022//positive regulation of response t…
ENSMUST00000082262	514.23	11.45	4.58	0.08	-5.83920378809694	8.15763894780348e-10	1.49156989734622e-06	yes	Emc1	ER membrane protein complex subunit 1 [Source:MGI Symbol;Acc:MGI:2443696]	-	-	-	-	GO:0043234//protein complex;GO:0005789//endoplasmic reticulum membrane;GO:0043226//organelle;GO:0043229//intracellular organelle;GO:0044432//endoplasmic reticulum part;GO:0044464//cell part;GO:0016021//integral component of membrane;GO:0012505//endomembrane system;GO:0005737//cytoplasm;GO:0072546//ER membrane protein complex;GO:0031090//organelle membrane;GO:0005623//cell;GO:0044424//intracellula…	-	-
ENSMUST00000082430	235.43	1035.33	8.19	28.43	1.79547874203652	6.57834185468487e-05	0.0238968070036443	yes	Gpx3	glutathione peroxidase 3 [Source:MGI Symbol;Acc:MGI:105102]	Metabolism;Organismal Systems;Human Diseases	Neurodegenerative diseases;Endocrine system;Metabolism of other amino acids;Lipid metabolism	ko05016//Huntington's disease;ko04918//Thyroid hormone synthesis;ko00590//Arachidonic acid metabolism;ko00480//Glutathione metabolism;ko05014//Amyotrophic lateral sclerosis (ALS)	K00432	GO:0005615//extracellular space;GO:0005576//extracellular region;GO:0044421//extracellular region part	GO:0005488//binding;GO:0016209//antioxidant activity;GO:0008430//selenium binding;GO:0016491//oxidoreductase activity;GO:0016684//oxidoreductase activity, acting on peroxide as acceptor;GO:0004602//glutathione peroxidase activity;GO:0004601//peroxidase activity;GO:0003824//catalytic activity	GO:0043603//cellular amide metabolic process;GO:0051260//protein homooligomerization;GO:0009987//cellular process;GO:0044248//cellular catabolic process;GO:0006807//nitrogen compound metabolic process;GO:0009636//response to toxic substance;GO:0070271//protein complex biogenesis;GO:0071840//cellular component organization or biogenesis;GO:0044699//single-organism process;GO:0051289//protein homot…
ENSMUST00000084086	0.79	108.685	0.02	2.4	6.90689059560852	0.000469267732478162	0.102552760675795	no	Cd209b	CD209b antigen [Source:MGI Symbol;Acc:MGI:1916415]	Cellular Processes;Human Diseases	Transport and catabolism;Infectious diseases	ko05152//Tuberculosis;ko04145//Phagosome;ko05162//Measles	K06563	GO:0009897//external side of plasma membrane;GO:0098552//side of membrane;GO:0005623//cell;GO:0031224//intrinsic component of membrane;GO:0009986//cell surface;GO:0071944//cell periphery;GO:0044459//plasma membrane part;GO:0044425//membrane part;GO:0005886//plasma membrane;GO:0016021//integral component of membrane;GO:0016020//membrane;GO:0044464//cell part	GO:0036094//small molecule binding;GO:0005537//mannose binding;GO:0048029//monosaccharide binding;GO:0030246//carbohydrate binding;GO:0001872//(1->3)-beta-D-glucan binding;GO:0043167//ion binding;GO:0001871//pattern binding;GO:0046872//metal ion binding;GO:0005488//binding;GO:0030247//polysaccharide binding;GO:0043169//cation binding	GO:0048522//positive regulation of cellular process;GO:0080090//regulation of primary metabolic process;GO:0045807//positive regulation of endocytosis;GO:0050794//regulation of cellular process;GO:0042108//positive regulation of cytokine biosynthetic process;GO:0019222//regulation of metabolic process;GO:0051128//regulation of cellular component organization;GO:0051707//response to other organism…
ENSMUST00000084460	0	23.435	0.001	0.29	8.17990909001493	0.0224228421954117	1	no	Cd163l1	CD163 molecule-like 1 [Source:MGI Symbol;Acc:MGI:2443796]	-	-	-	-	GO:0005886//plasma membrane;GO:0016020//membrane;GO:0005623//cell;GO:0016021//integral component of membrane;GO:0031224//intrinsic component of membrane;GO:0009897//external side of plasma membrane;GO:0005622//intracellular;GO:0098862//cluster of actin-based cell projections;GO:0005903//brush border;GO:0098552//side of membrane;GO:0044424//intracellular part;GO:0044425//membrane part;GO:0071944//…	GO:0005044//scavenger receptor activity;GO:0060089//molecular transducer activity;GO:0003674//molecular_function;GO:0038024//cargo receptor activity;GO:0004872//receptor activity	GO:0006810//transport;GO:0051234//establishment of localization;GO:0006898//receptor-mediated endocytosis;GO:0051179//localization;GO:0006897//endocytosis;GO:0008150//biological_process;GO:0016192//vesicle-mediated transport
ENSMUST00000084501	0	38.5	0.001	0.145	7.17990909001493	0.0372458734656517	1	no	Pappa	pregnancy-associated plasma protein A [Source:MGI Symbol;Acc:MGI:97479]	-	-	-	-	GO:0005615//extracellular space;GO:0044421//extracellular region part;GO:0005576//extracellular region	GO:0046872//metal ion binding;GO:0070011//peptidase activity, acting on L-amino acid peptides;GO:0004175//endopeptidase activity;GO:0043169//cation binding;GO:0004222//metalloendopeptidase activity;GO:0016787//hydrolase activity;GO:0003824//catalytic activity;GO:0008237//metallopeptidase activity;GO:0008233//peptidase activity;GO:0043167//ion binding;GO:0005488//binding	GO:0007565//female pregnancy;GO:0006508//proteolysis;GO:0051384//response to glucocorticoid;GO:0019538//protein metabolic process;GO:0008152//metabolic process;GO:0044238//primary metabolic process;GO:0071704//organic substance metabolic process;GO:0034698//response to gonadotropin;GO:0042221//response to chemical;GO:0014070//response to organic cyclic compound;GO:0048545//response to steroid hor…
ENSMUST00000084715	16.08	0	0.115	0.001	-6.84549005094438	0.0297363093483058	1	no	Fyco1	FYVE and coiled-coil domain containing 1 [Source:MGI Symbol;Acc:MGI:107277]	-	-	-	-	GO:0043231//intracellular membrane-bounded organelle;GO:0005773//vacuole;GO:0043226//organelle;GO:0031410//cytoplasmic vesicle;GO:0005737//cytoplasm;GO:0005764//lysosome;GO:0043227//membrane-bounded organelle;GO:0005623//cell;GO:0044444//cytoplasmic part;GO:0005776//autophagosome;GO:0005768//endosome;GO:0005770//late endosome;GO:0031982//vesicle;GO:0044464//cell part;GO:0000323//lytic vacuole;GO:…	GO:0043169//cation binding;GO:0043167//ion binding;GO:0046872//metal ion binding;GO:0005488//binding	GO:1901098//positive regulation of autophagosome maturation;GO:0010970//establishment of localization by movement along microtubule;GO:0050794//regulation of cellular process;GO:1902578//single-organism localization;GO:0007018//microtubule-based movement;GO:0010646//regulation of cell communication;GO:0006928//movement of cell or subcellular component;GO:0009893//positive regulation of metabolic …
ENSMUST00000084926	10.575	296.52	0.115	2.465	4.4218818803209	0.003382412713009	0.355416650181643	no	Als2cl	ALS2 C-terminal like [Source:MGI Symbol;Acc:MGI:2447532]	-	-	-	-	-	-	-
ENSMUST00000085050	4	59.5	0.1	1.195	3.57893871309339	0.0337150621939786	1	no	Serpina3c	serine (or cysteine) peptidase inhibitor, clade A, member 3C [Source:MGI Symbol;Acc:MGI:102848]	-	-	-	-	GO:0005576//extracellular region;GO:0044421//extracellular region part;GO:0005615//extracellular space	GO:0004857//enzyme inhibitor activity;GO:0030234//enzyme regulator activity;GO:0030414//peptidase inhibitor activity;GO:0098772//molecular function regulator;GO:0061135//endopeptidase regulator activity;GO:0061134//peptidase regulator activity;GO:0004866//endopeptidase inhibitor activity;GO:0004867//serine-type endopeptidase inhibitor activity	GO:0044092//negative regulation of molecular function;GO:0010605//negative regulation of macromolecule metabolic process;GO:0052547//regulation of peptidase activity;GO:0019222//regulation of metabolic process;GO:0032269//negative regulation of cellular protein metabolic process;GO:0065009//regulation of molecular function;GO:1901698//response to nitrogen compound;GO:0060255//regulation of macrom…
ENSMUST00000085079	0	20.655	0.001	0.115	6.84549005094438	0.0246509889609069	1	no	Unc79	unc-79 homolog [Source:MGI Symbol;Acc:MGI:2684729]	-	-	-	-	-	GO:0005488//binding;GO:0005515//protein binding	-
ENSMUST00000085618	0	31	0.001	2.615	11.3525952311343	0.0315566164337207	1	no	Scgb1b27	secretoglobin, family 1B, member 27 [Source:MGI Symbol;Acc:MGI:87862]	-	-	-	-	GO:0044424//intracellular part;GO:0005623//cell;GO:0044464//cell part;GO:0005622//intracellular;GO:0005737//cytoplasm;GO:0005576//extracellular region	GO:0005488//binding;GO:0097159//organic cyclic compound binding;GO:0005496//steroid binding;GO:0008289//lipid binding	GO:0008150//biological_process
ENSMUST00000085620	0	39.445	0.001	3.2	11.6438561897747	0.0359651671067104	1	no	Scgb2b27	secretoglobin, family 2B, member 27 [Source:MGI Symbol;Acc:MGI:87863]	-	-	-	-	GO:0005615//extracellular space;GO:0005576//extracellular region;GO:0044421//extracellular region part	GO:0003674//molecular_function	GO:0008150//biological_process
ENSMUST00000085691	0	17.62	0.001	0.375	8.55074678538324	0.0370094807541161	1	no	Dmkn	dermokine [Source:MGI Symbol;Acc:MGI:1920962]	-	-	-	-	-	-	GO:0044091//membrane biogenesis;GO:0044763//single-organism cellular process;GO:0044802//single-organism membrane organization;GO:1903575//cornified envelope assembly;GO:0016043//cellular component organization;GO:0007009//plasma membrane organization;GO:0022607//cellular component assembly;GO:0061024//membrane organization;GO:0071709//membrane assembly;GO:0071840//cellular component organization…
ENSMUST00000085840	1125.695	408.9	5.595	1.605	-1.80156483385409	6.56156739705502e-06	0.00412195964480085	yes	Ttbk2	tau tubulin kinase 2 [Source:MGI Symbol;Acc:MGI:2155779]	-	-	-	-	GO:0043231//intracellular membrane-bounded organelle;GO:0044441//ciliary part;GO:0005829//cytosol;GO:0015630//microtubule cytoskeleton;GO:0005634//nucleus;GO:0044464//cell part;GO:0043232//intracellular non-membrane-bounded organelle;GO:0005814//centriole;GO:0044444//cytoplasmic part;GO:0043227//membrane-bounded organelle;GO:0044446//intracellular organelle part;GO:0044450//microtubule organizing…	GO:0001882//nucleoside binding;GO:0005488//binding;GO:0032553//ribonucleotide binding;GO:0019894//kinesin binding;GO:0036094//small molecule binding;GO:0097367//carbohydrate derivative binding;GO:0016301//kinase activity;GO:0004672//protein kinase activity;GO:0032555//purine ribonucleotide binding;GO:0043167//ion binding;GO:1901265//nucleoside phosphate binding;GO:0017076//purine nucleotide bindi…	GO:0021915//neural tube development;GO:0048870//cell motility;GO:0044237//cellular metabolic process;GO:0035108//limb morphogenesis;GO:0044767//single-organism developmental process;GO:0007275//multicellular organism development;GO:0048598//embryonic morphogenesis;GO:0032989//cellular component morphogenesis;GO:0018210//peptidyl-threonine modification;GO:0065009//regulation of molecular function;…
ENSMUST00000086701	0	62.93	0.001	1.045	10.0292872269682	0.000946441479210564	0.158277909936394	no	Serpinb5	serine (or cysteine) peptidase inhibitor, clade B, member 5 [Source:MGI Symbol;Acc:MGI:109579]	Cellular Processes;Human Diseases	Cell growth and death;Cancers	ko05206//MicroRNAs in cancer;ko04115//p53 signaling pathway	K10139	GO:0044424//intracellular part;GO:0005615//extracellular space;GO:0005576//extracellular region;GO:0044421//extracellular region part;GO:0005622//intracellular;GO:0005623//cell;GO:0044464//cell part;GO:0005737//cytoplasm	GO:0030234//enzyme regulator activity;GO:0061134//peptidase regulator activity;GO:0098772//molecular function regulator;GO:0004867//serine-type endopeptidase inhibitor activity;GO:0030414//peptidase inhibitor activity;GO:0004866//endopeptidase inhibitor activity;GO:0004857//enzyme inhibitor activity;GO:0061135//endopeptidase regulator activity	GO:0051248//negative regulation of protein metabolic process;GO:0051336//regulation of hydrolase activity;GO:0032268//regulation of cellular protein metabolic process;GO:0000003//reproduction;GO:0050790//regulation of catalytic activity;GO:0050794//regulation of cellular process;GO:0048856//anatomical structure development;GO:0065009//regulation of molecular function;GO:0052548//regulation of end…
ENSMUST00000087195	53.055	255.555	1.16	4.35	1.90689059560852	0.0360913661445884	1	no	Ociad2	OCIA domain containing 2 [Source:MGI Symbol;Acc:MGI:1916377]	-	-	-	-	GO:0031975//envelope;GO:0005740//mitochondrial envelope;GO:0005623//cell;GO:0012505//endomembrane system;GO:0031967//organelle envelope;GO:0005743//mitochondrial inner membrane;GO:0005768//endosome;GO:0044429//mitochondrial part;GO:0031090//organelle membrane;GO:0005622//intracellular;GO:0044422//organelle part;GO:0044464//cell part;GO:0044446//intracellular organelle part;GO:0005737//cytoplasm;G…	GO:0003674//molecular_function	GO:0043207//response to external biotic stimulus;GO:0009607//response to biotic stimulus;GO:0009605//response to external stimulus;GO:0009617//response to bacterium;GO:0051707//response to other organism;GO:0051704//multi-organism process;GO:0050896//response to stimulus
ENSMUST00000088291	326.505	0	4.36	0.001	-12.0901124196643	0.000105974058322876	0.03419408835991	yes	Stk4	serine/threonine kinase 4 [Source:MGI Symbol;Acc:MGI:1929004]	Human Diseases;Environmental Information Processing	Cancers;Signal transduction	ko05200//Pathways in cancer;ko04010//MAPK signaling pathway;ko04014//Ras signaling pathway;ko04068//FoxO signaling pathway;ko05223//Non-small cell lung cancer	K04411	-	GO:0016301//kinase activity;GO:0016740//transferase activity;GO:0004672//protein kinase activity;GO:0016772//transferase activity, transferring phosphorus-containing groups;GO:0004674//protein serine/threonine kinase activity;GO:0003824//catalytic activity;GO:0016773//phosphotransferase activity, alcohol group as acceptor	GO:0006464//cellular protein modification process;GO:0050789//regulation of biological process;GO:0019538//protein metabolic process;GO:0044699//single-organism process;GO:0044238//primary metabolic process;GO:0071704//organic substance metabolic process;GO:0044260//cellular macromolecule metabolic process;GO:0036211//protein modification process;GO:0050794//regulation of cellular process;GO:0043…
ENSMUST00000088345	0	56.81	0.001	0.46	8.84549005094438	0.00155784195747169	0.224284264811535	no	Mapk8ip3	mitogen-activated protein kinase 8 interacting protein 3 [Source:MGI Symbol;Acc:MGI:1353598]	Environmental Information Processing	Signal transduction	ko04010//MAPK signaling pathway	K04436	GO:0005794//Golgi apparatus;GO:0016020//membrane;GO:0032589//neuron projection membrane;GO:0098588//bounding membrane of organelle;GO:0031256//leading edge membrane;GO:0042995//cell projection;GO:0044463//cell projection part;GO:0005623//cell;GO:0044424//intracellular part;GO:0043229//intracellular organelle;GO:0000139//Golgi membrane;GO:0030427//site of polarized growth;GO:0044444//cytoplasmic p…	GO:0005488//binding;GO:0019900//kinase binding;GO:0005078//MAP-kinase scaffold activity;GO:0008432//JUN kinase binding;GO:0032947//protein complex scaffold;GO:0016740//transferase activity;GO:0016772//transferase activity, transferring phosphorus-containing groups;GO:0030159//receptor signaling complex scaffold activity;GO:0005515//protein binding;GO:0019899//enzyme binding;GO:0060090//binding, b…	GO:0043410//positive regulation of MAPK cascade;GO:0000187//activation of MAPK activity;GO:0030030//cell projection organization;GO:0006793//phosphorus metabolic process;GO:0042330//taxis;GO:0048522//positive regulation of cellular process;GO:2000026//regulation of multicellular organismal development;GO:0009792//embryo development ending in birth or egg hatching;GO:1902533//positive regulation o…
ENSMUST00000088494	0	79.9	0.001	1.655	10.6926155016946	0.00020038891855141	0.055796615986297	no	Blcap	bladder cancer associated protein [Source:MGI Symbol;Acc:MGI:1858907]	-	-	-	-	GO:0031224//intrinsic component of membrane;GO:0044425//membrane part;GO:0016021//integral component of membrane;GO:0016020//membrane	GO:0003674//molecular_function	GO:0030262//apoptotic nuclear changes;GO:0071840//cellular component organization or biogenesis;GO:0009987//cellular process;GO:0008219//cell death;GO:0006921//cellular component disassembly involved in execution phase of apoptosis;GO:0044699//single-organism process;GO:0008150//biological_process;GO:0022411//cellular component disassembly;GO:0097194//execution phase of apoptosis;GO:0044763//sing…
ENSMUST00000088621	234.67	1310.59	1.5	6.72	2.16349873228288	0.0302979362187328	1	no	Srrm2	serine/arginine repetitive matrix 2 [Source:MGI Symbol;Acc:MGI:1923206]	-	-	-	-	GO:0044424//intracellular part;GO:0043231//intracellular membrane-bounded organelle;GO:0044464//cell part;GO:1990904//ribonucleoprotein complex;GO:0044446//intracellular organelle part;GO:0044451//nucleoplasm part;GO:0070013//intracellular organelle lumen;GO:0016604//nuclear body;GO:0005684//U2-type spliceosomal complex;GO:0044422//organelle part;GO:0043226//organelle;GO:0043233//organelle lumen;…	GO:0047485//protein N-terminus binding;GO:0005515//protein binding;GO:0070742//C2H2 zinc finger domain binding;GO:0019904//protein domain specific binding;GO:0005488//binding	GO:0008380//RNA splicing;GO:0016071//mRNA metabolic process;GO:0046483//heterocycle metabolic process;GO:0000377//RNA splicing, via transesterification reactions with bulged adenosine as nucleophile;GO:0000398//mRNA splicing, via spliceosome;GO:0006396//RNA processing;GO:0008152//metabolic process;GO:0044238//primary metabolic process;GO:0044260//cellular macromolecule metabolic process;GO:007170…
ENSMUST00000089302	2517.965	1029.245	11.72	3.79	-1.62870281625116	3.97562547379611e-06	0.00276044283688782	yes	Usp9x	ubiquitin specific peptidase 9, X chromosome [Source:MGI Symbol;Acc:MGI:894681]	-	-	-	-	GO:0030427//site of polarized growth;GO:0042995//cell projection;GO:0044464//cell part;GO:0044463//cell projection part;GO:0030426//growth cone;GO:0097458//neuron part;GO:0005737//cytoplasm;GO:0005829//cytosol;GO:0005623//cell;GO:0005622//intracellular;GO:0043005//neuron projection;GO:0044424//intracellular part;GO:0044444//cytoplasmic part	GO:0046332//SMAD binding;GO:0003824//catalytic activity;GO:0008234//cysteine-type peptidase activity;GO:1990380//Lys48-specific deubiquitinase activity;GO:0005488//binding;GO:0070011//peptidase activity, acting on L-amino acid peptides;GO:0101005//ubiquitinyl hydrolase activity;GO:0005515//protein binding;GO:0036459//thiol-dependent ubiquitinyl hydrolase activity;GO:0016787//hydrolase activity;GO…	GO:0060560//developmental growth involved in morphogenesis;GO:0022008//neurogenesis;GO:0048666//neuron development;GO:0030509//BMP signaling pathway;GO:0007275//multicellular organism development;GO:0010468//regulation of gene expression;GO:1990138//neuron projection extension;GO:0044260//cellular macromolecule metabolic process;GO:0048522//positive regulation of cellular process;GO:0051052//regu…
ENSMUST00000089860	91.39	435.835	0.875	3.285	1.90853844849	0.00391627141911117	0.387760354065893	no	Fam13a	family with sequence similarity 13, member A [Source:MGI Symbol;Acc:MGI:1889842]	-	-	-	-	GO:0005575//cellular_component	GO:0003674//molecular_function	GO:0008150//biological_process
ENSMUST00000089906	40.595	4.9	1.655	0.155	-3.41649109642034	0.0459321426043441	1	no	Zfp951	zinc finger protein 951 [Source:MGI Symbol;Acc:MGI:2441896]	-	-	-	-	GO:0005623//cell;GO:0005575//cellular_component;GO:0005622//intracellular;GO:0044464//cell part	GO:1901363//heterocyclic compound binding;GO:0003674//molecular_function;GO:0043167//ion binding;GO:0097159//organic cyclic compound binding;GO:0003676//nucleic acid binding;GO:0043169//cation binding;GO:0046872//metal ion binding;GO:0005488//binding	GO:0031323//regulation of cellular metabolic process;GO:0050794//regulation of cellular process;GO:2000112//regulation of cellular macromolecule biosynthetic process;GO:0010468//regulation of gene expression;GO:0019219//regulation of nucleobase-containing compound metabolic process;GO:0051252//regulation of RNA metabolic process;GO:2001141//regulation of RNA biosynthetic process;GO:0008150//biolo…
ENSMUST00000090052	437	249.715	4.035	1.835	-1.13678861043457	0.0427624696573981	1	no	Yeats2	YEATS domain containing 2 [Source:MGI Symbol;Acc:MGI:2447762]	-	-	-	-	GO:0005634//nucleus;GO:0015630//microtubule cytoskeleton;GO:0043232//intracellular non-membrane-bounded organelle;GO:0070013//intracellular organelle lumen;GO:0005856//cytoskeleton;GO:0032991//macromolecular complex;GO:0043229//intracellular organelle;GO:0044430//cytoskeletal part;GO:1902494//catalytic complex;GO:0043226//organelle;GO:0043228//non-membrane-bounded organelle;GO:0072686//mitotic sp…	GO:0042393//histone binding;GO:0008134//transcription factor binding;GO:0017025//TBP-class protein binding;GO:0005488//binding;GO:0005515//protein binding	GO:0071840//cellular component organization or biogenesis;GO:0006464//cellular protein modification process;GO:0009892//negative regulation of metabolic process;GO:0006357//regulation of transcription from RNA polymerase II promoter;GO:2000112//regulation of cellular macromolecule biosynthetic process;GO:0044237//cellular metabolic process;GO:0000122//negative regulation of transcription from RNA…
ENSMUST00000090096	0	32.505	0.001	0.33	8.36632221424582	0.0424141308049325	1	no	Oxr1	oxidation resistance 1 [Source:MGI Symbol;Acc:MGI:2179326]	-	-	-	-	GO:0044464//cell part;GO:0043226//organelle;GO:0043232//intracellular non-membrane-bounded organelle;GO:0005730//nucleolus;GO:0005622//intracellular;GO:0005739//mitochondrion;GO:0043233//organelle lumen;GO:0043227//membrane-bounded organelle;GO:0005634//nucleus;GO:0044424//intracellular part;GO:0005654//nucleoplasm;GO:0044446//intracellular organelle part;GO:0070013//intracellular organelle lumen…	GO:0016491//oxidoreductase activity;GO:0003824//catalytic activity	GO:0051248//negative regulation of protein metabolic process;GO:0080135//regulation of cellular response to stress;GO:0030534//adult behavior;GO:0043067//regulation of programmed cell death;GO:0012501//programmed cell death;GO:0031399//regulation of protein modification process;GO:0009987//cellular process;GO:0010605//negative regulation of macromolecule metabolic process;GO:0043523//regulation o…
ENSMUST00000090214	147.47	0	1.335	0.001	-10.3826240265749	0.000886777086634021	0.152963470229987	no	Pbrm1	polybromo 1 [Source:MGI Symbol;Acc:MGI:1923998]	-	-	-	-	GO:0044464//cell part;GO:0043227//membrane-bounded organelle;GO:0044424//intracellular part;GO:0044428//nuclear part;GO:0005634//nucleus;GO:0070603//SWI/SNF superfamily-type complex;GO:0043231//intracellular membrane-bounded organelle;GO:0043234//protein complex;GO:0044422//organelle part;GO:0044446//intracellular organelle part;GO:0005622//intracellular;GO:0005623//cell;GO:0043226//organelle;GO:…	GO:0005488//binding;GO:0044877//macromolecular complex binding;GO:0003677//DNA binding;GO:0003682//chromatin binding;GO:0097159//organic cyclic compound binding;GO:0005515//protein binding;GO:0003676//nucleic acid binding;GO:1901363//heterocyclic compound binding	GO:0043933//macromolecular complex subunit organization;GO:0071840//cellular component organization or biogenesis;GO:0006338//chromatin remodeling;GO:0016568//chromatin modification;GO:0051276//chromosome organization;GO:0016043//cellular component organization;GO:0009987//cellular process;GO:0006996//organelle organization;GO:0006325//chromatin organization
ENSMUST00000090500	30.65	0	0.455	0.001	-8.82972273508606	0.0324252473810364	1	no	Srl	sarcalumenin [Source:MGI Symbol;Acc:MGI:2146620]	-	-	-	-	GO:0044424//intracellular part;GO:0044446//intracellular organelle part;GO:0012505//endomembrane system;GO:0043231//intracellular membrane-bounded organelle;GO:0016529//sarcoplasmic reticulum;GO:0005623//cell;GO:0044464//cell part;GO:0043233//organelle lumen;GO:0043229//intracellular organelle;GO:0043226//organelle;GO:0043227//membrane-bounded organelle;GO:0005788//endoplasmic reticulum lumen;GO:…	GO:0032550//purine ribonucleoside binding;GO:0036094//small molecule binding;GO:0019001//guanyl nucleotide binding;GO:0043168//anion binding;GO:0001882//nucleoside binding;GO:0000166//nucleotide binding;GO:1901265//nucleoside phosphate binding;GO:0005488//binding;GO:0043167//ion binding;GO:0005525//GTP binding;GO:1901363//heterocyclic compound binding;GO:0001883//purine nucleoside binding;GO:0035…	GO:0014823//response to activity;GO:1902578//single-organism localization;GO:0014850//response to muscle activity;GO:0050789//regulation of biological process;GO:0006812//cation transport;GO:0050896//response to stimulus;GO:0044765//single-organism transport;GO:0072511//divalent inorganic cation transport;GO:0006810//transport;GO:0014874//response to stimulus involved in regulation of muscle adap…
ENSMUST00000090924	0	37.935	0.001	0.61	9.25266543245025	0.00502959517848381	0.447144869246957	no	Trim46	tripartite motif-containing 46 [Source:MGI Symbol;Acc:MGI:2673000]	-	-	-	-	-	GO:0043167//ion binding;GO:0008270//zinc ion binding;GO:0043169//cation binding;GO:0046872//metal ion binding;GO:0046914//transition metal ion binding;GO:0005488//binding;GO:0005515//protein binding	-
ENSMUST00000090952	0	24.245	0.001	0.195	7.60733031374961	0.0177202134623293	0.906722825605548	no	Fmnl2	formin-like 2 [Source:MGI Symbol;Acc:MGI:1918659]	-	-	-	-	GO:0044424//intracellular part;GO:0005622//intracellular;GO:0005737//cytoplasm;GO:0044464//cell part;GO:0005623//cell	GO:0017048//Rho GTPase binding;GO:0017016//Ras GTPase binding;GO:0003779//actin binding;GO:0019899//enzyme binding;GO:0005515//protein binding;GO:0008092//cytoskeletal protein binding;GO:0005488//binding;GO:0031267//small GTPase binding;GO:0051020//GTPase binding	GO:0030865//cortical cytoskeleton organization;GO:0050789//regulation of biological process;GO:0044763//single-organism cellular process;GO:0022604//regulation of cell morphogenesis;GO:0022603//regulation of anatomical structure morphogenesis;GO:0071840//cellular component organization or biogenesis;GO:0065007//biological regulation;GO:0044699//single-organism process;GO:0050793//regulation of de…
ENSMUST00000091394	59.525	0	1.08	0.001	-10.0768155970508	0.00914282745737723	0.647414142565226	no	Abi1	abl-interactor 1 [Source:MGI Symbol;Acc:MGI:104913]	-	-	-	-	-	GO:0008047//enzyme activator activity;GO:0005515//protein binding;GO:0019209//kinase activator activity;GO:0019887//protein kinase regulator activity;GO:0019207//kinase regulator activity;GO:0030234//enzyme regulator activity;GO:0005488//binding;GO:0030295//protein kinase activator activity;GO:0030296//protein tyrosine kinase activator activity;GO:0098772//molecular function regulator	GO:0001932//regulation of protein phosphorylation;GO:0051338//regulation of transferase activity;GO:0006996//organelle organization;GO:0031401//positive regulation of protein modification process;GO:0019220//regulation of phosphate metabolic process;GO:0045860//positive regulation of protein kinase activity;GO:0051246//regulation of protein metabolic process;GO:0010604//positive regulation of mac…
ENSMUST00000092154	304.305	129.195	4.325	1.48	-1.54710295689514	0.0372119057983923	1	no	Rnpc3	RNA-binding region (RNP1, RRM) containing 3 [Source:MGI Symbol;Acc:MGI:1914475]	-	-	-	-	GO:0005623//cell;GO:0070013//intracellular organelle lumen;GO:0032991//macromolecular complex;GO:1990904//ribonucleoprotein complex;GO:0005622//intracellular;GO:0043229//intracellular organelle;GO:0031974//membrane-enclosed lumen;GO:0005689//U12-type spliceosomal complex;GO:0031981//nuclear lumen;GO:0043233//organelle lumen;GO:0030529//intracellular ribonucleoprotein complex;GO:0044446//intracell…	GO:0005488//binding;GO:0005515//protein binding;GO:0036002//pre-mRNA binding;GO:0003676//nucleic acid binding;GO:0097159//organic cyclic compound binding;GO:0003723//RNA binding;GO:0017069//snRNA binding;GO:0030626//U12 snRNA binding;GO:0097157//pre-mRNA intronic binding;GO:1901363//heterocyclic compound binding	GO:0046483//heterocycle metabolic process;GO:0090304//nucleic acid metabolic process;GO:0008380//RNA splicing;GO:0008152//metabolic process;GO:0071704//organic substance metabolic process;GO:0000398//mRNA splicing, via spliceosome;GO:0016071//mRNA metabolic process;GO:0044238//primary metabolic process;GO:0044260//cellular macromolecule metabolic process;GO:0016070//RNA metabolic process;GO:00431…
ENSMUST00000092162	78.5	286.525	3.445	9.875	1.51927676524754	0.0466531143698119	1	no	Lyz1	lysozyme 1 [Source:MGI Symbol;Acc:MGI:96902]	Organismal Systems	Digestive system	ko04970//Salivary secretion	K13915	GO:0099503//secretory vesicle;GO:0044432//endoplasmic reticulum part;GO:0005794//Golgi apparatus;GO:0005622//intracellular;GO:0042995//cell projection;GO:0005737//cytoplasm;GO:0044464//cell part;GO:0030140//trans-Golgi network transport vesicle;GO:0030135//coated vesicle;GO:0048237//rough endoplasmic reticulum lumen;GO:0005788//endoplasmic reticulum lumen;GO:0031984//organelle subcompartment;GO:0…	GO:0016798//hydrolase activity, acting on glycosyl bonds;GO:0042802//identical protein binding;GO:0003824//catalytic activity;GO:0005515//protein binding;GO:0005488//binding;GO:0003796//lysozyme activity;GO:0016787//hydrolase activity;GO:0004553//hydrolase activity, hydrolyzing O-glycosyl compounds	GO:0050896//response to stimulus;GO:0009607//response to biotic stimulus;GO:0009987//cellular process;GO:0050829//defense response to Gram-negative bacterium;GO:0043207//response to external biotic stimulus;GO:0019835//cytolysis;GO:0051704//multi-organism process;GO:0006952//defense response;GO:0042742//defense response to bacterium;GO:0006950//response to stress;GO:0051707//response to other org…
[truncated: 1,495 more rows]
