# Supplementary material for: Comprehensive analysis of circRNA expression profiles and circRNA‐associated competing endogenous RNA networks in the development of mouse thymus
Source: J Cell Mol Med. 2020 Apr 19;24(11):6340–9. doi: 10.1111/jcmm.15276 (PMC7294154; doi:10.1111/jcmm.15276)
Supplement: Supplementary file 7 — Table S6 [file JCMM-24-6340-s007.xls]

id	T-6W_count	T-3M_count	T-6W_fpkm	T-3M_fpkm	log2(FC)	Pvalue	FDR	significant	Symbol	Description	KEGG_A_class	KEGG_B_class	Pathway	K_ID	GO Component	GO Function	GO Process
ENSMUST00000000208	25.93	0	0.285	0.001	-8.1548181090521	0.0134799816223627	0.679544014842083	no	Slfn4	schlafen 4 [Source:MGI Symbol;Acc:MGI:1329010]	-	-	-	-	GO:0005575//cellular_component	GO:0001882//nucleoside binding;GO:0043167//ion binding;GO:0097159//organic cyclic compound binding;GO:0036094//small molecule binding;GO:0032550//purine ribonucleoside binding;GO:0005524//ATP binding;GO:0005488//binding;GO:0030554//adenyl nucleotide binding;GO:0032559//adenyl ribonucleotide binding;GO:0001883//purine nucleoside binding;GO:0032549//ribonucleoside binding;GO:0000166//nucleotide bin…	GO:0050896//response to stimulus;GO:0009607//response to biotic stimulus;GO:0009605//response to external stimulus;GO:0043207//response to external biotic stimulus;GO:0051707//response to other organism;GO:0051704//multi-organism process;GO:0009617//response to bacterium
ENSMUST00000000674	63.585	0	1.585	0.001	-10.6302671250268	0.00118755428395282	0.158296374189614	no	St7	suppression of tumorigenicity 7 [Source:MGI Symbol;Acc:MGI:1927450]	-	-	-	-	GO:0044425//membrane part;GO:0016020//membrane;GO:0031224//intrinsic component of membrane;GO:0016021//integral component of membrane	-	-
ENSMUST00000000696	2006	894.5	168.66	82.34	-1.03445250578023	0.00891429236541373	0.53386598486782	no	Cd52	CD52 antigen [Source:MGI Symbol;Acc:MGI:1346088]	-	-	-	-	GO:0005929//cilium;GO:0036126//sperm flagellum;GO:0031514//motile cilium;GO:0044463//cell projection part;GO:0016020//membrane;GO:0044441//ciliary part;GO:0005623//cell;GO:0031225//anchored component of membrane;GO:0043226//organelle;GO:0044425//membrane part;GO:0044422//organelle part;GO:0097225//sperm midpiece;GO:0044464//cell part;GO:0071944//cell periphery;GO:0097223//sperm part;GO:0005886//p…	-	GO:0009617//response to bacterium;GO:0043207//response to external biotic stimulus;GO:0051704//multi-organism process;GO:0009607//response to biotic stimulus;GO:0055080//cation homeostasis;GO:0044699//single-organism process;GO:0030003//cellular cation homeostasis;GO:0098771//inorganic ion homeostasis;GO:0055082//cellular chemical homeostasis;GO:0009605//response to external stimulus;GO:0009987//…
ENSMUST00000004097	525.85	1389.855	1.84	5.435	1.5625742689703	0.00591077359998373	0.424357186274985	no	Cux1	cut-like homeobox 1 [Source:MGI Symbol;Acc:MGI:88568]	-	-	-	-	GO:0044464//cell part;GO:0043226//organelle;GO:0005623//cell;GO:0005634//nucleus;GO:0005622//intracellular;GO:0043227//membrane-bounded organelle;GO:0044424//intracellular part;GO:0043229//intracellular organelle;GO:0043231//intracellular membrane-bounded organelle	GO:0097159//organic cyclic compound binding;GO:0003677//DNA binding;GO:0043565//sequence-specific DNA binding;GO:1901363//heterocyclic compound binding;GO:0005488//binding;GO:0003676//nucleic acid binding	GO:0006355//regulation of transcription, DNA-templated;GO:0050789//regulation of biological process;GO:0019222//regulation of metabolic process;GO:0031323//regulation of cellular metabolic process;GO:1903506//regulation of nucleic acid-templated transcription;GO:0051252//regulation of RNA metabolic process;GO:0019219//regulation of nucleobase-containing compound metabolic process;GO:0009889//regu…
ENSMUST00000005016	0	35.435	0.001	0.67	9.38801728534514	0.00466822949300832	0.372423416487365	no	Rrnad1	ribosomal RNA adenine dimethylase domain containing 1 [Source:MGI Symbol;Acc:MGI:2387197]	-	-	-	-	-	-	-
ENSMUST00000005218	0	94.29	0.001	0.76	9.56985560833095	8.3277521795757e-05	0.0225292361673861	yes	Cd44	CD44 antigen [Source:MGI Symbol;Acc:MGI:88338]	Organismal Systems;Environmental Information Processing;Human Diseases	Signaling molecules and interaction;Immune system;Cancers;Infectious diseases	ko05205//Proteoglycans in cancer;ko05169//Epstein-Barr virus infection;ko05206//MicroRNAs in cancer;ko04640//Hematopoietic cell lineage;ko04512//ECM-receptor interaction;ko05131//Shigellosis	K06256	GO:0044463//cell projection part;GO:0032991//macromolecular complex;GO:0005737//cytoplasm;GO:0043226//organelle;GO:0016020//membrane;GO:0005623//cell;GO:0044464//cell part;GO:0044425//membrane part;GO:0098805//whole membrane;GO:0009986//cell surface;GO:0044444//cytoplasmic part;GO:0031256//leading edge membrane;GO:0031224//intrinsic component of membrane;GO:0042995//cell projection;GO:0043234//pr…	GO:0004888//transmembrane signaling receptor activity;GO:0005540//hyaluronic acid binding;GO:0097367//carbohydrate derivative binding;GO:0004871//signal transducer activity;GO:0060089//molecular transducer activity;GO:0004896//cytokine receptor activity;GO:0005539//glycosaminoglycan binding;GO:0004872//receptor activity;GO:0038023//signaling receptor activity;GO:0099600//transmembrane receptor ac…	GO:0034116//positive regulation of heterotypic cell-cell adhesion;GO:2001243//negative regulation of intrinsic apoptotic signaling pathway;GO:0050793//regulation of developmental process;GO:0065007//biological regulation;GO:0006022//aminoglycan metabolic process;GO:0043281//regulation of cysteine-type endopeptidase activity involved in apoptotic process;GO:0042981//regulation of apoptotic process…
ENSMUST00000005768	34.17	0	0.45	0.001	-8.81378119121704	0.0369472594349651	1	no	Pip5k1a	phosphatidylinositol-4-phosphate 5-kinase, type 1 alpha [Source:MGI Symbol;Acc:MGI:107929]	Cellular Processes;Human Diseases;Environmental Information Processing;Metabolism;Organismal Systems	Signal transduction;Transport and catabolism;Cancers;Carbohydrate metabolism;Global and Overview;Cell motility;Cellular commiunity;Immune system	ko01100//Metabolic pathways;ko04144//Endocytosis;ko04810//Regulation of actin cytoskeleton;ko04510//Focal adhesion;ko04072//Phospholipase D signaling pathway;ko04070//Phosphatidylinositol signaling system;ko04666//Fc gamma R-mediated phagocytosis;ko05231//Choline metabolism in cancer;ko00562//Inositol phosphate metabolism	K00889	-	GO:0005488//binding;GO:0000166//nucleotide binding;GO:0032553//ribonucleotide binding;GO:1901265//nucleoside phosphate binding;GO:0016773//phosphotransferase activity, alcohol group as acceptor;GO:0036094//small molecule binding;GO:0017076//purine nucleotide binding;GO:0001883//purine nucleoside binding;GO:0005524//ATP binding;GO:0035639//purine ribonucleoside triphosphate binding;GO:0032559//ade…	GO:0006629//lipid metabolic process;GO:0046834//lipid phosphorylation;GO:0046486//glycerolipid metabolic process;GO:0071704//organic substance metabolic process;GO:0044763//single-organism cellular process;GO:0044699//single-organism process;GO:0044237//cellular metabolic process;GO:0006644//phospholipid metabolic process;GO:0006796//phosphate-containing compound metabolic process;GO:0044238//pri…
ENSMUST00000006205	0	181.065	0.001	1.19	10.2167458581953	5.49974913962284e-07	0.000353697606894627	yes	Ankhd1	ankyrin repeat and KH domain containing 1 [Source:MGI Symbol;Acc:MGI:1921733]	-	-	-	-	GO:0005622//intracellular;GO:0044464//cell part;GO:0005623//cell;GO:0044424//intracellular part;GO:0005737//cytoplasm	GO:0005488//binding;GO:1901363//heterocyclic compound binding;GO:0003723//RNA binding;GO:0097159//organic cyclic compound binding;GO:0003676//nucleic acid binding	GO:0045087//innate immune response;GO:0006950//response to stress;GO:0006955//immune response;GO:0002376//immune system process;GO:0006952//defense response;GO:0050896//response to stimulus
ENSMUST00000006614	0	68.19	0.001	0.83	9.69696752623429	0.000251277611164126	0.0512998656130537	no	Epha2	Eph receptor A2 [Source:MGI Symbol;Acc:MGI:95278]	Environmental Information Processing;Organismal Systems	Signal transduction;Development	ko04151//PI3K-Akt signaling pathway;ko04015//Rap1 signaling pathway;ko04014//Ras signaling pathway;ko04360//Axon guidance	K05103	GO:0030055//cell-substrate junction;GO:0030054//cell junction;GO:0070161//anchoring junction;GO:0031253//cell projection membrane;GO:0001726//ruffle;GO:0071944//cell periphery;GO:0098589//membrane region;GO:0009986//cell surface;GO:0032587//ruffle membrane;GO:0043234//protein complex;GO:0031252//cell leading edge;GO:0098590//plasma membrane region;GO:0005887//integral component of plasma membrane…	GO:0005515//protein binding;GO:0060089//molecular transducer activity;GO:0036094//small molecule binding;GO:0005524//ATP binding;GO:0004714//transmembrane receptor protein tyrosine kinase activity;GO:0032553//ribonucleotide binding;GO:0019199//transmembrane receptor protein kinase activity;GO:0032549//ribonucleoside binding;GO:0032555//purine ribonucleotide binding;GO:0004872//receptor activity;G…	GO:0001649//osteoblast differentiation;GO:0014028//notochord formation;GO:1903348//positive regulation of bicellular tight junction assembly;GO:0098542//defense response to other organism;GO:0006935//chemotaxis;GO:0043412//macromolecule modification;GO:0008104//protein localization;GO:0006793//phosphorus metabolic process;GO:0035239//tube morphogenesis;GO:0001525//angiogenesis;GO:0046849//bone re…
ENSMUST00000006718	0	16.96	0.001	0.35	8.45121111183233	0.02800586652048	0.991904661847752	no	Wnt10a	wingless-type MMTV integration site family, member 10A [Source:MGI Symbol;Acc:MGI:108071]	Cellular Processes;Human Diseases;Environmental Information Processing;Organismal Systems	Signal transduction;Cellular commiunity;Infectious diseases;Cancers;Endocrine system	ko05200//Pathways in cancer;ko05166//HTLV-I infection;ko05205//Proteoglycans in cancer;ko04390//Hippo signaling pathway;ko04310//Wnt signaling pathway;ko04550//Signaling pathways regulating pluripotency of stem cells;ko04916//Melanogenesis;ko04340//Hedgehog signaling pathway;ko05217//Basal cell carcinoma	K01357	GO:0044421//extracellular region part;GO:0005615//extracellular space;GO:0005576//extracellular region	GO:0001664//G-protein coupled receptor binding;GO:0030545//receptor regulator activity;GO:0005488//binding;GO:0030546//receptor activator activity;GO:0004871//signal transducer activity;GO:0005515//protein binding;GO:0005109//frizzled binding;GO:0098772//molecular function regulator;GO:0005102//receptor binding;GO:0048018//receptor agonist activity	GO:0009888//tissue development;GO:0022404//molting cycle process;GO:0010469//regulation of receptor activity;GO:0048513//animal organ development;GO:0031069//hair follicle morphogenesis;GO:0007423//sensory organ development;GO:0042221//response to chemical;GO:0044767//single-organism developmental process;GO:0032501//multicellular organismal process;GO:0070887//cellular response to chemical stimu…
ENSMUST00000007131	227.06	0	2.375	0.001	-11.2137117981057	0.000320670598543958	0.0609362904181213	no	Acly	ATP citrate lyase [Source:MGI Symbol;Acc:MGI:103251]	Metabolism	Global and Overview;Carbohydrate metabolism	ko01100//Metabolic pathways;ko01110//Biosynthesis of secondary metabolites;ko01130//Biosynthesis of antibiotics;ko01120//Microbial metabolism in diverse environments;ko00020//Citrate cycle (TCA cycle)	K01648	GO:0005829//cytosol;GO:0043229//intracellular organelle;GO:0005622//intracellular;GO:0044464//cell part;GO:0044446//intracellular organelle part;GO:0031981//nuclear lumen;GO:0044428//nuclear part;GO:0005886//plasma membrane;GO:0009346//citrate lyase complex;GO:0031974//membrane-enclosed lumen;GO:0005623//cell;GO:0043231//intracellular membrane-bounded organelle;GO:0044424//intracellular part;GO:0…	GO:0032559//adenyl ribonucleotide binding;GO:0032555//purine ribonucleotide binding;GO:0016740//transferase activity;GO:1901265//nucleoside phosphate binding;GO:0046872//metal ion binding;GO:0016746//transferase activity, transferring acyl groups;GO:0003878//ATP citrate synthase activity;GO:0035639//purine ribonucleoside triphosphate binding;GO:0003824//catalytic activity;GO:0046912//transferase …	GO:0008610//lipid biosynthetic process;GO:0044249//cellular biosynthetic process;GO:0008152//metabolic process;GO:0043436//oxoacid metabolic process;GO:0044238//primary metabolic process;GO:0019752//carboxylic acid metabolic process;GO:0006631//fatty acid metabolic process;GO:0044237//cellular metabolic process;GO:0072350//tricarboxylic acid metabolic process;GO:0006790//sulfur compound metabolic…
ENSMUST00000007257	1114.345	503.735	32.92	16.27	-1.0167500847491	0.0199878895850064	0.836657713589468	no	Clic1	chloride intracellular channel 1 [Source:MGI Symbol;Acc:MGI:2148924]	-	-	-	-	GO:0034707//chloride channel complex;GO:0031224//intrinsic component of membrane;GO:0065010//extracellular membrane-bounded organelle;GO:0044446//intracellular organelle part;GO:0071944//cell periphery;GO:0031967//organelle envelope;GO:0098796//membrane protein complex;GO:0043227//membrane-bounded organelle;GO:0005622//intracellular;GO:0044422//organelle part;GO:0048471//perinuclear region of cyt…	GO:0022832//voltage-gated channel activity;GO:0005216//ion channel activity;GO:0022803//passive transmembrane transporter activity;GO:0015108//chloride transmembrane transporter activity;GO:0005488//binding;GO:0022857//transmembrane transporter activity;GO:0005215//transporter activity;GO:0015103//inorganic anion transmembrane transporter activity;GO:0005515//protein binding;GO:0022892//substrate…	GO:0006811//ion transport;GO:0045597//positive regulation of cell differentiation;GO:0006810//transport;GO:0032879//regulation of localization;GO:0051179//localization;GO:0042391//regulation of membrane potential;GO:0034220//ion transmembrane transport;GO:0045667//regulation of osteoblast differentiation;GO:0098656//anion transmembrane transport;GO:0050793//regulation of developmental process;GO:…
ENSMUST00000013220	495.03	983.015	2.45	5.335	1.12270652182185	0.0131857388526449	0.671607972603253	no	Amotl1	angiomotin-like 1 [Source:MGI Symbol;Acc:MGI:1922973]	Cellular Processes	Cellular commiunity	ko04530//Tight junction	K06104	GO:0005737//cytoplasm;GO:0044422//organelle part;GO:0045177//apical part of cell;GO:0098589//membrane region;GO:0031410//cytoplasmic vesicle;GO:0008180//COP9 signalosome;GO:0030054//cell junction;GO:0070160//occluding junction;GO:0043229//intracellular organelle;GO:0042995//cell projection;GO:0016020//membrane;GO:0043227//membrane-bounded organelle;GO:0044444//cytoplasmic part;GO:0016324//apical …	GO:0005515//protein binding;GO:0042802//identical protein binding;GO:0005488//binding	GO:0040017//positive regulation of locomotion;GO:0009653//anatomical structure morphogenesis;GO:0006928//movement of cell or subcellular component;GO:0051674//localization of cell;GO:0050896//response to stimulus;GO:0051179//localization;GO:0032879//regulation of localization;GO:0001568//blood vessel development;GO:0048514//blood vessel morphogenesis;GO:0051716//cellular response to stimulus;GO:0…
ENSMUST00000015361	40.84	0	1.18	0.001	-10.2045711442492	0.00377010568210927	0.326057738346578	no	Hmgb3	high mobility group box 3 [Source:MGI Symbol;Acc:MGI:1098219]	-	-	-	-	GO:0005634//nucleus;GO:0043229//intracellular organelle;GO:0032991//macromolecular complex;GO:0043232//intracellular non-membrane-bounded organelle;GO:0031974//membrane-enclosed lumen;GO:0044454//nuclear chromosome part;GO:0005737//cytoplasm;GO:0044424//intracellular part;GO:0005623//cell;GO:0000228//nuclear chromosome;GO:0000790//nuclear chromatin;GO:0044464//cell part;GO:0005694//chromosome;GO:…	GO:0003676//nucleic acid binding;GO:0008301//DNA binding, bending;GO:0000217//DNA secondary structure binding;GO:0000400//four-way junction DNA binding;GO:0097159//organic cyclic compound binding;GO:0043566//structure-specific DNA binding;GO:0008134//transcription factor binding;GO:0003723//RNA binding;GO:0003677//DNA binding;GO:0005488//binding;GO:1901363//heterocyclic compound binding;GO:000551…	GO:0051249//regulation of lymphocyte activation;GO:0050865//regulation of cell activation;GO:0045935//positive regulation of nucleobase-containing compound metabolic process;GO:1901360//organic cyclic compound metabolic process;GO:0002694//regulation of leukocyte activation;GO:2000112//regulation of cellular macromolecule biosynthetic process;GO:0044237//cellular metabolic process;GO:0006996//org…
ENSMUST00000016172	1119.135	452.41	4.51	1.99	-1.18035900271173	0.00509246722128795	0.395570176603524	no	Celsr1	cadherin, EGF LAG seven-pass G-type receptor 1 [Source:MGI Symbol;Acc:MGI:1100883]	-	-	-	-	GO:0005622//intracellular;GO:0044446//intracellular organelle part;GO:0070013//intracellular organelle lumen;GO:0005886//plasma membrane;GO:0043231//intracellular membrane-bounded organelle;GO:0016020//membrane;GO:0044425//membrane part;GO:0044459//plasma membrane part;GO:0044464//cell part;GO:0043226//organelle;GO:0043233//organelle lumen;GO:0005654//nucleoplasm;GO:0031974//membrane-enclosed lum…	GO:0043169//cation binding;GO:0043167//ion binding;GO:0005515//protein binding;GO:0046983//protein dimerization activity;GO:0046872//metal ion binding;GO:0060089//molecular transducer activity;GO:0005509//calcium ion binding;GO:0038023//signaling receptor activity;GO:0004872//receptor activity;GO:0005488//binding;GO:0004871//signal transducer activity;GO:0004930//G-protein coupled receptor activi…	GO:0009790//embryo development;GO:0001764//neuron migration;GO:0090178//regulation of establishment of planar polarity involved in neural tube closure;GO:0022603//regulation of anatomical structure morphogenesis;GO:0060448//dichotomous subdivision of terminal units involved in lung branching;GO:0023051//regulation of signaling;GO:0051588//regulation of neurotransmitter transport;GO:0007265//Ras p…
ENSMUST00000019721	295.5	721	3.745	10.08	1.42845801504117	0.00279601943966614	0.279693616735127	no	Pdk4	pyruvate dehydrogenase kinase, isoenzyme 4 [Source:MGI Symbol;Acc:MGI:1351481]	-	-	-	-	GO:0005740//mitochondrial envelope;GO:0005743//mitochondrial inner membrane;GO:0044429//mitochondrial part;GO:0016020//membrane;GO:0043233//organelle lumen;GO:0043227//membrane-bounded organelle;GO:0043229//intracellular organelle;GO:0031967//organelle envelope;GO:0031966//mitochondrial membrane;GO:0044464//cell part;GO:0044444//cytoplasmic part;GO:0005739//mitochondrion;GO:0043226//organelle;GO:…	GO:1901265//nucleoside phosphate binding;GO:0001882//nucleoside binding;GO:0016301//kinase activity;GO:0004712//protein serine/threonine/tyrosine kinase activity;GO:0032550//purine ribonucleoside binding;GO:0043167//ion binding;GO:0097367//carbohydrate derivative binding;GO:0016740//transferase activity;GO:0003824//catalytic activity;GO:1901363//heterocyclic compound binding;GO:0016772//transfera…	GO:1901652//response to peptide;GO:1901653//cellular response to peptide;GO:0044710//single-organism metabolic process;GO:0045124//regulation of bone resorption;GO:0071396//cellular response to lipid;GO:0044267//cellular protein metabolic process;GO:0071375//cellular response to peptide hormone stimulus;GO:0033500//carbohydrate homeostasis;GO:0001101//response to acid chemical;GO:0009725//respons…
ENSMUST00000019734	0	50.59	0.001	1.02	9.99435343685886	0.0127904777687878	0.664001643294536	no	Cyb561	cytochrome b-561 [Source:MGI Symbol;Acc:MGI:103253]	-	-	-	-	GO:0030133//transport vesicle;GO:0030659//cytoplasmic vesicle membrane;GO:0012505//endomembrane system;GO:0012506//vesicle membrane;GO:0016020//membrane;GO:0005764//lysosome;GO:0044464//cell part;GO:0000323//lytic vacuole;GO:0030658//transport vesicle membrane;GO:0098805//whole membrane;GO:0031224//intrinsic component of membrane;GO:0043231//intracellular membrane-bounded organelle;GO:0005623//ce…	GO:0016723//oxidoreductase activity, oxidizing metal ions, NAD or NADP as acceptor;GO:0016722//oxidoreductase activity, oxidizing metal ions;GO:0003824//catalytic activity;GO:0000293//ferric-chelate reductase activity;GO:0005488//binding;GO:0043167//ion binding;GO:0043169//cation binding;GO:0016491//oxidoreductase activity;GO:0046872//metal ion binding	GO:0055114//oxidation-reduction process;GO:0009987//cellular process;GO:0044699//single-organism process;GO:0044763//single-organism cellular process;GO:0006091//generation of precursor metabolites and energy;GO:0044710//single-organism metabolic process;GO:0044237//cellular metabolic process;GO:0022900//electron transport chain;GO:0008152//metabolic process
ENSMUST00000020377	65.005	0	1.05	0.001	-10.0361736125535	0.0113956101632948	0.624139752362204	no	Tcf3	transcription factor 3 [Source:MGI Symbol;Acc:MGI:98510]	Human Diseases;Cellular Processes	Cellular commiunity;Infectious diseases;Cancers	ko05166//HTLV-I infection;ko05202//Transcriptional misregulation in cancers;ko04550//Signaling pathways regulating pluripotency of stem cells	K09063	-	GO:0046983//protein dimerization activity;GO:0005488//binding;GO:0005515//protein binding	-
ENSMUST00000020970	234.5	547.01	2.7	6.995	1.37336465011392	0.00709572661548317	0.470631780518242	no	Rsad2	radical S-adenosyl methionine domain containing 2 [Source:MGI Symbol;Acc:MGI:1929628]	Human Diseases	Infectious diseases	ko05164//Influenza A	K15045	GO:0005634//nucleus;GO:0098805//whole membrane;GO:0098588//bounding membrane of organelle;GO:0031974//membrane-enclosed lumen;GO:0043229//intracellular organelle;GO:0044429//mitochondrial part;GO:0044432//endoplasmic reticulum part;GO:0044425//membrane part;GO:0001650//fibrillar center;GO:0005622//intracellular;GO:0031981//nuclear lumen;GO:0031090//organelle membrane;GO:0070013//intracellular org…	GO:0003674//molecular_function;GO:0043621//protein self-association;GO:0051540//metal cluster binding;GO:0051536//iron-sulfur cluster binding;GO:0003824//catalytic activity;GO:0043167//ion binding;GO:0046872//metal ion binding;GO:0005488//binding;GO:0051539//4 iron, 4 sulfur cluster binding;GO:0005515//protein binding;GO:0043169//cation binding	GO:0002708//positive regulation of lymphocyte mediated immunity;GO:1903901//negative regulation of viral life cycle;GO:0002824//positive regulation of adaptive immune response based on somatic recombination of immune receptors built from immunoglobulin superfamily domains;GO:0002520//immune system development;GO:0034109//homotypic cell-cell adhesion;GO:0032502//developmental process;GO:0048522//p…
ENSMUST00000021407	647.925	285.28	18.65	9.16	-1.02575612704566	0.0346184034138022	1	no	Srp54a	signal recognition particle 54A [Source:MGI Symbol;Acc:MGI:1346087]	Genetic Information Processing	Folding, sorting and degradation	ko03060//Protein export	K03106	GO:0044422//organelle part;GO:0005737//cytoplasm;GO:0044424//intracellular part;GO:0016607//nuclear speck;GO:0044444//cytoplasmic part;GO:0048500//signal recognition particle;GO:0044428//nuclear part;GO:1990904//ribonucleoprotein complex;GO:0005622//intracellular;GO:0044464//cell part;GO:0043231//intracellular membrane-bounded organelle;GO:0031981//nuclear lumen;GO:0044446//intracellular organell…	GO:0036094//small molecule binding;GO:0017111//nucleoside-triphosphatase activity;GO:0030942//endoplasmic reticulum signal peptide binding;GO:0043021//ribonucleoprotein complex binding;GO:0003723//RNA binding;GO:0017076//purine nucleotide binding;GO:0003924//GTPase activity;GO:0044877//macromolecular complex binding;GO:0016818//hydrolase activity, acting on acid anhydrides, in phosphorus-containi…	GO:0051234//establishment of localization;GO:0070972//protein localization to endoplasmic reticulum;GO:0033036//macromolecule localization;GO:0045047//protein targeting to ER;GO:0006613//cotranslational protein targeting to membrane;GO:0044763//single-organism cellular process;GO:0071840//cellular component organization or biogenesis;GO:0061024//membrane organization;GO:0090150//establishment of …
ENSMUST00000021535	859.505	327.355	12.255	5.185	-1.24095459005361	0.0101036254749002	0.583460466698809	no	Papola	poly (A) polymerase alpha [Source:MGI Symbol;Acc:MGI:109301]	Genetic Information Processing	Translation	ko03015//mRNA surveillance pathway	K14376	GO:0031974//membrane-enclosed lumen;GO:0070013//intracellular organelle lumen;GO:0043229//intracellular organelle;GO:0044464//cell part;GO:0044446//intracellular organelle part;GO:0043226//organelle;GO:0043227//membrane-bounded organelle;GO:0005654//nucleoplasm;GO:0043231//intracellular membrane-bounded organelle;GO:0005622//intracellular;GO:0005634//nucleus;GO:0005623//cell;GO:0031981//nuclear l…	GO:0032549//ribonucleoside binding;GO:0016772//transferase activity, transferring phosphorus-containing groups;GO:0017076//purine nucleotide binding;GO:0097367//carbohydrate derivative binding;GO:0070566//adenylyltransferase activity;GO:0043168//anion binding;GO:0030554//adenyl nucleotide binding;GO:0003824//catalytic activity;GO:0032559//adenyl ribonucleotide binding;GO:0036094//small molecule b…	GO:0044237//cellular metabolic process;GO:0071704//organic substance metabolic process;GO:0006725//cellular aromatic compound metabolic process;GO:0044260//cellular macromolecule metabolic process;GO:0050789//regulation of biological process;GO:0031323//regulation of cellular metabolic process;GO:0031124//mRNA 3'-end processing;GO:0006396//RNA processing;GO:1903311//regulation of mRNA metabolic p…
ENSMUST00000021610	110.5	327.5	2.57	7.84	1.60908529492133	0.0462684168242493	1	no	Chga	chromogranin A [Source:MGI Symbol;Acc:MGI:88394]	-	-	-	-	GO:0031982//vesicle;GO:0043231//intracellular membrane-bounded organelle;GO:0044422//organelle part;GO:0005615//extracellular space;GO:0005622//intracellular;GO:0043227//membrane-bounded organelle;GO:0031988//membrane-bounded vesicle;GO:0031090//organelle membrane;GO:0098588//bounding membrane of organelle;GO:0031410//cytoplasmic vesicle;GO:0042583//chromaffin granule;GO:0016023//cytoplasmic, mem…	GO:0005488//binding;GO:0005515//protein binding	GO:0051051//negative regulation of transport;GO:0019220//regulation of phosphate metabolic process;GO:0086030//adrenergic receptor signaling pathway involved in cardiac muscle relaxation;GO:0007165//signal transduction;GO:0046883//regulation of hormone secretion;GO:0001934//positive regulation of protein phosphorylation;GO:0009966//regulation of signal transduction;GO:0045989//positive regulation…
ENSMUST00000021641	0	36	0.001	0.355	8.47167521439204	0.0037022500902101	0.322538903944488	no	Tshz3	teashirt zinc finger family member 3 [Source:MGI Symbol;Acc:MGI:2442819]	-	-	-	-	GO:0043233//organelle lumen;GO:0031981//nuclear lumen;GO:0043231//intracellular membrane-bounded organelle;GO:0005623//cell;GO:0070013//intracellular organelle lumen;GO:0043229//intracellular organelle;GO:0044422//organelle part;GO:0044424//intracellular part;GO:0043226//organelle;GO:0044446//intracellular organelle part;GO:0005634//nucleus;GO:0043227//membrane-bounded organelle;GO:0031974//membr…	GO:0097159//organic cyclic compound binding;GO:0003682//chromatin binding;GO:0003677//DNA binding;GO:0003676//nucleic acid binding;GO:0044877//macromolecular complex binding;GO:1901363//heterocyclic compound binding;GO:0005488//binding	GO:0010556//regulation of macromolecule biosynthetic process;GO:0048523//negative regulation of cellular process;GO:0031323//regulation of cellular metabolic process;GO:0050794//regulation of cellular process;GO:0051252//regulation of RNA metabolic process;GO:1903506//regulation of nucleic acid-templated transcription;GO:0009892//negative regulation of metabolic process;GO:0065007//biological reg…
ENSMUST00000022009	448.03	144.89	15.845	5.8	-1.4499028543673	0.021343742896037	0.865059536800412	no	Cetn3	centrin 3 [Source:MGI Symbol;Acc:MGI:1097706]	-	-	-	-	GO:0031975//envelope;GO:0032391//photoreceptor connecting cilium;GO:0043228//non-membrane-bounded organelle;GO:0044450//microtubule organizing center part;GO:0042995//cell projection;GO:0044446//intracellular organelle part;GO:0005929//cilium;GO:0072372//primary cilium;GO:0070390//transcription export complex 2;GO:0044430//cytoskeletal part;GO:0005730//nucleolus;GO:0043234//protein complex;GO:000…	GO:0005515//protein binding;GO:0008017//microtubule binding;GO:0031683//G-protein beta/gamma-subunit complex binding;GO:0043169//cation binding;GO:0032403//protein complex binding;GO:0044877//macromolecular complex binding;GO:0015631//tubulin binding;GO:0005488//binding;GO:0043167//ion binding;GO:0005509//calcium ion binding;GO:0046872//metal ion binding;GO:0008092//cytoskeletal protein binding	GO:0007049//cell cycle;GO:0009987//cellular process;GO:0044763//single-organism cellular process;GO:0044699//single-organism process;GO:0051301//cell division
ENSMUST00000022264	0	73.08	0.001	0.44	8.78135971352466	0.00561352909122504	0.415476806781532	no	Ptprg	protein tyrosine phosphatase, receptor type, G [Source:MGI Symbol;Acc:MGI:97814]	-	-	-	-	GO:0005615//extracellular space;GO:0016021//integral component of membrane;GO:0044421//extracellular region part;GO:0031224//intrinsic component of membrane;GO:0016020//membrane;GO:0005576//extracellular region;GO:0044425//membrane part	GO:0004721//phosphoprotein phosphatase activity;GO:0003824//catalytic activity;GO:0005488//binding;GO:0016788//hydrolase activity, acting on ester bonds;GO:0016791//phosphatase activity;GO:0005515//protein binding;GO:0042578//phosphoric ester hydrolase activity;GO:0042802//identical protein binding;GO:0016787//hydrolase activity;GO:0004725//protein tyrosine phosphatase activity	GO:0051128//regulation of cellular component organization;GO:0007275//multicellular organism development;GO:0032879//regulation of localization;GO:0045596//negative regulation of cell differentiation;GO:0044267//cellular protein metabolic process;GO:0060284//regulation of cell development;GO:0043170//macromolecule metabolic process;GO:0051960//regulation of nervous system development;GO:0030334//…
ENSMUST00000022356	0	199.055	0.001	1.295	10.3387363825739	0.000671793147604711	0.104219028475016	no	Usp54	ubiquitin specific peptidase 54 [Source:MGI Symbol;Acc:MGI:1926037]	-	-	-	-	GO:0005575//cellular_component	GO:0070011//peptidase activity, acting on L-amino acid peptides;GO:0003674//molecular_function;GO:0008234//cysteine-type peptidase activity;GO:0003824//catalytic activity;GO:0008233//peptidase activity;GO:0016787//hydrolase activity;GO:0019783//ubiquitin-like protein-specific protease activity;GO:0101005//ubiquitinyl hydrolase activity;GO:0036459//thiol-dependent ubiquitinyl hydrolase activity	GO:0019538//protein metabolic process;GO:0044238//primary metabolic process;GO:0070646//protein modification by small protein removal;GO:0044267//cellular protein metabolic process;GO:0006464//cellular protein modification process;GO:0044260//cellular macromolecule metabolic process;GO:0009987//cellular process;GO:0043170//macromolecule metabolic process;GO:0008150//biological_process;GO:0070647/…
ENSMUST00000022378	500.745	921.56	4.935	10.075	1.02965784895893	0.0127495691721313	0.664001643294536	no	Ero1l	ERO1-like (S. cerevisiae) [Source:MGI Symbol;Acc:MGI:1354385]	Genetic Information Processing;Human Diseases	Infectious diseases;Folding, sorting and degradation	ko04141//Protein processing in endoplasmic reticulum;ko05110//Vibrio cholerae infection	K10950	GO:0044464//cell part;GO:0043005//neuron projection;GO:0005623//cell;GO:0097458//neuron part;GO:0036477//somatodendritic compartment;GO:0031224//intrinsic component of membrane;GO:0044432//endoplasmic reticulum part;GO:0016021//integral component of membrane;GO:0031300//intrinsic component of organelle membrane;GO:0044446//intracellular organelle part;GO:0098588//bounding membrane of organelle;GO…	GO:0016667//oxidoreductase activity, acting on a sulfur group of donors;GO:0003756//protein disulfide isomerase activity;GO:0015036//disulfide oxidoreductase activity;GO:0016853//isomerase activity;GO:0016864//intramolecular oxidoreductase activity, transposing S-S bonds;GO:0016491//oxidoreductase activity;GO:0015035//protein disulfide oxidoreductase activity;GO:0003824//catalytic activity;GO:001…	GO:0006915//apoptotic process;GO:0051209//release of sequestered calcium ion into cytosol;GO:0006986//response to unfolded protein;GO:0050789//regulation of biological process;GO:0098662//inorganic cation transmembrane transport;GO:0008219//cell death;GO:0042221//response to chemical;GO:0048856//anatomical structure development;GO:0071453//cellular response to oxygen levels;GO:0051234//establishm…
ENSMUST00000022511	0.875	460.16	0.005	3.33	9.37937836707126	4.9199873955035e-15	2.45632607078419e-11	yes	Zmym2	zinc finger, MYM-type 2 [Source:MGI Symbol;Acc:MGI:1923257]	-	-	-	-	GO:0016604//nuclear body;GO:0043226//organelle;GO:0043231//intracellular membrane-bounded organelle;GO:0005634//nucleus;GO:0044451//nucleoplasm part;GO:0044446//intracellular organelle part;GO:0043227//membrane-bounded organelle;GO:0044424//intracellular part;GO:0044428//nuclear part;GO:0070013//intracellular organelle lumen;GO:0016605//PML body;GO:0005622//intracellular;GO:0043229//intracellular…	GO:0031624//ubiquitin conjugating enzyme binding;GO:0005488//binding;GO:0001071//nucleic acid binding transcription factor activity;GO:0046914//transition metal ion binding;GO:0005515//protein binding;GO:0046872//metal ion binding;GO:0019899//enzyme binding;GO:0003700//transcription factor activity, sequence-specific DNA binding;GO:0043167//ion binding;GO:0044390//ubiquitin-like protein conjugati…	GO:2000112//regulation of cellular macromolecule biosynthetic process;GO:0006355//regulation of transcription, DNA-templated;GO:0051252//regulation of RNA metabolic process;GO:0065007//biological regulation;GO:2001141//regulation of RNA biosynthetic process;GO:0051128//regulation of cellular component organization;GO:0019222//regulation of metabolic process;GO:0022604//regulation of cell morphoge…
ENSMUST00000022566	0	59.275	0.001	0.335	8.38801728534514	0.0139146796975444	0.6915532847328	no	Spata13	spermatogenesis associated 13 [Source:MGI Symbol;Acc:MGI:104838]	Cellular Processes	Cell motility	ko04810//Regulation of actin cytoskeleton	K05769	-	GO:0005515//protein binding;GO:0098772//molecular function regulator;GO:0005089//Rho guanyl-nucleotide exchange factor activity;GO:0005088//Ras guanyl-nucleotide exchange factor activity;GO:0005488//binding;GO:0005085//guanyl-nucleotide exchange factor activity	GO:0050896//response to stimulus;GO:0051716//cellular response to stimulus;GO:0044699//single-organism process;GO:0023052//signaling;GO:0010646//regulation of cell communication;GO:0048583//regulation of response to stimulus;GO:0035556//intracellular signal transduction;GO:0009987//cellular process;GO:0007165//signal transduction;GO:0044763//single-organism cellular process;GO:0007154//cell commu…
ENSMUST00000022641	120.5	295	2.145	5.78	1.43009184500113	0.0415145614393835	1	no	Adamdec1	ADAM-like, decysin 1 [Source:MGI Symbol;Acc:MGI:1917650]	-	-	-	-	GO:0005576//extracellular region;GO:0005575//cellular_component	GO:0043167//ion binding;GO:0016787//hydrolase activity;GO:0003824//catalytic activity;GO:0046872//metal ion binding;GO:0070011//peptidase activity, acting on L-amino acid peptides;GO:0043169//cation binding;GO:0004222//metalloendopeptidase activity;GO:0004175//endopeptidase activity;GO:0008237//metallopeptidase activity;GO:0008233//peptidase activity;GO:0005488//binding	GO:0019538//protein metabolic process;GO:0071704//organic substance metabolic process;GO:0044238//primary metabolic process;GO:0008152//metabolic process;GO:0043170//macromolecule metabolic process;GO:0006508//proteolysis
ENSMUST00000022746	35.93	216.38	0.28	1.755	2.64797229824696	0.016141837188486	0.753807325439859	no	Osmr	oncostatin M receptor [Source:MGI Symbol;Acc:MGI:1330819]	Environmental Information Processing	Signaling molecules and interaction;Signal transduction	ko04151//PI3K-Akt signaling pathway;ko04060//Cytokine-cytokine receptor interaction;ko04630//Jak-STAT signaling pathway	K05057	GO:0016324//apical plasma membrane;GO:0071944//cell periphery;GO:0016021//integral component of membrane;GO:0005623//cell;GO:0031226//intrinsic component of plasma membrane;GO:0098797//plasma membrane protein complex;GO:0045177//apical part of cell;GO:0043235//receptor complex;GO:0098796//membrane protein complex;GO:0098805//whole membrane;GO:0032991//macromolecular complex;GO:0098802//plasma mem…	GO:0004871//signal transducer activity;GO:0005488//binding;GO:0019838//growth factor binding;GO:0005515//protein binding;GO:0004888//transmembrane signaling receptor activity;GO:0099600//transmembrane receptor activity;GO:0004896//cytokine receptor activity;GO:0038023//signaling receptor activity;GO:0060089//molecular transducer activity;GO:0004872//receptor activity;GO:0004924//oncostatin-M rece…	GO:0050794//regulation of cellular process;GO:0007154//cell communication;GO:0019221//cytokine-mediated signaling pathway;GO:0008284//positive regulation of cell proliferation;GO:0023052//signaling;GO:0051716//cellular response to stimulus;GO:0007165//signal transduction;GO:0007166//cell surface receptor signaling pathway;GO:0042221//response to chemical;GO:0070887//cellular response to chemical …
ENSMUST00000023248	444.355	909.63	23.65	53.87	1.18764188161234	0.00453234529233719	0.367736228814524	no	Ly6a	lymphocyte antigen 6 complex, locus A [Source:MGI Symbol;Acc:MGI:107527]	-	-	-	-	GO:0005886//plasma membrane;GO:0071944//cell periphery;GO:0044464//cell part;GO:0005623//cell;GO:0044425//membrane part;GO:0031225//anchored component of membrane;GO:0016020//membrane;GO:0098552//side of membrane;GO:0044459//plasma membrane part;GO:0031224//intrinsic component of membrane;GO:0009986//cell surface;GO:0009897//external side of plasma membrane	GO:0005488//binding;GO:0005515//protein binding	GO:0009605//response to external stimulus;GO:0050896//response to stimulus;GO:0009607//response to biotic stimulus;GO:0051707//response to other organism;GO:0051704//multi-organism process;GO:0009617//response to bacterium;GO:0043207//response to external biotic stimulus
ENSMUST00000023608	650.64	277.04	34.845	16.29	-1.09696505100445	0.0291138289795627	1	no	Atp5j	ATP synthase, H+ transporting, mitochondrial F0 complex, subunit F [Source:MGI Symbol;Acc:MGI:107777]	Metabolism;Human Diseases	Energy metabolism;Neurodegenerative diseases;Global and Overview	ko01100//Metabolic pathways;ko05016//Huntington's disease;ko05010//Alzheimer's disease;ko00190//Oxidative phosphorylation;ko05012//Parkinson's disease	K02131	GO:0043229//intracellular organelle;GO:0031966//mitochondrial membrane;GO:0044444//cytoplasmic part;GO:0043226//organelle;GO:0098798//mitochondrial protein complex;GO:0043231//intracellular membrane-bounded organelle;GO:0005753//mitochondrial proton-transporting ATP synthase complex;GO:0044422//organelle part;GO:0031090//organelle membrane;GO:0045263//proton-transporting ATP synthase complex, cou…	GO:0016818//hydrolase activity, acting on acid anhydrides, in phosphorus-containing anhydrides;GO:0017111//nucleoside-triphosphatase activity;GO:0005488//binding;GO:0015077//monovalent inorganic cation transmembrane transporter activity;GO:0016462//pyrophosphatase activity;GO:0016887//ATPase activity;GO:0005215//transporter activity;GO:0015078//hydrogen ion transmembrane transporter activity;GO:0…	GO:0006818//hydrogen transport;GO:0032501//multicellular organismal process;GO:1901564//organonitrogen compound metabolic process;GO:0006163//purine nucleotide metabolic process;GO:0009124//nucleoside monophosphate biosynthetic process;GO:0098655//cation transmembrane transport;GO:0018130//heterocycle biosynthetic process;GO:0002027//regulation of heart rate;GO:0019693//ribose phosphate metabolic…
ENSMUST00000023760	859.5	1904	12.99	33.835	1.38111495776169	0.00243567976945631	0.255760347187383	no	Gpd1	glycerol-3-phosphate dehydrogenase 1 (soluble) [Source:MGI Symbol;Acc:MGI:95679]	Metabolism	Global and Overview;Lipid metabolism	ko01110//Biosynthesis of secondary metabolites;ko00564//Glycerophospholipid metabolism	K00006	GO:0005622//intracellular;GO:0005829//cytosol;GO:0043231//intracellular membrane-bounded organelle;GO:0005739//mitochondrion;GO:1902494//catalytic complex;GO:0043229//intracellular organelle;GO:0009331//glycerol-3-phosphate dehydrogenase complex;GO:0032991//macromolecular complex;GO:0043226//organelle;GO:0005623//cell;GO:1990204//oxidoreductase complex;GO:0044444//cytoplasmic part;GO:0044464//cel…	GO:0036094//small molecule binding;GO:1901265//nucleoside phosphate binding;GO:0051287//NAD binding;GO:0016616//oxidoreductase activity, acting on the CH-OH group of donors, NAD or NADP as acceptor;GO:0048037//cofactor binding;GO:0016901//oxidoreductase activity, acting on the CH-OH group of donors, quinone or similar compound as acceptor;GO:0003824//catalytic activity;GO:1901363//heterocyclic co…	GO:0009058//biosynthetic process;GO:0060255//regulation of macromolecule metabolic process;GO:0051196//regulation of coenzyme metabolic process;GO:1903580//positive regulation of ATP metabolic process;GO:0006110//regulation of glycolytic process;GO:0022900//electron transport chain;GO:0045333//cellular respiration;GO:0031329//regulation of cellular catabolic process;GO:0031331//positive regulatio…
ENSMUST00000023934	4775.115	15742.415	333.875	1124.305	1.75165348511765	0.000576153549537926	0.0936130196258101	no	Hbb-bs	hemoglobin, beta adult s chain [Source:MGI Symbol;Acc:MGI:5474852]	Human Diseases	Infectious diseases	ko05144//Malaria;ko05143//African trypanosomiasis	K13823	GO:0043234//protein complex;GO:0005737//cytoplasm;GO:0005576//extracellular region;GO:0044424//intracellular part;GO:0005833//hemoglobin complex;GO:0005829//cytosol;GO:0005622//intracellular;GO:0031838//haptoglobin-hemoglobin complex;GO:0044421//extracellular region part;GO:0044445//cytosolic part;GO:0032991//macromolecular complex;GO:0005615//extracellular space;GO:0044464//cell part;GO:0005623/…	GO:0043169//cation binding;GO:0031722//hemoglobin beta binding;GO:0030492//hemoglobin binding;GO:0016491//oxidoreductase activity;GO:0043177//organic acid binding;GO:0036094//small molecule binding;GO:0005488//binding;GO:0046872//metal ion binding;GO:0016684//oxidoreductase activity, acting on peroxide as acceptor;GO:0097159//organic cyclic compound binding;GO:0016209//antioxidant activity;GO:000…	GO:0044248//cellular catabolic process;GO:0042743//hydrogen peroxide metabolic process;GO:0006810//transport;GO:0072593//reactive oxygen species metabolic process;GO:0016043//cellular component organization;GO:0050896//response to stimulus;GO:0015669//gas transport;GO:1902578//single-organism localization;GO:0044699//single-organism process;GO:0071822//protein complex subunit organization;GO:0044…
ENSMUST00000024736	810.015	346.155	9.635	4.55	-1.08241812120966	0.0234460000867	0.91384487775826	no	Sgo1	shugoshin 1 [Source:MGI Symbol;Acc:MGI:1919665]	Cellular Processes	Cell growth and death	ko04114//Oocyte meiosis	K11580	GO:0005737//cytoplasm;GO:0000228//nuclear chromosome;GO:0043234//protein complex;GO:0005813//centrosome;GO:0000922//spindle pole;GO:0000776//kinetochore;GO:0098687//chromosomal region;GO:0043228//non-membrane-bounded organelle;GO:0005622//intracellular;GO:0005856//cytoskeleton;GO:0000793//condensed chromosome;GO:0005634//nucleus;GO:0015630//microtubule cytoskeleton;GO:0044444//cytoplasmic part;GO…	GO:0019900//kinase binding;GO:0005515//protein binding;GO:0019899//enzyme binding;GO:0005488//binding	GO:0098813//nuclear chromosome segregation;GO:0006996//organelle organization;GO:0000226//microtubule cytoskeleton organization;GO:0045132//meiotic chromosome segregation;GO:0008608//attachment of spindle microtubules to kinetochore;GO:1903046//meiotic cell cycle process;GO:0007067//mitotic nuclear division;GO:0000280//nuclear division;GO:0000070//mitotic sister chromatid segregation;GO:0000819//…
ENSMUST00000024894	420.95	795.99	3.625	7.625	1.07275634243531	0.0189917107353405	0.818994246335046	no	Cyp1b1	cytochrome P450, family 1, subfamily b, polypeptide 1 [Source:MGI Symbol;Acc:MGI:88590]	Human Diseases;Metabolism;Organismal Systems	Lipid metabolism;Amino acid metabolism;Xenobiotics biodegradation and metabolism;Cancers;Endocrine system	ko05206//MicroRNAs in cancer;ko05204//Chemical carcinogenesis;ko00140//Steroid hormone biosynthesis;ko00980//Metabolism of xenobiotics by cytochrome P450;ko04913//Ovarian Steroidogenesis;ko00380//Tryptophan metabolism	K07410	GO:0044464//cell part;GO:0005634//nucleus;GO:0043226//organelle;GO:0016020//membrane;GO:0005739//mitochondrion;GO:0044446//intracellular organelle part;GO:0043231//intracellular membrane-bounded organelle;GO:0043229//intracellular organelle;GO:0005737//cytoplasm;GO:0044432//endoplasmic reticulum part;GO:0005783//endoplasmic reticulum;GO:0005789//endoplasmic reticulum membrane;GO:0031090//organell…	GO:0043169//cation binding;GO:0005488//binding;GO:1901363//heterocyclic compound binding;GO:0016712//oxidoreductase activity, acting on paired donors, with incorporation or reduction of molecular oxygen, reduced flavin or flavoprotein as one donor, and incorporation of one atom of oxygen;GO:0070330//aromatase activity;GO:0016705//oxidoreductase activity, acting on paired donors, with incorporatio…	GO:0060255//regulation of macromolecule metabolic process;GO:0019369//arachidonic acid metabolic process;GO:0006725//cellular aromatic compound metabolic process;GO:0034614//cellular response to reactive oxygen species;GO:0019219//regulation of nucleobase-containing compound metabolic process;GO:0023052//signaling;GO:0061299//retina vasculature morphogenesis in camera-type eye;GO:1904892//regulat…
ENSMUST00000025069	18.66	0	0.275	0.001	-8.10328780841202	0.0294779873288843	1	no	Crem	cAMP responsive element modulator [Source:MGI Symbol;Acc:MGI:88495]	Organismal Systems;Human Diseases	Infectious diseases;Circulatory system	ko05166//HTLV-I infection;ko04261//Adrenergic signaling in cardiomyocytes	K09052	GO:0044464//cell part;GO:0043234//protein complex;GO:0005737//cytoplasm;GO:0043229//intracellular organelle;GO:0043227//membrane-bounded organelle;GO:0044424//intracellular part;GO:0043226//organelle;GO:0032991//macromolecular complex;GO:0005623//cell;GO:0043231//intracellular membrane-bounded organelle;GO:0005622//intracellular;GO:0005667//transcription factor complex;GO:0005634//nucleus	GO:0003700//transcription factor activity, sequence-specific DNA binding;GO:0001012//RNA polymerase II regulatory region DNA binding;GO:0005488//binding;GO:1990837//sequence-specific double-stranded DNA binding;GO:0000977//RNA polymerase II regulatory region sequence-specific DNA binding;GO:0001067//regulatory region nucleic acid binding;GO:0000976//transcription regulatory region sequence-specif…	GO:0000122//negative regulation of transcription from RNA polymerase II promoter;GO:1901135//carbohydrate derivative metabolic process;GO:0009891//positive regulation of biosynthetic process;GO:0019953//sexual reproduction;GO:0006687//glycosphingolipid metabolic process;GO:0048609//multicellular organismal reproductive process;GO:0006665//sphingolipid metabolic process;GO:0031323//regulation of c…
ENSMUST00000025109	567.93	219.87	6.195	2.69	-1.20349810958398	0.0239810605390167	0.925434254386278	no	Sap130	Sin3A associated protein [Source:MGI Symbol;Acc:MGI:1919782]	-	-	-	-	GO:0043226//organelle;GO:0070013//intracellular organelle lumen;GO:0043231//intracellular membrane-bounded organelle;GO:0043227//membrane-bounded organelle;GO:0031974//membrane-enclosed lumen;GO:0044446//intracellular organelle part;GO:0044451//nucleoplasm part;GO:0044422//organelle part;GO:0005654//nucleoplasm;GO:0005622//intracellular;GO:0044428//nuclear part;GO:0044464//cell part;GO:0031981//n…	-	GO:0051252//regulation of RNA metabolic process;GO:0048523//negative regulation of cellular process;GO:2000113//negative regulation of cellular macromolecule biosynthetic process;GO:1902679//negative regulation of RNA biosynthetic process;GO:1903506//regulation of nucleic acid-templated transcription;GO:2000112//regulation of cellular macromolecule biosynthetic process;GO:2001141//regulation of R…
ENSMUST00000025300	130.155	1783.48	1.135	17.55	3.95070682790101	8.9672529952722e-19	1.2311589999859e-14	yes	Nr3c1	nuclear receptor subfamily 3, group C, member 1 [Source:MGI Symbol;Acc:MGI:95824]	Environmental Information Processing	Signaling molecules and interaction	ko04080//Neuroactive ligand-receptor interaction	K05771	GO:0005634//nucleus;GO:0044464//cell part;GO:0005623//cell;GO:0005622//intracellular;GO:0043231//intracellular membrane-bounded organelle;GO:0044424//intracellular part;GO:0043229//intracellular organelle;GO:0043227//membrane-bounded organelle;GO:0043226//organelle	GO:0097159//organic cyclic compound binding;GO:0046872//metal ion binding;GO:0008289//lipid binding;GO:0003676//nucleic acid binding;GO:0038023//signaling receptor activity;GO:0043167//ion binding;GO:0008270//zinc ion binding;GO:0003700//transcription factor activity, sequence-specific DNA binding;GO:0004883//glucocorticoid receptor activity;GO:0004872//receptor activity;GO:0003707//steroid hormo…	GO:0070887//cellular response to chemical stimulus;GO:0031958//corticosteroid receptor signaling pathway;GO:0050794//regulation of cellular process;GO:0007165//signal transduction;GO:0048545//response to steroid hormone;GO:0023052//signaling;GO:0043402//glucocorticoid mediated signaling pathway;GO:0007154//cell communication;GO:0071310//cellular response to organic substance;GO:0050789//regulatio…
ENSMUST00000025786	143.31	0	1.265	0.001	-10.3049216695817	2.33821368211798e-06	0.00120110640332106	yes	Pacs1	phosphofurin acidic cluster sorting protein 1 [Source:MGI Symbol;Acc:MGI:1277113]	-	-	-	-	GO:0005623//cell;GO:0031410//cytoplasmic vesicle;GO:0048471//perinuclear region of cytoplasm;GO:0005794//Golgi apparatus;GO:0012505//endomembrane system;GO:0031988//membrane-bounded vesicle;GO:0016023//cytoplasmic, membrane-bounded vesicle;GO:0030137//COPI-coated vesicle;GO:0043229//intracellular organelle;GO:0044422//organelle part;GO:0044446//intracellular organelle part;GO:0005737//cytoplasm;G…	GO:0005488//binding;GO:0044325//ion channel binding;GO:0005515//protein binding	GO:0072657//protein localization to membrane;GO:1902580//single-organism cellular localization;GO:1990778//protein localization to cell periphery;GO:0010256//endomembrane system organization;GO:0065009//regulation of molecular function;GO:0033365//protein localization to organelle;GO:0016043//cellular component organization;GO:0051179//localization;GO:0065007//biological regulation;GO:0044802//si…
ENSMUST00000026252	1096.565	463.885	27.74	13.195	-1.07197643699733	0.0114964391189142	0.626350638425131	no	Ldb1	LIM domain binding 1 [Source:MGI Symbol;Acc:MGI:894762]	Human Diseases	Cancers	ko05202//Transcriptional misregulation in cancers	K15617	GO:0043233//organelle lumen;GO:0044446//intracellular organelle part;GO:0044427//chromosomal part;GO:0005634//nucleus;GO:1990907//beta-catenin-TCF complex;GO:0044424//intracellular part;GO:0000228//nuclear chromosome;GO:0005667//transcription factor complex;GO:0043226//organelle;GO:0031981//nuclear lumen;GO:0043227//membrane-bounded organelle;GO:0043229//intracellular organelle;GO:0005654//nucleo…	GO:0033613//activating transcription factor binding;GO:0042803//protein homodimerization activity;GO:0000989//transcription factor activity, transcription factor binding;GO:0042802//identical protein binding;GO:0003690//double-stranded DNA binding;GO:0019904//protein domain specific binding;GO:1901363//heterocyclic compound binding;GO:0001067//regulatory region nucleic acid binding;GO:0005515//pr…	GO:0007417//central nervous system development;GO:0043933//macromolecular complex subunit organization;GO:0042633//hair cycle;GO:0031325//positive regulation of cellular metabolic process;GO:0023052//signaling;GO:0044267//cellular protein metabolic process;GO:0032501//multicellular organismal process;GO:1901360//organic cyclic compound metabolic process;GO:0010628//positive regulation of gene exp…
ENSMUST00000026297	0	52.12	0.001	0.595	9.21674585819531	0.0120715209325342	0.644260239623823	no	Gnl3l	guanine nucleotide binding protein-like 3 (nucleolar)-like [Source:MGI Symbol;Acc:MGI:2448557]	Genetic Information Processing	Translation	ko03008//Ribosome biogenesis in eukaryotes	K14538	GO:0044446//intracellular organelle part;GO:1990904//ribonucleoprotein complex;GO:0044444//cytoplasmic part;GO:0032991//macromolecular complex;GO:0005623//cell;GO:0030529//intracellular ribonucleoprotein complex;GO:0044464//cell part;GO:0005634//nucleus;GO:0031974//membrane-enclosed lumen;GO:0005622//intracellular;GO:0044422//organelle part;GO:0044424//intracellular part;GO:0070013//intracellular…	GO:0097367//carbohydrate derivative binding;GO:1901363//heterocyclic compound binding;GO:0032549//ribonucleoside binding;GO:0036094//small molecule binding;GO:0001882//nucleoside binding;GO:0043167//ion binding;GO:1901265//nucleoside phosphate binding;GO:0005488//binding;GO:0097159//organic cyclic compound binding;GO:0000166//nucleotide binding;GO:0032550//purine ribonucleoside binding;GO:0032555…	GO:0008156//negative regulation of DNA replication;GO:0010605//negative regulation of macromolecule metabolic process;GO:0051100//negative regulation of binding;GO:1904816//positive regulation of protein localization to chromosome, telomeric region;GO:0051098//regulation of binding;GO:2000113//negative regulation of cellular macromolecule biosynthetic process;GO:0033233//regulation of protein sum…
ENSMUST00000026414	2225.465	869.655	34.575	15	-1.20476675065461	0.00127348149483276	0.165335831520628	no	Dgka	diacylglycerol kinase, alpha [Source:MGI Symbol;Acc:MGI:102952]	Human Diseases;Environmental Information Processing;Metabolism	Signal transduction;Lipid metabolism;Cancers;Global and Overview	ko01100//Metabolic pathways;ko01110//Biosynthesis of secondary metabolites;ko04072//Phospholipase D signaling pathway;ko04070//Phosphatidylinositol signaling system;ko00564//Glycerophospholipid metabolism;ko05231//Choline metabolism in cancer;ko00561//Glycerolipid metabolism	K00901	GO:0016020//membrane;GO:0005886//plasma membrane;GO:0044424//intracellular part;GO:0044444//cytoplasmic part;GO:0005737//cytoplasm;GO:0071944//cell periphery;GO:0005622//intracellular;GO:0044464//cell part;GO:0005623//cell;GO:0005829//cytosol	GO:0043169//cation binding;GO:1901363//heterocyclic compound binding;GO:0043167//ion binding;GO:0005509//calcium ion binding;GO:0036094//small molecule binding;GO:0017076//purine nucleotide binding;GO:0016301//kinase activity;GO:1901265//nucleoside phosphate binding;GO:0005524//ATP binding;GO:0046872//metal ion binding;GO:0032555//purine ribonucleotide binding;GO:0000166//nucleotide binding;GO:00…	GO:0044699//single-organism process;GO:0007205//protein kinase C-activating G-protein coupled receptor signaling pathway;GO:0045017//glycerolipid biosynthetic process;GO:0044255//cellular lipid metabolic process;GO:0044249//cellular biosynthetic process;GO:0006796//phosphate-containing compound metabolic process;GO:0071704//organic substance metabolic process;GO:0007154//cell communication;GO:004…
ENSMUST00000027377	5418.445	10875.33	39.59	87.22	1.13952292305151	0.000126181873136686	0.0316422653375367	yes	Igfbp5	insulin-like growth factor binding protein 5 [Source:MGI Symbol;Acc:MGI:96440]	-	-	-	-	GO:0044421//extracellular region part;GO:0005576//extracellular region;GO:0043234//protein complex;GO:0032991//macromolecular complex;GO:0005615//extracellular space;GO:0042567//insulin-like growth factor ternary complex;GO:0016942//insulin-like growth factor binding protein complex;GO:0036454//growth factor complex	GO:0031995//insulin-like growth factor II binding;GO:0005515//protein binding;GO:0019838//growth factor binding;GO:0005520//insulin-like growth factor binding;GO:0005488//binding;GO:0001968//fibronectin binding;GO:0031994//insulin-like growth factor I binding	GO:0065007//biological regulation;GO:0010033//response to organic substance;GO:0022404//molting cycle process;GO:0060255//regulation of macromolecule metabolic process;GO:0046683//response to organophosphorus;GO:0060429//epithelium development;GO:0043502//regulation of muscle adaptation;GO:0048660//regulation of smooth muscle cell proliferation;GO:0051716//cellular response to stimulus;GO:0071407…
ENSMUST00000027489	0	27.5	0.001	0.43	8.74819284958946	0.00849987244427634	0.515227367433519	no	Gpr35	G protein-coupled receptor 35 [Source:MGI Symbol;Acc:MGI:1929509]	Environmental Information Processing	Signaling molecules and interaction	ko04080//Neuroactive ligand-receptor interaction	K04276	GO:0016021//integral component of membrane;GO:0016020//membrane;GO:0044425//membrane part;GO:0031224//intrinsic component of membrane	-	-
ENSMUST00000027567	29.63	0	0.84	0.001	-9.71424551766612	0.0461200580916365	1	no	Serpinb3a	serine (or cysteine) peptidase inhibitor, clade B (ovalbumin), member 3A [Source:MGI Symbol;Acc:MGI:3573933]	Human Diseases	Infectious diseases	ko05146//Amoebiasis	K13963	GO:0005576//extracellular region;GO:0044421//extracellular region part;GO:0005615//extracellular space	GO:0005515//protein binding;GO:0030234//enzyme regulator activity;GO:0061135//endopeptidase regulator activity;GO:0004857//enzyme inhibitor activity;GO:0030414//peptidase inhibitor activity;GO:0061134//peptidase regulator activity;GO:0002020//protease binding;GO:0019899//enzyme binding;GO:0098772//molecular function regulator;GO:0004867//serine-type endopeptidase inhibitor activity;GO:0004866//en…	GO:0050789//regulation of biological process;GO:0045088//regulation of innate immune response;GO:0045861//negative regulation of proteolysis;GO:0002703//regulation of leukocyte mediated immunity;GO:0031323//regulation of cellular metabolic process;GO:0031341//regulation of cell killing;GO:0002697//regulation of immune effector process;GO:0050777//negative regulation of immune response;GO:0051246/…
ENSMUST00000027579	908.78	345.63	15.445	6.58	-1.2309803818924	0.00615974797464914	0.434250371337332	no	Actr3	ARP3 actin-related protein 3 [Source:MGI Symbol;Acc:MGI:1921367]	-	-	-	-	GO:0030027//lamellipodium;GO:0031252//cell leading edge;GO:0044422//organelle part;GO:0005622//intracellular;GO:0005903//brush border;GO:0031090//organelle membrane;GO:0044424//intracellular part;GO:0005623//cell;GO:0048471//perinuclear region of cytoplasm;GO:0043229//intracellular organelle;GO:0044427//chromosomal part;GO:0001726//ruffle;GO:0044430//cytoskeletal part;GO:0043231//intracellular me…	GO:0032559//adenyl ribonucleotide binding;GO:0044877//macromolecular complex binding;GO:0043168//anion binding;GO:1901265//nucleoside phosphate binding;GO:0008092//cytoskeletal protein binding;GO:0005524//ATP binding;GO:0051015//actin filament binding;GO:0017076//purine nucleotide binding;GO:0001882//nucleoside binding;GO:0005515//protein binding;GO:0032555//purine ribonucleotide binding;GO:00971…	GO:0030029//actin filament-based process;GO:0060998//regulation of dendritic spine development;GO:0045664//regulation of neuron differentiation;GO:0006357//regulation of transcription from RNA polymerase II promoter;GO:1903508//positive regulation of nucleic acid-templated transcription;GO:0008064//regulation of actin polymerization or depolymerization;GO:0045010//actin nucleation;GO:0050767//reg…
ENSMUST00000027582	0	22.015	0.001	0.78	9.60733031374961	0.0152942449181466	0.733522815862835	no	Lypd1	Ly6/Plaur domain containing 1 [Source:MGI Symbol;Acc:MGI:1919835]	-	-	-	-	-	-	-
ENSMUST00000027898	146.605	4.54	2.39	0.075	-4.99397621237223	0.00109550526214569	0.151163211021399	no	Ptpn14	protein tyrosine phosphatase, non-receptor type 14 [Source:MGI Symbol;Acc:MGI:102467]	-	-	-	-	GO:0043232//intracellular non-membrane-bounded organelle;GO:0005737//cytoplasm;GO:0043228//non-membrane-bounded organelle;GO:0005622//intracellular;GO:0005856//cytoskeleton;GO:0005623//cell;GO:0043226//organelle;GO:0043229//intracellular organelle;GO:0044424//intracellular part;GO:0044464//cell part	GO:0042578//phosphoric ester hydrolase activity;GO:0016788//hydrolase activity, acting on ester bonds;GO:0016787//hydrolase activity;GO:0016791//phosphatase activity;GO:0004725//protein tyrosine phosphatase activity;GO:0004721//phosphoprotein phosphatase activity;GO:0003824//catalytic activity	GO:0016311//dephosphorylation;GO:0044238//primary metabolic process;GO:0006793//phosphorus metabolic process;GO:0019538//protein metabolic process;GO:0044237//cellular metabolic process;GO:0043170//macromolecule metabolic process;GO:0035335//peptidyl-tyrosine dephosphorylation;GO:0044260//cellular macromolecule metabolic process;GO:0009987//cellular process;GO:0044267//cellular protein metabolic …
ENSMUST00000028016	3973.23	1255.485	19.615	6.22	-1.65697084994649	0.0219717620587154	0.87883847686856	no	Prrc2c	proline-rich coiled-coil 2C [Source:MGI Symbol;Acc:MGI:1913754]	-	-	-	-	-	-	-
ENSMUST00000028114	30.99	0	0.275	0.001	-8.10328780841202	0.0497263673066617	1	no	Pfkfb3	6-phosphofructo-2-kinase/fructose-2,6-biphosphatase 3 [Source:MGI Symbol;Acc:MGI:2181202]	Metabolism;Environmental Information Processing	Signal transduction;Carbohydrate metabolism	ko04152//AMPK signaling pathway;ko04066//HIF-1 signaling pathway;ko00051//Fructose and mannose metabolism	K01103	GO:0005654//nucleoplasm;GO:0044428//nuclear part;GO:0005829//cytosol;GO:0005634//nucleus;GO:0043231//intracellular membrane-bounded organelle;GO:0043226//organelle;GO:0043233//organelle lumen;GO:0044446//intracellular organelle part;GO:0005623//cell;GO:0043229//intracellular organelle;GO:0005737//cytoplasm;GO:0043227//membrane-bounded organelle;GO:0044464//cell part;GO:0044424//intracellular part…	GO:0003824//catalytic activity;GO:0097159//organic cyclic compound binding;GO:1901363//heterocyclic compound binding;GO:0019200//carbohydrate kinase activity;GO:0016788//hydrolase activity, acting on ester bonds;GO:0032559//adenyl ribonucleotide binding;GO:0032553//ribonucleotide binding;GO:0017076//purine nucleotide binding;GO:0032555//purine ribonucleotide binding;GO:0004331//fructose-2,6-bisph…	GO:0044699//single-organism process;GO:0044238//primary metabolic process;GO:0016310//phosphorylation;GO:1901135//carbohydrate derivative metabolic process;GO:0008152//metabolic process;GO:0006796//phosphate-containing compound metabolic process;GO:0009987//cellular process;GO:0006793//phosphorus metabolic process;GO:0006003//fructose 2,6-bisphosphate metabolic process;GO:0016311//dephosphorylati…
ENSMUST00000028286	71.69	288.04	2.09	9.96	2.2526427999872	0.00685541617778121	0.46081486615837	no	Agpat2	1-acylglycerol-3-phosphate O-acyltransferase 2 (lysophosphatidic acid acyltransferase, beta) [Source:MGI Symbol;Acc:MGI:1914762]	Environmental Information Processing;Metabolism;Organismal Systems	Lipid metabolism;Signal transduction;Global and Overview;Digestive system	ko01100//Metabolic pathways;ko01110//Biosynthesis of secondary metabolites;ko04072//Phospholipase D signaling pathway;ko00564//Glycerophospholipid metabolism;ko00561//Glycerolipid metabolism;ko04975//Fat digestion and absorption	K13509	GO:0044432//endoplasmic reticulum part;GO:0005622//intracellular;GO:0031224//intrinsic component of membrane;GO:0044446//intracellular organelle part;GO:0005737//cytoplasm;GO:0012505//endomembrane system;GO:0016020//membrane;GO:0043226//organelle;GO:0098588//bounding membrane of organelle;GO:0043229//intracellular organelle;GO:0016021//integral component of membrane;GO:0043227//membrane-bounded o…	GO:0008374//O-acyltransferase activity;GO:0042171//lysophosphatidic acid acyltransferase activity;GO:0016746//transferase activity, transferring acyl groups;GO:0016411//acylglycerol O-acyltransferase activity;GO:0003841//1-acylglycerol-3-phosphate O-acyltransferase activity;GO:0016740//transferase activity;GO:0071617//lysophospholipid acyltransferase activity;GO:0016747//transferase activity, tra…	GO:0044238//primary metabolic process;GO:0006629//lipid metabolic process;GO:0044699//single-organism process;GO:0006650//glycerophospholipid metabolic process;GO:0071704//organic substance metabolic process;GO:0046486//glycerolipid metabolic process;GO:0060429//epithelium development;GO:0044255//cellular lipid metabolic process;GO:0008152//metabolic process;GO:0050789//regulation of biological p…
ENSMUST00000028735	325.805	625.525	2.535	5.3	1.06400661244722	0.0235678772207716	0.915994820389478	no	Jag1	jagged 1 [Source:MGI Symbol;Acc:MGI:1095416]	Environmental Information Processing	Signal transduction	ko04668//TNF signaling pathway;ko04330//Notch signaling pathway	K06052	GO:0005886//plasma membrane;GO:0070161//anchoring junction;GO:0098589//membrane region;GO:0005623//cell;GO:0016020//membrane;GO:0045177//apical part of cell;GO:0016324//apical plasma membrane;GO:0044464//cell part;GO:0044459//plasma membrane part;GO:0030054//cell junction;GO:0071944//cell periphery;GO:0044425//membrane part;GO:0098805//whole membrane;GO:0098590//plasma membrane region;GO:0031224/…	GO:0008289//lipid binding;GO:0005102//receptor binding;GO:0005509//calcium ion binding;GO:0005112//Notch binding;GO:0043169//cation binding;GO:0043167//ion binding;GO:0046872//metal ion binding;GO:0048018//receptor agonist activity;GO:0004871//signal transducer activity;GO:0005543//phospholipid binding;GO:0043168//anion binding;GO:0030545//receptor regulator activity;GO:0005515//protein binding;G…	GO:0001952//regulation of cell-matrix adhesion;GO:0003151//outflow tract morphogenesis;GO:0045778//positive regulation of ossification;GO:0035909//aorta morphogenesis;GO:0019222//regulation of metabolic process;GO:0045665//negative regulation of neuron differentiation;GO:0009891//positive regulation of biosynthetic process;GO:0061314//Notch signaling involved in heart development;GO:0023051//regu…
ENSMUST00000028748	472.24	34.575	7.975	0.565	-3.81916174623704	0.0045400967310713	0.367736228814524	no	Capn3	calpain 3 [Source:MGI Symbol;Acc:MGI:107437]	-	-	-	-	GO:0044464//cell part;GO:0005623//cell;GO:0005622//intracellular	GO:0016787//hydrolase activity;GO:0005488//binding;GO:0043167//ion binding;GO:0008233//peptidase activity;GO:0043169//cation binding;GO:0008234//cysteine-type peptidase activity;GO:0004175//endopeptidase activity;GO:0005509//calcium ion binding;GO:0046872//metal ion binding;GO:0004198//calcium-dependent cysteine-type endopeptidase activity;GO:0070011//peptidase activity, acting on L-amino acid pe…	GO:0044767//single-organism developmental process;GO:0009653//anatomical structure morphogenesis;GO:0007010//cytoskeleton organization;GO:0048856//anatomical structure development;GO:0031032//actomyosin structure organization;GO:0006508//proteolysis;GO:0048468//cell development;GO:1902589//single-organism organelle organization;GO:0010927//cellular component assembly involved in morphogenesis;GO:…
ENSMUST00000028909	753.6	1658.255	13.75	34.945	1.34565442805815	0.00437321144596905	0.360072003282951	no	Snx5	sorting nexin 5 [Source:MGI Symbol;Acc:MGI:1916428]	Cellular Processes	Transport and catabolism	ko04144//Endocytosis	K17920	GO:0098805//whole membrane;GO:0031982//vesicle;GO:0044433//cytoplasmic vesicle part;GO:0098562//cytoplasmic side of membrane;GO:0097422//tubular endosome;GO:0042995//cell projection;GO:0005623//cell;GO:0031312//extrinsic component of organelle membrane;GO:0005886//plasma membrane;GO:0031313//extrinsic component of endosome membrane;GO:0001726//ruffle;GO:0044440//endosomal part;GO:0044459//plasma …	GO:0008092//cytoskeletal protein binding;GO:0043168//anion binding;GO:0034452//dynactin binding;GO:0043167//ion binding;GO:0005488//binding;GO:0035091//phosphatidylinositol binding;GO:0005515//protein binding;GO:0008289//lipid binding;GO:0005543//phospholipid binding	GO:0006897//endocytosis;GO:0044699//single-organism process;GO:0070727//cellular macromolecule localization;GO:0042147//retrograde transport, endosome to Golgi;GO:0008104//protein localization;GO:0051649//establishment of localization in cell;GO:0051641//cellular localization;GO:0071702//organic substance transport;GO:0033036//macromolecule localization;GO:0045184//establishment of protein locali…
ENSMUST00000029017	881.91	1663.875	14.555	30.705	1.0769587636218	0.00402613391553842	0.339121506707882	no	Pck1	phosphoenolpyruvate carboxykinase 1, cytosolic [Source:MGI Symbol;Acc:MGI:97501]	Metabolism;Organismal Systems;Environmental Information Processing;Human Diseases	Carbohydrate metabolism;Global and Overview;Endocrine and metabolic diseases;Endocrine system;Excretory system;Signal transduction	ko01100//Metabolic pathways;ko01110//Biosynthesis of secondary metabolites;ko04151//PI3K-Akt signaling pathway;ko01130//Biosynthesis of antibiotics;ko04910//Insulin signaling pathway;ko01120//Microbial metabolism in diverse environments;ko04152//AMPK signaling pathway;ko04068//FoxO signaling pathway;ko04922//Glucagon signaling pathway;ko04931//Insulin resistance;ko04920//Adipocytokine signaling p…	K01596	GO:0043231//intracellular membrane-bounded organelle;GO:0044444//cytoplasmic part;GO:0043227//membrane-bounded organelle;GO:0043226//organelle;GO:0044464//cell part;GO:0005829//cytosol;GO:0043229//intracellular organelle;GO:0005737//cytoplasm;GO:0005623//cell;GO:0044424//intracellular part;GO:0005622//intracellular;GO:0005739//mitochondrion	GO:0046872//metal ion binding;GO:0043168//anion binding;GO:0036094//small molecule binding;GO:0005488//binding;GO:1901363//heterocyclic compound binding;GO:0043169//cation binding;GO:1901265//nucleoside phosphate binding;GO:0046914//transition metal ion binding;GO:0043177//organic acid binding;GO:0019205//nucleobase-containing compound kinase activity;GO:0032555//purine ribonucleotide binding;GO:…	GO:0045935//positive regulation of nucleobase-containing compound metabolic process;GO:0006357//regulation of transcription from RNA polymerase II promoter;GO:0006796//phosphate-containing compound metabolic process;GO:0071495//cellular response to endogenous stimulus;GO:0036293//response to decreased oxygen levels;GO:0048513//animal organ development;GO:1901654//response to ketone;GO:0019222//re…
ENSMUST00000029194	0	333.46	0.001	2.565	11.3247431104944	3.48343482371236e-12	7.9709697353598e-09	yes	Skil	SKI-like [Source:MGI Symbol;Acc:MGI:106203]	Cellular Processes	Cellular commiunity	ko04550//Signaling pathways regulating pluripotency of stem cells	K18499	GO:0005622//intracellular;GO:0044424//intracellular part;GO:0043227//membrane-bounded organelle;GO:0016023//cytoplasmic, membrane-bounded vesicle;GO:0031982//vesicle;GO:0030141//secretory granule;GO:0016604//nuclear body;GO:0005634//nucleus;GO:0031981//nuclear lumen;GO:0032991//macromolecular complex;GO:0031988//membrane-bounded vesicle;GO:0005623//cell;GO:0043229//intracellular organelle;GO:0012…	GO:0003676//nucleic acid binding;GO:0000987//core promoter proximal region sequence-specific DNA binding;GO:1990837//sequence-specific double-stranded DNA binding;GO:0003682//chromatin binding;GO:0000977//RNA polymerase II regulatory region sequence-specific DNA binding;GO:0003690//double-stranded DNA binding;GO:0003714//transcription corepressor activity;GO:0000978//RNA polymerase II core promot…	GO:0010646//regulation of cell communication;GO:0051172//negative regulation of nitrogen compound metabolic process;GO:0010769//regulation of cell morphogenesis involved in differentiation;GO:0045597//positive regulation of cell differentiation;GO:0010975//regulation of neuron projection development;GO:0010605//negative regulation of macromolecule metabolic process;GO:0019219//regulation of nucle…
ENSMUST00000029199	0	179.545	0.001	1.275	10.3162815317462	0.00051757969571512	0.0874915735488644	no	Zmat3	zinc finger matrin type 3 [Source:MGI Symbol;Acc:MGI:1195270]	Cellular Processes	Cell growth and death	ko04115//p53 signaling pathway	K10137	GO:0044464//cell part;GO:0031974//membrane-enclosed lumen;GO:0016020//membrane;GO:0044446//intracellular organelle part;GO:0031981//nuclear lumen;GO:0043233//organelle lumen;GO:0043226//organelle;GO:0043229//intracellular organelle;GO:0005654//nucleoplasm;GO:0005623//cell;GO:0043231//intracellular membrane-bounded organelle;GO:0070013//intracellular organelle lumen;GO:0005730//nucleolus;GO:007194…	GO:0043169//cation binding;GO:0046914//transition metal ion binding;GO:1901363//heterocyclic compound binding;GO:0003676//nucleic acid binding;GO:0097159//organic cyclic compound binding;GO:0043167//ion binding;GO:0005488//binding;GO:0046872//metal ion binding;GO:0008270//zinc ion binding	GO:0010942//positive regulation of cell death;GO:0042981//regulation of apoptotic process;GO:0043067//regulation of programmed cell death;GO:0048518//positive regulation of biological process;GO:0050789//regulation of biological process;GO:0050794//regulation of cellular process;GO:0048522//positive regulation of cellular process;GO:0065007//biological regulation;GO:0010941//regulation of cell de…
ENSMUST00000029347	0	333.35	0.001	4.115	12.006676715309	2.76628026892974e-13	7.59592899045416e-10	yes	Ift80	intraflagellar transport 80 [Source:MGI Symbol;Acc:MGI:1915509]	-	-	-	-	GO:0043229//intracellular organelle;GO:0005622//intracellular;GO:0044441//ciliary part;GO:0043232//intracellular non-membrane-bounded organelle;GO:0043226//organelle;GO:0005737//cytoplasm;GO:0044446//intracellular organelle part;GO:0030990//intraciliary transport particle;GO:0042995//cell projection;GO:0015630//microtubule cytoskeleton;GO:0044422//organelle part;GO:0044430//cytoskeletal part;GO:0…	GO:0003674//molecular_function;GO:0005515//protein binding;GO:0005488//binding	GO:0006810//transport;GO:0070727//cellular macromolecule localization;GO:0042127//regulation of cell proliferation;GO:0016043//cellular component organization;GO:0048856//anatomical structure development;GO:0009968//negative regulation of signal transduction;GO:0007018//microtubule-based movement;GO:0050680//negative regulation of epithelial cell proliferation;GO:0045880//positive regulation of s…
ENSMUST00000029446	757.52	1554.125	7.73	18.095	1.22705078844769	0.00435625498665455	0.359754603544503	no	Csde1	cold shock domain containing E1, RNA binding [Source:MGI Symbol;Acc:MGI:92356]	-	-	-	-	GO:0005829//cytosol;GO:0071944//cell periphery;GO:0044464//cell part;GO:0043229//intracellular organelle;GO:0005739//mitochondrion;GO:0070937//CRD-mediated mRNA stability complex;GO:0044422//organelle part;GO:0005743//mitochondrial inner membrane;GO:0031967//organelle envelope;GO:0043227//membrane-bounded organelle;GO:0031966//mitochondrial membrane;GO:0031090//organelle membrane;GO:0044429//mito…	GO:0005488//binding;GO:0003723//RNA binding;GO:0097159//organic cyclic compound binding;GO:0003676//nucleic acid binding;GO:1901363//heterocyclic compound binding	GO:0006139//nucleobase-containing compound metabolic process;GO:1901360//organic cyclic compound metabolic process;GO:0016070//RNA metabolic process;GO:0044248//cellular catabolic process;GO:0006402//mRNA catabolic process;GO:0009056//catabolic process;GO:0006401//RNA catabolic process;GO:0044270//cellular nitrogen compound catabolic process;GO:1901575//organic substance catabolic process;GO:0046…
ENSMUST00000030551	0	15.805	0.001	0.315	8.29920801838728	0.0320029239669211	1	no	Alpl	alkaline phosphatase, liver/bone/kidney [Source:MGI Symbol;Acc:MGI:87983]	Metabolism	Global and Overview;Metabolism of cofactors and vitamins	ko01100//Metabolic pathways;ko00790//Folate biosynthesis	K01077	GO:0016020//membrane;GO:0031224//intrinsic component of membrane;GO:0005576//extracellular region;GO:0031225//anchored component of membrane;GO:0044421//extracellular region part;GO:0043226//organelle;GO:0044425//membrane part;GO:0005615//extracellular space;GO:0043227//membrane-bounded organelle;GO:0043230//extracellular organelle;GO:0005886//plasma membrane;GO:0005623//cell;GO:0071944//cell per…	GO:0016817//hydrolase activity, acting on acid anhydrides;GO:0042578//phosphoric ester hydrolase activity;GO:0046872//metal ion binding;GO:0043169//cation binding;GO:0004035//alkaline phosphatase activity;GO:0005515//protein binding;GO:0003824//catalytic activity;GO:0016787//hydrolase activity;GO:0016462//pyrophosphatase activity;GO:0016791//phosphatase activity;GO:0043167//ion binding;GO:0016788…	GO:0032502//developmental process;GO:0009987//cellular process;GO:0032501//multicellular organismal process;GO:0033993//response to lipid;GO:0070887//cellular response to chemical stimulus;GO:0009719//response to endogenous stimulus;GO:0044767//single-organism developmental process;GO:0097305//response to alcohol;GO:0033273//response to vitamin;GO:0031960//response to corticosteroid;GO:0071310//c…
ENSMUST00000030683	0	13.175	0.001	0.255	7.99435343685886	0.0455930836467882	1	no	Hgf	hepatocyte growth factor [Source:MGI Symbol;Acc:MGI:96079]	Cellular Processes;Human Diseases;Environmental Information Processing	Signal transduction;Cellular commiunity;Infectious diseases;Signaling molecules and interaction;Cancers	ko05200//Pathways in cancer;ko04151//PI3K-Akt signaling pathway;ko04015//Rap1 signaling pathway;ko04014//Ras signaling pathway;ko04510//Focal adhesion;ko05205//Proteoglycans in cancer;ko04060//Cytokine-cytokine receptor interaction;ko05211//Renal cell carcinoma;ko05218//Melanoma;ko05144//Malaria	K05460	GO:0005615//extracellular space;GO:0044421//extracellular region part;GO:0005576//extracellular region	GO:0017171//serine hydrolase activity;GO:0046983//protein dimerization activity;GO:0008083//growth factor activity;GO:0070011//peptidase activity, acting on L-amino acid peptides;GO:0004252//serine-type endopeptidase activity;GO:0042056//chemoattractant activity;GO:0005102//receptor binding;GO:0008233//peptidase activity;GO:0003824//catalytic activity;GO:0016787//hydrolase activity;GO:0005488//bi…	GO:0070302//regulation of stress-activated protein kinase signaling cascade;GO:0019220//regulation of phosphate metabolic process;GO:0031347//regulation of defense response;GO:0051270//regulation of cellular component movement;GO:0033135//regulation of peptidyl-serine phosphorylation;GO:0051960//regulation of nervous system development;GO:0071704//organic substance metabolic process;GO:0050769//p…
ENSMUST00000030897	0	54.985	0.001	0.4	8.64385618977473	0.000651781823415065	0.102857914305484	no	Megf6	multiple EGF-like-domains 6 [Source:MGI Symbol;Acc:MGI:1919351]	-	-	-	-	-	GO:0005509//calcium ion binding;GO:0005488//binding;GO:0046872//metal ion binding;GO:0043167//ion binding;GO:0043169//cation binding;GO:0005515//protein binding	-
ENSMUST00000031278	0	28.58	0.001	0.24	7.90689059560852	0.0365462598470159	1	no	Bmp3	bone morphogenetic protein 3 [Source:MGI Symbol;Acc:MGI:88179]	-	-	-	-	GO:0044421//extracellular region part;GO:0005615//extracellular space;GO:0005576//extracellular region;GO:0043226//organelle;GO:0031982//vesicle	GO:0005102//receptor binding;GO:0005515//protein binding;GO:0005125//cytokine activity;GO:0070700//BMP receptor binding;GO:0070696//transmembrane receptor protein serine/threonine kinase binding;GO:0005126//cytokine receptor binding;GO:0005488//binding;GO:0033612//receptor serine/threonine kinase binding;GO:0008083//growth factor activity;GO:0005160//transforming growth factor beta receptor bindi…	GO:0007165//signal transduction;GO:0051254//positive regulation of RNA metabolic process;GO:0042327//positive regulation of phosphorylation;GO:0060393//regulation of pathway-restricted SMAD protein phosphorylation;GO:0007178//transmembrane receptor protein serine/threonine kinase signaling pathway;GO:0042325//regulation of phosphorylation;GO:0006355//regulation of transcription, DNA-templated;GO:…
ENSMUST00000031382	532.455	207.555	5.27	2.18	-1.27347482686029	0.0366484643255277	1	no	Clip1	CAP-GLY domain containing linker protein 1 [Source:MGI Symbol;Acc:MGI:1928401]	-	-	-	-	-	-	-
ENSMUST00000031606	102.5	0	1.47	0.001	-10.5216004397237	0.00387003904824505	0.329026225673722	no	Rasal1	RAS protein activator like 1 (GAP1 like) [Source:MGI Symbol;Acc:MGI:1330842]	Environmental Information Processing	Signal transduction	ko04014//Ras signaling pathway	K17632	GO:0071944//cell periphery;GO:0044424//intracellular part;GO:0016020//membrane;GO:0005829//cytosol;GO:0044464//cell part;GO:0005623//cell;GO:0005737//cytoplasm;GO:0005886//plasma membrane;GO:0044444//cytoplasmic part;GO:0005622//intracellular	GO:0005488//binding;GO:0060589//nucleoside-triphosphatase regulator activity;GO:0043167//ion binding;GO:0030695//GTPase regulator activity;GO:0098772//molecular function regulator;GO:0046872//metal ion binding;GO:0030234//enzyme regulator activity;GO:0005543//phospholipid binding;GO:0005096//GTPase activator activity;GO:0043169//cation binding;GO:0043168//anion binding;GO:0008289//lipid binding;G…	GO:0051336//regulation of hydrolase activity;GO:0043547//positive regulation of GTPase activity;GO:0051128//regulation of cellular component organization;GO:0050790//regulation of catalytic activity;GO:0035556//intracellular signal transduction;GO:0065009//regulation of molecular function;GO:0007154//cell communication;GO:0044763//single-organism cellular process;GO:0022603//regulation of anatomi…
ENSMUST00000031838	349.5	50.5	3.505	0.565	-2.63309167159544	0.000695805329121103	0.106738092359421	no	Igf2bp3	insulin-like growth factor 2 mRNA binding protein 3 [Source:MGI Symbol;Acc:MGI:1890359]	-	-	-	-	GO:0044444//cytoplasmic part;GO:0005622//intracellular;GO:0043227//membrane-bounded organelle;GO:0005623//cell;GO:0043226//organelle;GO:0005829//cytosol;GO:0044424//intracellular part;GO:0044464//cell part;GO:0043231//intracellular membrane-bounded organelle;GO:0005737//cytoplasm;GO:0043229//intracellular organelle;GO:0005634//nucleus	GO:0003730//mRNA 3'-UTR binding;GO:0003676//nucleic acid binding;GO:0048027//mRNA 5'-UTR binding;GO:0097159//organic cyclic compound binding;GO:0003723//RNA binding;GO:1901363//heterocyclic compound binding;GO:0044822//poly(A) RNA binding;GO:0003729//mRNA binding;GO:0005515//protein binding;GO:0005488//binding	GO:0080090//regulation of primary metabolic process;GO:0050658//RNA transport;GO:0006810//transport;GO:0019222//regulation of metabolic process;GO:0051246//regulation of protein metabolic process;GO:0032268//regulation of cellular protein metabolic process;GO:0010468//regulation of gene expression;GO:0031326//regulation of cellular biosynthetic process;GO:0033036//macromolecule localization;GO:00…
ENSMUST00000032124	211.125	0	1.82	0.001	-10.8297227350861	2.40284222837478e-08	2.12837563706268e-05	yes	Mrpl19	mitochondrial ribosomal protein L19 [Source:MGI Symbol;Acc:MGI:1926274]	Genetic Information Processing	Translation	ko03010//Ribosome	K02884	GO:0043231//intracellular membrane-bounded organelle;GO:0005761//mitochondrial ribosome;GO:0005634//nucleus;GO:0032991//macromolecular complex;GO:0005762//mitochondrial large ribosomal subunit;GO:0044464//cell part;GO:0016020//membrane;GO:0005840//ribosome;GO:0070013//intracellular organelle lumen;GO:0044444//cytoplasmic part;GO:0005759//mitochondrial matrix;GO:0044428//nuclear part;GO:0044422//o…	GO:0005198//structural molecule activity;GO:0003735//structural constituent of ribosome	GO:0010467//gene expression;GO:0034645//cellular macromolecule biosynthetic process;GO:0044238//primary metabolic process;GO:0034641//cellular nitrogen compound metabolic process;GO:0044260//cellular macromolecule metabolic process;GO:0043603//cellular amide metabolic process;GO:1901564//organonitrogen compound metabolic process;GO:0044249//cellular biosynthetic process;GO:0043604//amide biosynth…
ENSMUST00000032218	35	0	1.035	0.001	-10.0154150523867	0.00610873388050616	0.432630291276678	no	Lrrc23	leucine rich repeat containing 23 [Source:MGI Symbol;Acc:MGI:1315192]	-	-	-	-	GO:0005622//intracellular;GO:0044424//intracellular part;GO:0005737//cytoplasm;GO:0005829//cytosol;GO:0005623//cell;GO:0044444//cytoplasmic part;GO:0044464//cell part	GO:0003674//molecular_function;GO:0005515//protein binding;GO:0005488//binding	GO:0008150//biological_process
ENSMUST00000032272	498.84	882.06	5.21	10.705	1.038929518107	0.0320963903442819	1	no	Adipor2	adiponectin receptor 2 [Source:MGI Symbol;Acc:MGI:93830]	Human Diseases;Environmental Information Processing;Organismal Systems	Aging;Endocrine system;Endocrine and metabolic diseases;Signal transduction	ko04152//AMPK signaling pathway;ko04211//Longevity regulating pathway - mammal;ko04932//Non-alcoholic fatty liver disease (NAFLD);ko04920//Adipocytokine signaling pathway	K07297	GO:0044425//membrane part;GO:0044459//plasma membrane part;GO:0071944//cell periphery;GO:0016020//membrane;GO:0005886//plasma membrane;GO:0044464//cell part;GO:0031226//intrinsic component of plasma membrane;GO:0005623//cell;GO:0016021//integral component of membrane;GO:0031224//intrinsic component of membrane	GO:0055100//adiponectin binding;GO:0097003//adipokinetic hormone receptor activity;GO:0042562//hormone binding;GO:0016500//protein-hormone receptor activity;GO:0099600//transmembrane receptor activity;GO:0004888//transmembrane signaling receptor activity;GO:0004872//receptor activity;GO:0046872//metal ion binding;GO:0043167//ion binding;GO:0043169//cation binding;GO:0046983//protein dimerization …	GO:0042592//homeostatic process;GO:0007275//multicellular organism development;GO:0009719//response to endogenous stimulus;GO:0050794//regulation of cellular process;GO:0010827//regulation of glucose transport;GO:0048646//anatomical structure formation involved in morphogenesis;GO:0055114//oxidation-reduction process;GO:0048519//negative regulation of biological process;GO:0065007//biological reg…
ENSMUST00000032597	8675.85	3756.235	340.395	158.265	-1.10486760417732	0.00194714996307705	0.219126191951364	no	Rpl28	ribosomal protein L28 [Source:MGI Symbol;Acc:MGI:101839]	Genetic Information Processing	Translation	ko03010//Ribosome	K02903	GO:0043229//intracellular organelle;GO:0044446//intracellular organelle part;GO:0044445//cytosolic part;GO:0005622//intracellular;GO:0044464//cell part;GO:0035770//ribonucleoprotein granule;GO:0043228//non-membrane-bounded organelle;GO:0044424//intracellular part;GO:0022626//cytosolic ribosome;GO:0005840//ribosome;GO:0030425//dendrite;GO:0043226//organelle;GO:0044444//cytoplasmic part;GO:0042995/…	GO:0003735//structural constituent of ribosome;GO:0005198//structural molecule activity	GO:0006412//translation;GO:0034641//cellular nitrogen compound metabolic process;GO:0009987//cellular process;GO:0044267//cellular protein metabolic process;GO:0044249//cellular biosynthetic process;GO:0009059//macromolecule biosynthetic process;GO:0044238//primary metabolic process;GO:0008152//metabolic process;GO:0043043//peptide biosynthetic process;GO:0010467//gene expression;GO:0006518//pept…
ENSMUST00000032776	639.955	291.035	11.27	5.63	-1.00128068809199	0.0397495613698157	1	no	Mef2a	myocyte enhancer factor 2A [Source:MGI Symbol;Acc:MGI:99532]	Environmental Information Processing	Signal transduction	ko04022//cGMP - PKG signaling pathway	K09260	GO:0000790//nuclear chromatin;GO:0005829//cytosol;GO:0044444//cytoplasmic part;GO:0005622//intracellular;GO:0043233//organelle lumen;GO:0005694//chromosome;GO:0043228//non-membrane-bounded organelle;GO:0043226//organelle;GO:0043229//intracellular organelle;GO:0005623//cell;GO:0005654//nucleoplasm;GO:0044446//intracellular organelle part;GO:0005737//cytoplasm;GO:0070013//intracellular organelle lu…	GO:0008134//transcription factor binding;GO:0000975//regulatory region DNA binding;GO:0001159//core promoter proximal region DNA binding;GO:0003712//transcription cofactor activity;GO:0003676//nucleic acid binding;GO:0000976//transcription regulatory region sequence-specific DNA binding;GO:0003713//transcription coactivator activity;GO:0000981//RNA polymerase II transcription factor activity, seq…	GO:0007165//signal transduction;GO:0048311//mitochondrion distribution;GO:0009888//tissue development;GO:0055006//cardiac cell development;GO:0043502//regulation of muscle adaptation;GO:0009889//regulation of biosynthetic process;GO:2000113//negative regulation of cellular macromolecule biosynthetic process;GO:0048513//animal organ development;GO:0032501//multicellular organismal process;GO:00510…
ENSMUST00000032803	27.275	0	0.33	0.001	-8.36632221424582	0.0127283630201969	0.664001643294536	no	Zfp30	zinc finger protein 30 [Source:MGI Symbol;Acc:MGI:99178]	-	-	-	-	GO:0044464//cell part;GO:0005623//cell;GO:0005622//intracellular	GO:0043169//cation binding;GO:0043167//ion binding;GO:0005488//binding;GO:0046872//metal ion binding;GO:0003676//nucleic acid binding;GO:0097159//organic cyclic compound binding;GO:1901363//heterocyclic compound binding	GO:0010556//regulation of macromolecule biosynthetic process;GO:0031323//regulation of cellular metabolic process;GO:1903506//regulation of nucleic acid-templated transcription;GO:0006355//regulation of transcription, DNA-templated;GO:0051252//regulation of RNA metabolic process;GO:0009889//regulation of biosynthetic process;GO:0051171//regulation of nitrogen compound metabolic process;GO:0031326…
ENSMUST00000032815	18.695	0	0.385	0.001	-8.58871463558227	0.0321111355272053	1	no	Nfkbib	nuclear factor of kappa light polypeptide gene enhancer in B cells inhibitor, beta [Source:MGI Symbol;Acc:MGI:104752]	Human Diseases;Organismal Systems	Infectious diseases;Nervous system;Immune system;Endocrine system	ko05169//Epstein-Barr virus infection;ko04062//Chemokine signaling pathway;ko05168//Herpes simplex infection;ko04722//Neurotrophin signaling pathway;ko05164//Influenza A;ko04660//T cell receptor signaling pathway;ko05162//Measles;ko05145//Toxoplasmosis;ko04662//B cell receptor signaling pathway;ko04920//Adipocytokine signaling pathway;ko05131//Shigellosis;ko04622//RIG-I-like receptor signaling pa…	K02581	GO:0005622//intracellular;GO:0005829//cytosol;GO:0043229//intracellular organelle;GO:0043226//organelle;GO:0043231//intracellular membrane-bounded organelle;GO:0005634//nucleus;GO:0005737//cytoplasm;GO:0043227//membrane-bounded organelle;GO:0044464//cell part;GO:0005623//cell;GO:0044444//cytoplasmic part;GO:0044424//intracellular part	GO:0005488//binding;GO:0005515//protein binding	GO:0051051//negative regulation of transport;GO:0042345//regulation of NF-kappaB import into nucleus;GO:0070201//regulation of establishment of protein localization;GO:0023057//negative regulation of signaling;GO:0051651//maintenance of location in cell;GO:1901701//cellular response to oxygen-containing compound;GO:0007253//cytoplasmic sequestering of NF-kappaB;GO:0010646//regulation of cell comm…
ENSMUST00000033418	579.15	1029.93	6.765	13.54	1.00106589959846	0.014786684698184	0.719907048098287	no	Il13ra1	interleukin 13 receptor, alpha 1 [Source:MGI Symbol;Acc:MGI:105052]	Environmental Information Processing	Signaling molecules and interaction;Signal transduction	ko04060//Cytokine-cytokine receptor interaction;ko04630//Jak-STAT signaling pathway	K05076	GO:0098552//side of membrane;GO:0044464//cell part;GO:0032991//macromolecular complex;GO:0016020//membrane;GO:0043234//protein complex;GO:0005886//plasma membrane;GO:0043235//receptor complex;GO:0031224//intrinsic component of membrane;GO:0009897//external side of plasma membrane;GO:0005623//cell;GO:0009986//cell surface;GO:0044459//plasma membrane part;GO:0016021//integral component of membrane;…	GO:0019955//cytokine binding;GO:0099600//transmembrane receptor activity;GO:0016515//interleukin-13 receptor activity;GO:0060089//molecular transducer activity;GO:0038023//signaling receptor activity;GO:0004872//receptor activity;GO:0004888//transmembrane signaling receptor activity;GO:0004871//signal transducer activity;GO:0005515//protein binding;GO:0005488//binding;GO:0004896//cytokine recepto…	GO:0034097//response to cytokine;GO:0009987//cellular process;GO:0071345//cellular response to cytokine stimulus;GO:0044699//single-organism process;GO:0035963//cellular response to interleukin-13;GO:0070887//cellular response to chemical stimulus;GO:0042221//response to chemical;GO:0050896//response to stimulus;GO:0051716//cellular response to stimulus;GO:0023052//signaling;GO:0035772//interleuk…
ENSMUST00000033473	611.495	256.44	10.625	5.055	-1.07167984400941	0.0374561934846839	1	no	Fgf13	fibroblast growth factor 13 [Source:MGI Symbol;Acc:MGI:109178]	-	-	-	-	GO:0044430//cytoskeletal part;GO:0043228//non-membrane-bounded organelle;GO:0044464//cell part;GO:0044291//cell-cell contact zone;GO:0030175//filopodium;GO:0044425//membrane part;GO:0044444//cytoplasmic part;GO:0036477//somatodendritic compartment;GO:0005874//microtubule;GO:0005829//cytosol;GO:0030054//cell junction;GO:0044422//organelle part;GO:0005886//plasma membrane;GO:0030425//dendrite;GO:00…	GO:0030295//protein kinase activator activity;GO:0015631//tubulin binding;GO:0005515//protein binding;GO:0032403//protein complex binding;GO:0016247//channel regulator activity;GO:0005488//binding;GO:0017080//sodium channel regulator activity;GO:0019207//kinase regulator activity;GO:0008092//cytoskeletal protein binding;GO:0048487//beta-tubulin binding;GO:0008083//growth factor activity;GO:000801…	GO:0055117//regulation of cardiac muscle contraction;GO:0050877//neurological system process;GO:0021987//cerebral cortex development;GO:0007010//cytoskeleton organization;GO:0048513//animal organ development;GO:0007026//negative regulation of microtubule depolymerization;GO:0050896//response to stimulus;GO:0065008//regulation of biological quality;GO:0032879//regulation of localization;GO:0035556…
ENSMUST00000034046	574.675	1027.475	6.455	13.05	1.01556080615006	0.0149658610907086	0.723499260017196	no	Acsl1	acyl-CoA synthetase long-chain family member 1 [Source:MGI Symbol;Acc:MGI:102797]	Metabolism;Organismal Systems;Cellular Processes	Endocrine system;Transport and catabolism;Global and Overview;Lipid metabolism	ko01100//Metabolic pathways;ko04146//Peroxisome;ko04920//Adipocytokine signaling pathway;ko03320//PPAR signaling pathway;ko01212//Fatty acid metabolism;ko00071//Fatty acid degradation;ko00061//Fatty acid biosynthesis	K01897	GO:0043231//intracellular membrane-bounded organelle;GO:0044446//intracellular organelle part;GO:0031090//organelle membrane;GO:0005739//mitochondrion;GO:0005789//endoplasmic reticulum membrane;GO:0031224//intrinsic component of membrane;GO:0043226//organelle;GO:0031967//organelle envelope;GO:0031968//organelle outer membrane;GO:0044444//cytoplasmic part;GO:0043227//membrane-bounded organelle;GO:…	GO:0032559//adenyl ribonucleotide binding;GO:0015645//fatty acid ligase activity;GO:0003824//catalytic activity;GO:0000166//nucleotide binding;GO:0032550//purine ribonucleoside binding;GO:1901363//heterocyclic compound binding;GO:0017076//purine nucleotide binding;GO:0005524//ATP binding;GO:0043167//ion binding;GO:0001882//nucleoside binding;GO:0097367//carbohydrate derivative binding;GO:0004467/…	GO:0044710//single-organism metabolic process;GO:0044255//cellular lipid metabolic process;GO:0009605//response to external stimulus;GO:0014070//response to organic cyclic compound;GO:0035383//thioester metabolic process;GO:0007584//response to nutrient;GO:0071702//organic substance transport;GO:0050794//regulation of cellular process;GO:0045017//glycerolipid biosynthetic process;GO:0034201//resp…
ENSMUST00000034146	474	1090	12.465	32.765	1.39427264889864	0.00224528225644726	0.240363374190196	no	Ucp1	uncoupling protein 1 (mitochondrial, proton carrier) [Source:MGI Symbol;Acc:MGI:98894]	Human Diseases;Organismal Systems	Endocrine system;Neurodegenerative diseases	ko05016//Huntington's disease;ko03320//PPAR signaling pathway	K08769	GO:0031090//organelle membrane;GO:0043227//membrane-bounded organelle;GO:0044464//cell part;GO:0044422//organelle part;GO:0005622//intracellular;GO:0005737//cytoplasm;GO:0031967//organelle envelope;GO:0044446//intracellular organelle part;GO:0044424//intracellular part;GO:0005740//mitochondrial envelope;GO:0044429//mitochondrial part;GO:0043231//intracellular membrane-bounded organelle;GO:0005743…	GO:0036041//long-chain fatty acid binding;GO:0005504//fatty acid binding;GO:1901265//nucleoside phosphate binding;GO:0022857//transmembrane transporter activity;GO:1901611//phosphatidylglycerol binding;GO:0097159//organic cyclic compound binding;GO:0043167//ion binding;GO:0017076//purine nucleotide binding;GO:0005515//protein binding;GO:0033293//monocarboxylic acid binding;GO:0043177//organic aci…	GO:1901701//cellular response to oxygen-containing compound;GO:0001101//response to acid chemical;GO:0098662//inorganic cation transmembrane transport;GO:0071229//cellular response to acid chemical;GO:0044763//single-organism cellular process;GO:0046907//intracellular transport;GO:1990845//adaptive thermogenesis;GO:0031326//regulation of cellular biosynthetic process;GO:0019219//regulation of nuc…
ENSMUST00000034172	371	662.5	8.14	16.515	1.02067627001928	0.0354595105227944	1	no	Ces1d	carboxylesterase 1D [Source:MGI Symbol;Acc:MGI:2148202]	Metabolism	Xenobiotics biodegradation and metabolism;Global and Overview	ko01100//Metabolic pathways;ko00983//Drug metabolism - other enzymes	K01044	GO:0070013//intracellular organelle lumen;GO:0005622//intracellular;GO:0044424//intracellular part;GO:0044421//extracellular region part;GO:0043226//organelle;GO:0044444//cytoplasmic part;GO:0043229//intracellular organelle;GO:0043228//non-membrane-bounded organelle;GO:0043233//organelle lumen;GO:0005811//lipid particle;GO:0031974//membrane-enclosed lumen;GO:0043231//intracellular membrane-bounde…	GO:0016787//hydrolase activity;GO:0016298//lipase activity;GO:0004806//triglyceride lipase activity;GO:0030339//fatty-acyl-ethyl-ester synthase activity;GO:0080030//methyl indole-3-acetate esterase activity;GO:0003824//catalytic activity;GO:0004771//sterol esterase activity;GO:0052689//carboxylic ester hydrolase activity;GO:0016788//hydrolase activity, acting on ester bonds	GO:0048869//cellular developmental process;GO:0008202//steroid metabolic process;GO:0044281//small molecule metabolic process;GO:0006082//organic acid metabolic process;GO:0044237//cellular metabolic process;GO:0006637//acyl-CoA metabolic process;GO:0016054//organic acid catabolic process;GO:0008203//cholesterol metabolic process;GO:0044282//small molecule catabolic process;GO:0034377//plasma lip…
ENSMUST00000034267	0	32.285	0.001	0.64	9.32192809488736	0.0299556769621432	1	no	Slc27a1	solute carrier family 27 (fatty acid transporter), member 1 [Source:MGI Symbol;Acc:MGI:1347098]	Organismal Systems;Human Diseases	Endocrine system;Endocrine and metabolic diseases;Digestive system	ko04931//Insulin resistance;ko03320//PPAR signaling pathway;ko04975//Fat digestion and absorption	K08745	GO:0031224//intrinsic component of membrane;GO:0045121//membrane raft;GO:0044424//intracellular part;GO:0044429//mitochondrial part;GO:0005887//integral component of plasma membrane;GO:0031410//cytoplasmic vesicle;GO:0043226//organelle;GO:0016021//integral component of membrane;GO:0098805//whole membrane;GO:0005737//cytoplasm;GO:0031982//vesicle;GO:0031226//intrinsic component of plasma membrane;…	GO:0005488//binding;GO:0005319//lipid transporter activity;GO:0000166//nucleotide binding;GO:1901265//nucleoside phosphate binding;GO:0015645//fatty acid ligase activity;GO:0022892//substrate-specific transporter activity;GO:0042803//protein homodimerization activity;GO:0031957//very long-chain fatty acid-CoA ligase activity;GO:0016874//ligase activity;GO:0005215//transporter activity;GO:0046983/…	GO:0006796//phosphate-containing compound metabolic process;GO:0043434//response to peptide hormone;GO:0032048//cardiolipin metabolic process;GO:0032846//positive regulation of homeostatic process;GO:0006654//phosphatidic acid biosynthetic process;GO:0051179//localization;GO:0008654//phospholipid biosynthetic process;GO:0006576//cellular biogenic amine metabolic process;GO:0032868//response to in…
ENSMUST00000034507	594.4	254.735	14.235	6.38	-1.1578141639774	0.0499307423696007	1	no	Sesn3	sestrin 3 [Source:MGI Symbol;Acc:MGI:1922997]	Cellular Processes;Organismal Systems	Aging;Cell growth and death	ko04211//Longevity regulating pathway - mammal;ko04115//p53 signaling pathway	K10141	GO:0044424//intracellular part;GO:0005634//nucleus;GO:0043231//intracellular membrane-bounded organelle;GO:0043227//membrane-bounded organelle;GO:0044464//cell part;GO:0043226//organelle;GO:0005622//intracellular;GO:0005623//cell;GO:0043229//intracellular organelle	-	GO:0065007//biological regulation;GO:0050789//regulation of biological process;GO:1902882//regulation of response to oxidative stress;GO:0048583//regulation of response to stimulus;GO:1901031//regulation of response to reactive oxygen species;GO:0080134//regulation of response to stress
ENSMUST00000034581	15.365	0	0.545	0.001	-9.09011241966429	0.043548905562509	1	no	Cadm1	cell adhesion molecule 1 [Source:MGI Symbol;Acc:MGI:1889272]	Environmental Information Processing	Signaling molecules and interaction	ko04514//Cell adhesion molecules (CAMs)	K06781	GO:0098794//postsynapse;GO:0043228//non-membrane-bounded organelle;GO:0005886//plasma membrane;GO:0044456//synapse part;GO:0044425//membrane part;GO:0060076//excitatory synapse;GO:0030133//transport vesicle;GO:0005622//intracellular;GO:0016323//basolateral plasma membrane;GO:0045202//synapse;GO:0043232//intracellular non-membrane-bounded organelle;GO:0097458//neuron part;GO:0099503//secretory ves…	GO:0005515//protein binding;GO:0042803//protein homodimerization activity;GO:0005488//binding;GO:0050839//cell adhesion molecule binding;GO:0005102//receptor binding;GO:0019904//protein domain specific binding;GO:0042802//identical protein binding;GO:0030165//PDZ domain binding;GO:0046983//protein dimerization activity	GO:0007155//cell adhesion;GO:0048513//animal organ development;GO:0051047//positive regulation of secretion;GO:0048522//positive regulation of cellular process;GO:0045954//positive regulation of natural killer cell mediated cytotoxicity;GO:0050808//synapse organization;GO:0050794//regulation of cellular process;GO:0022607//cellular component assembly;GO:0007283//spermatogenesis;GO:0045088//regula…
ENSMUST00000035061	164	23.5	5.865	0.89	-2.72025386706211	0.0122728711536696	0.649409662296733	no	Ngp	neutrophilic granule protein [Source:MGI Symbol;Acc:MGI:105983]	-	-	-	-	GO:0043227//membrane-bounded organelle;GO:0031988//membrane-bounded vesicle;GO:0031410//cytoplasmic vesicle;GO:0031982//vesicle;GO:0005623//cell;GO:0099503//secretory vesicle;GO:0030141//secretory granule;GO:0043231//intracellular membrane-bounded organelle;GO:0043226//organelle;GO:0005737//cytoplasm;GO:0016023//cytoplasmic, membrane-bounded vesicle;GO:0044424//intracellular part;GO:0044444//cyto…	GO:0030234//enzyme regulator activity;GO:0030414//peptidase inhibitor activity;GO:0061135//endopeptidase regulator activity;GO:0004866//endopeptidase inhibitor activity;GO:0061134//peptidase regulator activity;GO:0098772//molecular function regulator;GO:0004857//enzyme inhibitor activity;GO:0004869//cysteine-type endopeptidase inhibitor activity	GO:2000026//regulation of multicellular organismal development;GO:0060255//regulation of macromolecule metabolic process;GO:0048519//negative regulation of biological process;GO:1901343//negative regulation of vasculature development;GO:0051093//negative regulation of developmental process;GO:0006950//response to stress;GO:0031323//regulation of cellular metabolic process;GO:0032269//negative reg…
ENSMUST00000035532	245.82	39.49	3.58	0.65	-2.4614479642358	0.0107805817635065	0.602614833777096	no	Pik3r1	phosphoinositide-3-kinase regulatory subunit 1 [Source:MGI Symbol;Acc:MGI:97583]	Human Diseases;Cellular Processes;Organismal Systems;Environmental Information Processing	Infectious diseases;Aging;Cancers;Endocrine system;Excretory system;Cell growth and death;Cellular commiunity;Cell motility;Circulatory system;Digestive system;Development;Signal transduction;Sensory system;Endocrine and metabolic diseases;Nervous system;Immune system	ko05200//Pathways in cancer;ko04151//PI3K-Akt signaling pathway;ko04015//Rap1 signaling pathway;ko04014//Ras signaling pathway;ko04810//Regulation of actin cytoskeleton;ko05166//HTLV-I infection;ko04024//cAMP signaling pathway;ko04510//Focal adhesion;ko04022//cGMP - PKG signaling pathway;ko04261//Adrenergic signaling in cardiomyocytes;ko05205//Proteoglycans in cancer;ko05203//Viral carcinogenesis…	K02649	GO:0032991//macromolecular complex;GO:0061695//transferase complex, transferring phosphorus-containing groups;GO:0043234//protein complex;GO:0098796//membrane protein complex;GO:0044425//membrane part;GO:1902494//catalytic complex;GO:0019898//extrinsic component of membrane;GO:0016020//membrane;GO:1990234//transferase complex;GO:0005942//phosphatidylinositol 3-kinase complex	GO:0003824//catalytic activity;GO:0098772//molecular function regulator;GO:0016740//transferase activity;GO:0019207//kinase regulator activity;GO:0035014//phosphatidylinositol 3-kinase regulator activity;GO:0016772//transferase activity, transferring phosphorus-containing groups;GO:0016301//kinase activity;GO:0030234//enzyme regulator activity	GO:0050789//regulation of biological process;GO:0044237//cellular metabolic process;GO:0006793//phosphorus metabolic process;GO:0080090//regulation of primary metabolic process;GO:0009987//cellular process;GO:1903725//regulation of phospholipid metabolic process;GO:0016310//phosphorylation;GO:0043549//regulation of kinase activity;GO:0065007//biological regulation;GO:0043550//regulation of lipid …
ENSMUST00000035748	41.835	0	0.79	0.001	-9.62570884306447	0.00344231924818616	0.313253867390903	no	Armcx1	armadillo repeat containing, X-linked 1 [Source:MGI Symbol;Acc:MGI:1925498]	-	-	-	-	GO:0016021//integral component of membrane;GO:0019867//outer membrane;GO:0005737//cytoplasm;GO:0098805//whole membrane;GO:0031975//envelope;GO:0005739//mitochondrion;GO:0098588//bounding membrane of organelle;GO:0031224//intrinsic component of membrane;GO:0043226//organelle;GO:0005741//mitochondrial outer membrane;GO:0043227//membrane-bounded organelle;GO:0043229//intracellular organelle;GO:00057…	GO:0005488//binding;GO:0005515//protein binding;GO:0003674//molecular_function	GO:0008150//biological_process
ENSMUST00000035771	120.345	0	3.98	0.001	-11.958552715431	8.73320312588719e-06	0.00371790735866258	yes	Cd2bp2	CD2 antigen (cytoplasmic tail) binding protein 2 [Source:MGI Symbol;Acc:MGI:1917483]	-	-	-	-	GO:0097525//spliceosomal snRNP complex;GO:0005654//nucleoplasm;GO:0043229//intracellular organelle;GO:0005730//nucleolus;GO:0030529//intracellular ribonucleoprotein complex;GO:0016607//nuclear speck;GO:0005737//cytoplasm;GO:0016604//nuclear body;GO:0044446//intracellular organelle part;GO:0005682//U5 snRNP;GO:0001650//fibrillar center;GO:0043232//intracellular non-membrane-bounded organelle;GO:00…	GO:0005515//protein binding;GO:0044877//macromolecular complex binding;GO:0005488//binding;GO:0043021//ribonucleoprotein complex binding	GO:0035304//regulation of protein dephosphorylation;GO:0065009//regulation of molecular function;GO:0008380//RNA splicing;GO:0032269//negative regulation of cellular protein metabolic process;GO:0043086//negative regulation of catalytic activity;GO:0006807//nitrogen compound metabolic process;GO:0044238//primary metabolic process;GO:0008152//metabolic process;GO:0035308//negative regulation of pr…
ENSMUST00000035836	0	15.75	0.001	0.16	7.32192809488736	0.032605604699664	1	no	Inppl1	inositol polyphosphate phosphatase-like 1 [Source:MGI Symbol;Acc:MGI:1333787]	Environmental Information Processing;Metabolism;Organismal Systems	Signal transduction;Carbohydrate metabolism;Endocrine system;Immune system	ko04910//Insulin signaling pathway;ko04070//Phosphatidylinositol signaling system;ko04666//Fc gamma R-mediated phagocytosis;ko00562//Inositol phosphate metabolism;ko04662//B cell receptor signaling pathway	K15909	GO:0043231//intracellular membrane-bounded organelle;GO:0043226//organelle;GO:0005886//plasma membrane;GO:0030027//lamellipodium;GO:0016020//membrane;GO:0005737//cytoplasm;GO:0044464//cell part;GO:0043228//non-membrane-bounded organelle;GO:0043229//intracellular organelle;GO:0005856//cytoskeleton;GO:0043227//membrane-bounded organelle;GO:0012505//endomembrane system;GO:0030175//filopodium;GO:0044…	GO:0042578//phosphoric ester hydrolase activity;GO:0005547//phosphatidylinositol-3,4,5-trisphosphate binding;GO:0043168//anion binding;GO:0003824//catalytic activity;GO:0052745//inositol phosphate phosphatase activity;GO:0008289//lipid binding;GO:0005543//phospholipid binding;GO:1901981//phosphatidylinositol phosphate binding;GO:0016791//phosphatase activity;GO:0017124//SH3 domain binding;GO:0016…	GO:0010640//regulation of platelet-derived growth factor receptor signaling pathway;GO:1902532//negative regulation of intracellular signal transduction;GO:0050790//regulation of catalytic activity;GO:0044281//small molecule metabolic process;GO:0051234//establishment of localization;GO:0009889//regulation of biosynthetic process;GO:0051093//negative regulation of developmental process;GO:0005996…
ENSMUST00000035911	1379.7	653.625	17.28	8.595	-1.00753367268541	0.0391073784227099	1	no	Rc3h1	RING CCCH (C3H) domains 1 [Source:MGI Symbol;Acc:MGI:2685397]	-	-	-	-	-	GO:0043167//ion binding;GO:0005488//binding;GO:0046872//metal ion binding;GO:0043169//cation binding;GO:0003729//mRNA binding;GO:0044822//poly(A) RNA binding;GO:0003676//nucleic acid binding;GO:0097159//organic cyclic compound binding;GO:0003723//RNA binding;GO:0003730//mRNA 3'-UTR binding;GO:1901363//heterocyclic compound binding	GO:0050863//regulation of T cell activation;GO:0060255//regulation of macromolecule metabolic process;GO:0050794//regulation of cellular process;GO:0030155//regulation of cell adhesion;GO:0032944//regulation of mononuclear cell proliferation;GO:0034110//regulation of homotypic cell-cell adhesion;GO:0051249//regulation of lymphocyte activation;GO:0065007//biological regulation;GO:0042129//regulati…
ENSMUST00000035973	24.235	0	0.36	0.001	-8.49185309632968	0.0168213829712543	0.773229365689879	no	Klhl13	kelch-like 13 [Source:MGI Symbol;Acc:MGI:1914705]	Genetic Information Processing	Folding, sorting and degradation	ko04120//Ubiquitin mediated proteolysis	K10447	GO:0005622//intracellular;GO:0044464//cell part;GO:0032991//macromolecular complex;GO:1990234//transferase complex;GO:0044424//intracellular part;GO:0031463//Cul3-RING ubiquitin ligase complex;GO:0030496//midbody;GO:0000151//ubiquitin ligase complex;GO:0005623//cell;GO:0031461//cullin-RING ubiquitin ligase complex;GO:1902494//catalytic complex;GO:0043234//protein complex	GO:0016740//transferase activity;GO:0019787//ubiquitin-like protein transferase activity;GO:0005488//binding;GO:0005515//protein binding;GO:0003824//catalytic activity;GO:0004842//ubiquitin-protein transferase activity	GO:0070647//protein modification by small protein conjugation or removal;GO:0051302//regulation of cell division;GO:0006464//cellular protein modification process;GO:0008152//metabolic process;GO:0010564//regulation of cell cycle process;GO:0032446//protein modification by small protein conjugation;GO:0016567//protein ubiquitination;GO:0043170//macromolecule metabolic process;GO:0044260//cellular…
ENSMUST00000035983	4784.68	2167.9	111.635	55.785	-1.00084026057041	0.00263486596512565	0.269965613941736	no	Rpl21	ribosomal protein L21 [Source:MGI Symbol;Acc:MGI:1278340]	Genetic Information Processing	Translation	ko03010//Ribosome	K02889	GO:0044424//intracellular part;GO:0043232//intracellular non-membrane-bounded organelle;GO:0044464//cell part;GO:0005622//intracellular;GO:0044444//cytoplasmic part;GO:0032991//macromolecular complex;GO:0005737//cytoplasm;GO:0043226//organelle;GO:0030529//intracellular ribonucleoprotein complex;GO:0043229//intracellular organelle;GO:1990904//ribonucleoprotein complex;GO:0043228//non-membrane-boun…	GO:0003735//structural constituent of ribosome;GO:0005198//structural molecule activity	GO:0043043//peptide biosynthetic process;GO:0044271//cellular nitrogen compound biosynthetic process;GO:0010467//gene expression;GO:0008152//metabolic process;GO:1901564//organonitrogen compound metabolic process;GO:0006518//peptide metabolic process;GO:0044237//cellular metabolic process;GO:1901566//organonitrogen compound biosynthetic process;GO:0019538//protein metabolic process;GO:0043604//am…
ENSMUST00000037154	81.275	298.105	0.69	2.725	1.98158796288612	0.0142710808377274	0.700392508888572	no	Kcnj15	potassium inwardly-rectifying channel, subfamily J, member 15 [Source:MGI Symbol;Acc:MGI:1310000]	Organismal Systems	Digestive system	ko04971//Gastric acid secretion	K05008	GO:0031224//intrinsic component of membrane;GO:0044425//membrane part;GO:0016021//integral component of membrane;GO:0016020//membrane	GO:0005267//potassium channel activity;GO:0008324//cation transmembrane transporter activity;GO:0004872//receptor activity;GO:0005261//cation channel activity;GO:0060089//molecular transducer activity;GO:0022891//substrate-specific transmembrane transporter activity;GO:0015077//monovalent inorganic cation transmembrane transporter activity;GO:0022892//substrate-specific transporter activity;GO:00…	GO:0006813//potassium ion transport;GO:0030001//metal ion transport;GO:0051234//establishment of localization;GO:0043269//regulation of ion transport;GO:0006811//ion transport;GO:0071805//potassium ion transmembrane transport;GO:0034765//regulation of ion transmembrane transport;GO:0006810//transport;GO:0032879//regulation of localization;GO:0044763//single-organism cellular process;GO:1902578//s…
ENSMUST00000037287	82.61	0	1.87	0.001	-10.868822554775	0.000183313640096718	0.0409236523854943	yes	Cdkn1c	cyclin-dependent kinase inhibitor 1C (P57) [Source:MGI Symbol;Acc:MGI:104564]	Cellular Processes	Cell growth and death	ko04110//Cell cycle	K09993	GO:0005622//intracellular;GO:0005623//cell;GO:0043229//intracellular organelle;GO:0043226//organelle;GO:0043231//intracellular membrane-bounded organelle;GO:0043227//membrane-bounded organelle;GO:0005634//nucleus;GO:0044464//cell part;GO:0044424//intracellular part	GO:0004857//enzyme inhibitor activity;GO:0030291//protein serine/threonine kinase inhibitor activity;GO:0005488//binding;GO:0005515//protein binding;GO:0016301//kinase activity;GO:0019210//kinase inhibitor activity;GO:0016538//cyclin-dependent protein serine/threonine kinase regulator activity;GO:0019887//protein kinase regulator activity;GO:0030234//enzyme regulator activity;GO:0004861//cyclin-d…	GO:0030099//myeloid cell differentiation;GO:0031399//regulation of protein modification process;GO:0050789//regulation of biological process;GO:0048534//hematopoietic or lymphoid organ development;GO:0043086//negative regulation of catalytic activity;GO:0045736//negative regulation of cyclin-dependent protein serine/threonine kinase activity;GO:0051172//negative regulation of nitrogen compound me…
ENSMUST00000037526	0	47.81	0.001	0.26	8.02236781302845	0.0208738321531282	0.855398755468897	no	Tanc1	tetratricopeptide repeat, ankyrin repeat and coiled-coil containing 1 [Source:MGI Symbol;Acc:MGI:1914110]	-	-	-	-	GO:0097060//synaptic membrane;GO:0044459//plasma membrane part;GO:0036477//somatodendritic compartment;GO:0043226//organelle;GO:0016020//membrane;GO:0099572//postsynaptic specialization;GO:0044306//neuron projection terminus;GO:0005622//intracellular;GO:0045211//postsynaptic membrane;GO:0097458//neuron part;GO:0043228//non-membrane-bounded organelle;GO:0098794//postsynapse;GO:0030054//cell juncti…	GO:0005488//binding;GO:0005515//protein binding;GO:0003674//molecular_function	GO:0050877//neurological system process;GO:0030030//cell projection organization;GO:0044699//single-organism process;GO:0007520//myoblast fusion;GO:0016043//cellular component organization;GO:0009628//response to abiotic stimulus;GO:0009653//anatomical structure morphogenesis;GO:0097062//dendritic spine maintenance;GO:0008542//visual learning;GO:0042692//muscle cell differentiation;GO:0048869//ce…
ENSMUST00000038116	423.545	760.31	1.725	3.485	1.01456229420289	0.0312592082361951	1	no	Ankrd12	ankyrin repeat domain 12 [Source:MGI Symbol;Acc:MGI:1914357]	-	-	-	-	GO:0044422//organelle part;GO:0005737//cytoplasm;GO:0044428//nuclear part;GO:0005634//nucleus;GO:0005829//cytosol;GO:0043229//intracellular organelle;GO:0005654//nucleoplasm;GO:0044446//intracellular organelle part;GO:0044444//cytoplasmic part;GO:0005622//intracellular;GO:0044424//intracellular part;GO:0043231//intracellular membrane-bounded organelle;GO:0044464//cell part;GO:0043233//organelle l…	GO:0005488//binding;GO:0003674//molecular_function;GO:0005515//protein binding	GO:0008150//biological_process
ENSMUST00000038446	768.27	335.905	15.57	7.465	-1.0605547789445	0.0230199557899866	0.90624367890644	no	Myl12b	myosin, light chain 12B, regulatory [Source:MGI Symbol;Acc:MGI:107494]	Cellular Processes;Organismal Systems	Immune system;Cell motility;Cellular commiunity	ko04810//Regulation of actin cytoskeleton;ko04510//Focal adhesion;ko04530//Tight junction;ko04611//Platelet activation;ko04670//Leukocyte transendothelial migration	K12757	GO:0099738//cell cortex region;GO:0044444//cytoplasmic part;GO:0044448//cell cortex part;GO:0097517//contractile actin filament bundle;GO:0005856//cytoskeleton;GO:0044449//contractile fiber part;GO:0045177//apical part of cell;GO:0001725//stress fiber;GO:0044446//intracellular organelle part;GO:0005737//cytoplasm;GO:0032991//macromolecular complex;GO:0005622//intracellular;GO:0030016//myofibril;G…	GO:0017022//myosin binding;GO:0005509//calcium ion binding;GO:0008092//cytoskeletal protein binding;GO:0046872//metal ion binding;GO:0005488//binding;GO:0032036//myosin heavy chain binding;GO:0043169//cation binding;GO:0005515//protein binding;GO:0043167//ion binding	GO:0050789//regulation of biological process;GO:0022603//regulation of anatomical structure morphogenesis;GO:0051128//regulation of cellular component organization;GO:0065008//regulation of biological quality;GO:0050793//regulation of developmental process;GO:0065007//biological regulation;GO:0022604//regulation of cell morphogenesis;GO:0008360//regulation of cell shape;GO:0050794//regulation of …
ENSMUST00000038521	0	18.83	0.001	0.705	9.46147944728616	0.0222613677568748	0.883345227219688	no	Tsen34	tRNA splicing endonuclease subunit 34 [Source:MGI Symbol;Acc:MGI:1913328]	-	-	-	-	GO:0044424//intracellular part;GO:0005634//nucleus;GO:0043226//organelle;GO:0000214//tRNA-intron endonuclease complex;GO:0044422//organelle part;GO:0043234//protein complex;GO:1902555//endoribonuclease complex;GO:0044446//intracellular organelle part;GO:0043231//intracellular membrane-bounded organelle;GO:0005622//intracellular;GO:0044464//cell part;GO:0005623//cell;GO:1902494//catalytic complex;…	GO:0004518//nuclease activity;GO:0097159//organic cyclic compound binding;GO:0000213//tRNA-intron endonuclease activity;GO:0016892//endoribonuclease activity, producing 3'-phosphomonoesters;GO:0003676//nucleic acid binding;GO:0004521//endoribonuclease activity;GO:0016829//lyase activity;GO:0003824//catalytic activity;GO:0004549//tRNA-specific ribonuclease activity;GO:0016788//hydrolase activity, …	GO:0008380//RNA splicing;GO:0034470//ncRNA processing;GO:1901360//organic cyclic compound metabolic process;GO:0000394//RNA splicing, via endonucleolytic cleavage and ligation;GO:0034641//cellular nitrogen compound metabolic process;GO:0000379//tRNA-type intron splice site recognition and cleavage;GO:0006725//cellular aromatic compound metabolic process;GO:0010467//gene expression;GO:0008152//met…
ENSMUST00000038650	0	79.6	0.001	0.935	9.868822554775	0.00446947108574767	0.365803894317572	no	Ccp110	centriolar coiled coil protein 110 [Source:MGI Symbol;Acc:MGI:2141942]	-	-	-	-	GO:0005623//cell;GO:0044446//intracellular organelle part;GO:0005814//centriole;GO:0005813//centrosome;GO:0005929//cilium;GO:0005815//microtubule organizing center;GO:0032991//macromolecular complex;GO:0043232//intracellular non-membrane-bounded organelle;GO:0044424//intracellular part;GO:0044430//cytoskeletal part;GO:0005622//intracellular;GO:0043229//intracellular organelle;GO:0044444//cytoplas…	GO:0005515//protein binding;GO:0005488//binding	GO:0048522//positive regulation of cellular process;GO:0032465//regulation of cytokinesis;GO:0044085//cellular component biogenesis;GO:0032053//ciliary basal body organization;GO:0022604//regulation of cell morphogenesis;GO:0022607//cellular component assembly;GO:1902117//positive regulation of organelle assembly;GO:0048523//negative regulation of cellular process;GO:0044089//positive regulation …
ENSMUST00000039559	420.5	1429	3.15	10.925	1.79420954600068	0.00270971982271444	0.274055972787903	no	Thbs1	thrombospondin 1 [Source:MGI Symbol;Acc:MGI:98737]	Human Diseases;Cellular Processes;Environmental Information Processing	Signaling molecules and interaction;Cell growth and death;Transport and catabolism;Cancers;Signal transduction;Cellular commiunity;Infectious diseases	ko04151//PI3K-Akt signaling pathway;ko04015//Rap1 signaling pathway;ko04510//Focal adhesion;ko05205//Proteoglycans in cancer;ko05206//MicroRNAs in cancer;ko04145//Phagosome;ko04115//p53 signaling pathway;ko04512//ECM-receptor interaction;ko04350//TGF-beta signaling pathway;ko05219//Bladder cancer;ko05144//Malaria	K16857	GO:0031410//cytoplasmic vesicle;GO:0098552//side of membrane;GO:0043231//intracellular membrane-bounded organelle;GO:0005576//extracellular region;GO:0005886//plasma membrane;GO:0044424//intracellular part;GO:0043227//membrane-bounded organelle;GO:0044459//plasma membrane part;GO:0009986//cell surface;GO:0044421//extracellular region part;GO:0016023//cytoplasmic, membrane-bounded vesicle;GO:00125…	GO:0071813//lipoprotein particle binding;GO:0005509//calcium ion binding;GO:0043177//organic acid binding;GO:0005518//collagen binding;GO:0044877//macromolecular complex binding;GO:0016597//amino acid binding;GO:0050840//extracellular matrix binding;GO:0005488//binding;GO:0043167//ion binding;GO:0043169//cation binding;GO:0031406//carboxylic acid binding;GO:0070051//fibrinogen binding;GO:0070052/…	GO:0051346//negative regulation of hydrolase activity;GO:0031323//regulation of cellular metabolic process;GO:1902041//regulation of extrinsic apoptotic signaling pathway via death domain receptors;GO:0080090//regulation of primary metabolic process;GO:0009987//cellular process;GO:0010595//positive regulation of endothelial cell migration;GO:0032695//negative regulation of interleukin-12 producti…
ENSMUST00000039887	22.675	0	0.26	0.001	-8.02236781302845	0.019348940969632	0.825839201434743	no	Pof1b	premature ovarian failure 1B [Source:MGI Symbol;Acc:MGI:1916943]	-	-	-	-	GO:0044422//organelle part;GO:0099512//supramolecular fiber;GO:0070160//occluding junction;GO:0099513//polymeric cytoskeletal fiber;GO:0005911//cell-cell junction;GO:0005912//adherens junction;GO:0044424//intracellular part;GO:0043229//intracellular organelle;GO:0043296//apical junction complex;GO:0070161//anchoring junction;GO:0005623//cell;GO:0005856//cytoskeleton;GO:0015629//actin cytoskeleton…	GO:0005488//binding;GO:0003779//actin binding;GO:0044877//macromolecular complex binding;GO:0032403//protein complex binding;GO:0005515//protein binding;GO:0008092//cytoskeletal protein binding;GO:0051015//actin filament binding	GO:0048856//anatomical structure development;GO:0060429//epithelium development;GO:0032989//cellular component morphogenesis;GO:0009888//tissue development;GO:1902589//single-organism organelle organization;GO:0002064//epithelial cell development;GO:0030036//actin cytoskeleton organization;GO:0048468//cell development;GO:0044763//single-organism cellular process;GO:0034330//cell junction organiza…
ENSMUST00000039990	16.445	0	0.225	0.001	-7.81378119121704	0.0383031699834596	1	no	P3h2	prolyl 3-hydroxylase 2 [Source:MGI Symbol;Acc:MGI:2146663]	-	-	-	-	GO:0005622//intracellular;GO:0043227//membrane-bounded organelle;GO:0012505//endomembrane system;GO:0044424//intracellular part;GO:0043231//intracellular membrane-bounded organelle;GO:0031012//extracellular matrix;GO:0016528//sarcoplasm;GO:0043226//organelle;GO:0005623//cell;GO:0043229//intracellular organelle;GO:0044464//cell part;GO:0016529//sarcoplasmic reticulum;GO:0044444//cytoplasmic part;G…	GO:0016705//oxidoreductase activity, acting on paired donors, with incorporation or reduction of molecular oxygen;GO:0043167//ion binding;GO:0019842//vitamin binding;GO:0043168//anion binding;GO:0030246//carbohydrate binding;GO:0005515//protein binding;GO:0046872//metal ion binding;GO:0036094//small molecule binding;GO:0031418//L-ascorbic acid binding;GO:0005488//binding;GO:0016491//oxidoreductas…	GO:0055114//oxidation-reduction process;GO:0008285//negative regulation of cell proliferation;GO:0032963//collagen metabolic process;GO:0018193//peptidyl-amino acid modification;GO:0043412//macromolecule modification;GO:0043170//macromolecule metabolic process;GO:0044259//multicellular organismal macromolecule metabolic process;GO:0009987//cellular process;GO:0018126//protein hydroxylation;GO:000…
ENSMUST00000040110	325.735	633.43	2.565	5.535	1.1096244911745	0.0163427634320622	0.759959256699401	no	Chst11	carbohydrate sulfotransferase 11 [Source:MGI Symbol;Acc:MGI:1927166]	Metabolism	Glycan biosynthesis and metabolism	ko00532//Glycosaminoglycan biosynthesis - chondroitin sulfate / dermatan sulfate	K01017	GO:0044424//intracellular part;GO:0043229//intracellular organelle;GO:0044446//intracellular organelle part;GO:0012505//endomembrane system;GO:0044422//organelle part;GO:0005622//intracellular;GO:0005623//cell;GO:0044431//Golgi apparatus part;GO:0098588//bounding membrane of organelle;GO:0031090//organelle membrane;GO:0016021//integral component of membrane;GO:0044425//membrane part;GO:0044464//c…	GO:0003824//catalytic activity;GO:0016782//transferase activity, transferring sulfur-containing groups;GO:0008146//sulfotransferase activity;GO:0047756//chondroitin 4-sulfotransferase activity;GO:0034481//chondroitin sulfotransferase activity;GO:0001537//N-acetylgalactosamine 4-O-sulfotransferase activity;GO:0016740//transferase activity;GO:0050659//N-acetylgalactosamine 4-sulfate 6-O-sulfotransf…	GO:0043170//macromolecule metabolic process;GO:0044272//sulfur compound biosynthetic process;GO:0016051//carbohydrate biosynthetic process;GO:0048562//embryonic organ morphogenesis;GO:0035113//embryonic appendage morphogenesis;GO:0036342//post-anal tail morphogenesis;GO:0044763//single-organism cellular process;GO:0007585//respiratory gaseous exchange;GO:0034645//cellular macromolecule biosynthet…
ENSMUST00000040131	0.24	234.565	0.001	2.71	11.4040771362412	2.7907514639166e-10	4.20119031904426e-07	yes	Elf1	E74-like factor 1 [Source:MGI Symbol;Acc:MGI:107180]	-	-	-	-	GO:0043229//intracellular organelle;GO:0044464//cell part;GO:0043231//intracellular membrane-bounded organelle;GO:0005623//cell;GO:0043227//membrane-bounded organelle;GO:0005634//nucleus;GO:0005622//intracellular;GO:0043226//organelle;GO:0044424//intracellular part	GO:0001228//transcriptional activator activity, RNA polymerase II transcription regulatory region sequence-specific binding;GO:0044212//transcription regulatory region DNA binding;GO:0005488//binding;GO:0000976//transcription regulatory region sequence-specific DNA binding;GO:0000975//regulatory region DNA binding;GO:0001067//regulatory region nucleic acid binding;GO:0000981//RNA polymerase II tr…	GO:0051252//regulation of RNA metabolic process;GO:0009966//regulation of signal transduction;GO:0031328//positive regulation of cellular biosynthetic process;GO:0009891//positive regulation of biosynthetic process;GO:0009987//cellular process;GO:1902680//positive regulation of RNA biosynthetic process;GO:2001141//regulation of RNA biosynthetic process;GO:0048519//negative regulation of biologica…
ENSMUST00000040523	45.52	0	0.275	0.001	-8.10328780841202	0.00242694185680388	0.255331020865815	no	Adamts2	a disintegrin-like and metallopeptidase (reprolysin type) with thrombospondin type 1 motif, 2 [Source:MGI Symbol;Acc:MGI:1347356]	-	-	-	-	GO:0005576//extracellular region;GO:0005615//extracellular space;GO:0044421//extracellular region part;GO:0031012//extracellular matrix	GO:0003824//catalytic activity;GO:0070011//peptidase activity, acting on L-amino acid peptides;GO:0004222//metalloendopeptidase activity;GO:0008237//metallopeptidase activity;GO:0008233//peptidase activity;GO:0046872//metal ion binding;GO:0043167//ion binding;GO:0005488//binding;GO:0043169//cation binding;GO:0008270//zinc ion binding;GO:0046914//transition metal ion binding;GO:0016787//hydrolase …	GO:0048232//male gamete generation;GO:0044236//multicellular organism metabolic process;GO:0032501//multicellular organismal process;GO:0044703//multi-organism reproductive process;GO:0044712//single-organism catabolic process;GO:0016485//protein processing;GO:0032502//developmental process;GO:0048856//anatomical structure development;GO:0010467//gene expression;GO:0030199//collagen fibril organi…
ENSMUST00000040790	101.565	0.005	0.74	0.001	-9.53138146051631	0.00503526698675096	0.393352478489885	no	Slx4	SLX4 structure-specific endonuclease subunit homolog (S. cerevisiae) [Source:MGI Symbol;Acc:MGI:106299]	Genetic Information Processing	Replication and repair	ko03460//Fanconi anemia pathway	K10484	GO:0043226//organelle;GO:0005829//cytosol;GO:0031981//nuclear lumen;GO:0043231//intracellular membrane-bounded organelle;GO:0043232//intracellular non-membrane-bounded organelle;GO:0000228//nuclear chromosome;GO:0070013//intracellular organelle lumen;GO:0005622//intracellular;GO:0044428//nuclear part;GO:0000790//nuclear chromatin;GO:0005623//cell;GO:0098687//chromosomal region;GO:0005694//chromos…	GO:0005515//protein binding;GO:0017108//5'-flap endonuclease activity;GO:0048257//3'-flap endonuclease activity;GO:0016788//hydrolase activity, acting on ester bonds;GO:0004520//endodeoxyribonuclease activity;GO:0016894//endonuclease activity, active with either ribo- or deoxyribonucleic acids and producing 3'-phosphomonoesters;GO:0008047//enzyme activator activity;GO:0003824//catalytic activity;…	GO:0006310//DNA recombination;GO:0006807//nitrogen compound metabolic process;GO:0022402//cell cycle process;GO:0007059//chromosome segregation;GO:1904357//negative regulation of telomere maintenance via telomere lengthening;GO:0032846//positive regulation of homeostatic process;GO:0051052//regulation of DNA metabolic process;GO:0050789//regulation of biological process;GO:0007049//cell cycle;GO:…
ENSMUST00000040821	13.355	163.5	0.12	1.745	3.8621207254885	0.0115123080654511	0.626593592010349	no	Heyl	hairy/enhancer-of-split related with YRPW motif-like [Source:MGI Symbol;Acc:MGI:1860511]	-	-	-	-	GO:0031974//membrane-enclosed lumen;GO:0005654//nucleoplasm;GO:0043231//intracellular membrane-bounded organelle;GO:0005634//nucleus;GO:0031981//nuclear lumen;GO:0044464//cell part;GO:0044422//organelle part;GO:0005623//cell;GO:0044428//nuclear part;GO:0005737//cytoplasm;GO:0070013//intracellular organelle lumen;GO:0043229//intracellular organelle;GO:0044446//intracellular organelle part;GO:00432…	GO:0000976//transcription regulatory region sequence-specific DNA binding;GO:0000977//RNA polymerase II regulatory region sequence-specific DNA binding;GO:0003676//nucleic acid binding;GO:0001071//nucleic acid binding transcription factor activity;GO:0046983//protein dimerization activity;GO:0000988//transcription factor activity, protein binding;GO:0046982//protein heterodimerization activity;GO…	GO:0048864//stem cell development;GO:0009966//regulation of signal transduction;GO:0010604//positive regulation of macromolecule metabolic process;GO:0051253//negative regulation of RNA metabolic process;GO:0001944//vasculature development;GO:0010556//regulation of macromolecule biosynthetic process;GO:0045893//positive regulation of transcription, DNA-templated;GO:0043433//negative regulation of…
ENSMUST00000041168	47.14	0.605	0.315	0.005	-5.97727992349992	0.0113285730693881	0.622142575824656	no	Adgrg6	adhesion G protein-coupled receptor G6 [Source:MGI Symbol;Acc:MGI:1916151]	-	-	-	-	GO:0009986//cell surface;GO:0044464//cell part;GO:0044424//intracellular part;GO:0044459//plasma membrane part;GO:0005623//cell;GO:0005887//integral component of plasma membrane;GO:0071944//cell periphery;GO:0031226//intrinsic component of plasma membrane;GO:0016021//integral component of membrane;GO:0031224//intrinsic component of membrane;GO:0005886//plasma membrane;GO:0005622//intracellular;GO…	GO:0004930//G-protein coupled receptor activity;GO:0060089//molecular transducer activity;GO:0005488//binding;GO:0038023//signaling receptor activity;GO:0043236//laminin binding;GO:0050840//extracellular matrix binding;GO:0032403//protein complex binding;GO:0005518//collagen binding;GO:0044877//macromolecular complex binding;GO:0004871//signal transducer activity;GO:0099600//transmembrane recepto…	GO:0050896//response to stimulus;GO:0007188//adenylate cyclase-modulating G-protein coupled receptor signaling pathway;GO:0007422//peripheral nervous system development;GO:0007189//adenylate cyclase-activating G-protein coupled receptor signaling pathway;GO:0042063//gliogenesis;GO:0060347//heart trabecula formation;GO:0061384//heart trabecula morphogenesis;GO:0048646//anatomical structure formati…
ENSMUST00000041987	248.365	878.175	1.13	4.275	1.91960164735807	0.00088674425829469	0.128548293336264	no	Dicer1	dicer 1, ribonuclease type III [Source:MGI Symbol;Acc:MGI:2177178]	Human Diseases	Cancers	ko05206//MicroRNAs in cancer	K11592	GO:0043005//neuron projection;GO:1990904//ribonucleoprotein complex;GO:0043230//extracellular organelle;GO:0030426//growth cone;GO:0032991//macromolecular complex;GO:0043234//protein complex;GO:0035068//micro-ribonucleoprotein complex;GO:0043227//membrane-bounded organelle;GO:0005622//intracellular;GO:0070062//extracellular exosome;GO:0043231//intracellular membrane-bounded organelle;GO:0030424//…	GO:0005488//binding;GO:0043168//anion binding;GO:0003677//DNA binding;GO:0004521//endoribonuclease activity;GO:0097159//organic cyclic compound binding;GO:0004519//endonuclease activity;GO:0032555//purine ribonucleotide binding;GO:0000166//nucleotide binding;GO:1901265//nucleoside phosphate binding;GO:0001883//purine nucleoside binding;GO:0003725//double-stranded RNA binding;GO:0032296//double-st…	GO:0033168//conversion of ds siRNA to ss siRNA involved in RNA interference;GO:0071310//cellular response to organic substance;GO:0009889//regulation of biosynthetic process;GO:0050789//regulation of biological process;GO:0043170//macromolecule metabolic process;GO:0023052//signaling;GO:0010033//response to organic substance;GO:0071840//cellular component organization or biogenesis;GO:0044265//ce…
ENSMUST00000042534	0	23.21	0.001	0.215	7.74819284958946	0.013450497870917	0.679068292470859	no	Ccdc85a	coiled-coil domain containing 85A [Source:MGI Symbol;Acc:MGI:2445069]	-	-	-	-	GO:0005575//cellular_component	GO:0003674//molecular_function	GO:0008150//biological_process
ENSMUST00000042740	52.2	0	0.15	0.001	-7.22881869049588	0.0177160268063827	0.796175952337604	no	Abca13	ATP-binding cassette, sub-family A (ABC1), member 13 [Source:MGI Symbol;Acc:MGI:2388707]	Environmental Information Processing	Membrane transport	ko02010//ABC transporters	K05647	GO:0043229//intracellular organelle;GO:0031224//intrinsic component of membrane;GO:0005623//cell;GO:0044464//cell part;GO:0043226//organelle;GO:0016020//membrane;GO:0044425//membrane part;GO:0043227//membrane-bounded organelle;GO:0016021//integral component of membrane;GO:0005622//intracellular;GO:0044424//intracellular part;GO:0043231//intracellular membrane-bounded organelle	GO:0043167//ion binding;GO:0015405//P-P-bond-hydrolysis-driven transmembrane transporter activity;GO:0043168//anion binding;GO:0097367//carbohydrate derivative binding;GO:0016462//pyrophosphatase activity;GO:0016817//hydrolase activity, acting on acid anhydrides;GO:1901265//nucleoside phosphate binding;GO:0005524//ATP binding;GO:0005215//transporter activity;GO:0043492//ATPase activity, coupled t…	GO:0051179//localization;GO:0044763//single-organism cellular process;GO:0055085//transmembrane transport;GO:0044765//single-organism transport;GO:0044699//single-organism process;GO:0006869//lipid transport;GO:0033036//macromolecule localization;GO:0010876//lipid localization;GO:1902578//single-organism localization;GO:0071702//organic substance transport;GO:0006810//transport;GO:0051234//establ…
ENSMUST00000042771	0	35.78	0.001	0.47	8.876516946565	0.0250744176839646	0.945117961817411	no	Sbno2	strawberry notch 2 [Source:MGI Symbol;Acc:MGI:2448490]	-	-	-	-	GO:0044424//intracellular part;GO:0005575//cellular_component;GO:0043227//membrane-bounded organelle;GO:0043226//organelle;GO:0043229//intracellular organelle;GO:0043231//intracellular membrane-bounded organelle;GO:0005623//cell;GO:0005634//nucleus;GO:0005622//intracellular;GO:0044464//cell part	GO:0005488//binding;GO:0005515//protein binding	GO:0042116//macrophage activation;GO:0032101//regulation of response to external stimulus;GO:0050794//regulation of cellular process;GO:0031323//regulation of cellular metabolic process;GO:0071396//cellular response to lipid;GO:0071354//cellular response to interleukin-6;GO:0002237//response to molecule of bacterial origin;GO:0051171//regulation of nitrogen compound metabolic process;GO:1990823//…
ENSMUST00000042792	338.45	880.2	2.015	5.875	1.54380901292439	0.00046287063853243	0.0801906214033311	no	Scn7a	sodium channel, voltage-gated, type VII, alpha [Source:MGI Symbol;Acc:MGI:102965]	Organismal Systems	Circulatory system	ko04261//Adrenergic signaling in cardiomyocytes	K04839	GO:0044464//cell part;GO:0016020//membrane;GO:0097386//glial cell projection;GO:0034703//cation channel complex;GO:0005623//cell;GO:0001518//voltage-gated sodium channel complex;GO:0071944//cell periphery;GO:0044425//membrane part;GO:0016021//integral component of membrane;GO:1902495//transmembrane transporter complex;GO:0034706//sodium channel complex;GO:0005887//integral component of plasma mem…	GO:0022892//substrate-specific transporter activity;GO:0015267//channel activity;GO:0005515//protein binding;GO:0022803//passive transmembrane transporter activity;GO:0015077//monovalent inorganic cation transmembrane transporter activity;GO:0005261//cation channel activity;GO:0022891//substrate-specific transmembrane transporter activity;GO:0046873//metal ion transmembrane transporter activity;G…	GO:0043269//regulation of ion transport;GO:0055067//monovalent inorganic cation homeostasis;GO:0032501//multicellular organismal process;GO:0034765//regulation of ion transmembrane transport;GO:0098655//cation transmembrane transport;GO:0044700//single organism signaling;GO:0055080//cation homeostasis;GO:0051704//multi-organism process;GO:0050877//neurological system process;GO:0009605//response …
ENSMUST00000042964	0	34.06	0.001	0.515	9.00842862207058	0.0376325706684077	1	no	Zfp189	zinc finger protein 189 [Source:MGI Symbol;Acc:MGI:2444707]	-	-	-	-	GO:0005575//cellular_component;GO:0044464//cell part;GO:0005623//cell;GO:0005622//intracellular	GO:0046872//metal ion binding;GO:0003676//nucleic acid binding;GO:1901363//heterocyclic compound binding;GO:0043167//ion binding;GO:0005488//binding;GO:0043169//cation binding;GO:0097159//organic cyclic compound binding	GO:0080090//regulation of primary metabolic process;GO:0006355//regulation of transcription, DNA-templated;GO:0019219//regulation of nucleobase-containing compound metabolic process;GO:0031323//regulation of cellular metabolic process;GO:0060255//regulation of macromolecule metabolic process;GO:1903506//regulation of nucleic acid-templated transcription;GO:0010556//regulation of macromolecule bio…
ENSMUST00000043077	451	1069.5	15.3	43.315	1.5013350643698	0.00621051667400684	0.43670826466467	no	Thrsp	thyroid hormone responsive [Source:MGI Symbol;Acc:MGI:109126]	-	-	-	-	GO:0043229//intracellular organelle;GO:0043231//intracellular membrane-bounded organelle;GO:0005654//nucleoplasm;GO:0005634//nucleus;GO:0043233//organelle lumen;GO:0043227//membrane-bounded organelle;GO:0005829//cytosol;GO:0044424//intracellular part;GO:0005623//cell;GO:0044444//cytoplasmic part;GO:0005622//intracellular;GO:0044428//nuclear part;GO:0031981//nuclear lumen;GO:0043226//organelle;GO:…	GO:0005515//protein binding;GO:0042802//identical protein binding;GO:0042803//protein homodimerization activity;GO:0005488//binding;GO:0046983//protein dimerization activity	GO:0019222//regulation of metabolic process;GO:0019216//regulation of lipid metabolic process;GO:0080090//regulation of primary metabolic process;GO:0010866//regulation of triglyceride biosynthetic process;GO:0009889//regulation of biosynthetic process;GO:0044710//single-organism metabolic process;GO:0031323//regulation of cellular metabolic process;GO:0009605//response to external stimulus;GO:00…
ENSMUST00000043112	355.045	73.915	5.34	1.25	-2.09491164702547	0.00563282320746818	0.416343721275556	no	Fbxo34	F-box protein 34 [Source:MGI Symbol;Acc:MGI:1926188]	-	-	-	-	-	GO:0005488//binding;GO:0005515//protein binding	-
ENSMUST00000043397	0	25	0.001	0.425	8.73131903102506	0.0118581768204748	0.637832864472905	no	Plekhh3	pleckstrin homology domain containing, family H (with MyTH4 domain) member 3 [Source:MGI Symbol;Acc:MGI:2384950]	-	-	-	-	GO:0005622//intracellular;GO:0043229//intracellular organelle;GO:0005856//cytoskeleton;GO:0043232//intracellular non-membrane-bounded organelle;GO:0044424//intracellular part;GO:0005623//cell;GO:0043226//organelle;GO:0044464//cell part;GO:0043228//non-membrane-bounded organelle	GO:0003674//molecular_function	GO:0009987//cellular process;GO:0050789//regulation of biological process;GO:0044699//single-organism process;GO:0050896//response to stimulus;GO:0007154//cell communication;GO:0050794//regulation of cellular process;GO:0023052//signaling;GO:0051716//cellular response to stimulus;GO:0007165//signal transduction;GO:0065007//biological regulation;GO:0008150//biological_process;GO:0044700//single or…
ENSMUST00000043503	0	19.435	0.001	0.13	7.02236781302845	0.0231568731013073	0.908471997366544	no	Scube3	signal peptide, CUB domain, EGF-like 3 [Source:MGI Symbol;Acc:MGI:3045253]	-	-	-	-	GO:0005886//plasma membrane;GO:0016020//membrane;GO:0005576//extracellular region;GO:0005615//extracellular space;GO:0009986//cell surface;GO:0071944//cell periphery;GO:0044464//cell part;GO:0044421//extracellular region part;GO:0005623//cell	GO:0046872//metal ion binding;GO:0005488//binding;GO:0043169//cation binding;GO:0005509//calcium ion binding;GO:0043167//ion binding	GO:0009967//positive regulation of signal transduction;GO:0065007//biological regulation;GO:0008589//regulation of smoothened signaling pathway;GO:0010647//positive regulation of cell communication;GO:0070271//protein complex biogenesis;GO:0071822//protein complex subunit organization;GO:0023056//positive regulation of signaling;GO:0022607//cellular component assembly;GO:0044085//cellular compone…
ENSMUST00000043805	36.1	0	0.69	0.001	-9.43045255166553	0.00643905293356198	0.444246116840901	no	Foxred1	FAD-dependent oxidoreductase domain containing 1 [Source:MGI Symbol;Acc:MGI:2446262]	-	-	-	-	GO:0044446//intracellular organelle part;GO:0005739//mitochondrion;GO:0044464//cell part;GO:0044422//organelle part;GO:0098803//respiratory chain complex;GO:0031966//mitochondrial membrane;GO:0044424//intracellular part;GO:0043226//organelle;GO:0005623//cell;GO:0045271//respiratory chain complex I;GO:0031967//organelle envelope;GO:0005622//intracellular;GO:0032991//macromolecular complex;GO:00432…	GO:0003824//catalytic activity;GO:0016491//oxidoreductase activity	GO:0097031//mitochondrial respiratory chain complex I biogenesis;GO:0071840//cellular component organization or biogenesis;GO:0071822//protein complex subunit organization;GO:0044710//single-organism metabolic process;GO:0016043//cellular component organization;GO:0008152//metabolic process;GO:0033108//mitochondrial respiratory chain complex assembly;GO:0034622//cellular macromolecular complex as…
ENSMUST00000044507	18.36	0	0.235	0.001	-7.876516946565	0.0386343296355825	1	no	Inpp5j	inositol polyphosphate 5-phosphatase J [Source:MGI Symbol;Acc:MGI:2158663]	Organismal Systems;Metabolism;Environmental Information Processing	Signal transduction;Endocrine system;Carbohydrate metabolism;Global and Overview	ko01100//Metabolic pathways;ko04910//Insulin signaling pathway;ko04070//Phosphatidylinositol signaling system;ko00562//Inositol phosphate metabolism	K01106	GO:0005886//plasma membrane;GO:0016020//membrane;GO:0042995//cell projection;GO:0005622//intracellular;GO:0044463//cell projection part;GO:0019898//extrinsic component of membrane;GO:0005737//cytoplasm;GO:0071944//cell periphery;GO:0044425//membrane part;GO:0030426//growth cone;GO:0044424//intracellular part;GO:0097458//neuron part;GO:0043005//neuron projection;GO:0030425//dendrite;GO:0043198//de…	GO:0005515//protein binding;GO:0034485//phosphatidylinositol-3,4,5-trisphosphate 5-phosphatase activity;GO:0042578//phosphoric ester hydrolase activity;GO:0005488//binding;GO:0034594//phosphatidylinositol trisphosphate phosphatase activity;GO:0016791//phosphatase activity;GO:0004445//inositol-polyphosphate 5-phosphatase activity;GO:0017124//SH3 domain binding;GO:0052658//inositol-1,4,5-trisphosph…	GO:0044710//single-organism metabolic process;GO:0032886//regulation of microtubule-based process;GO:0050767//regulation of neurogenesis;GO:0033137//negative regulation of peptidyl-serine phosphorylation;GO:0033135//regulation of peptidyl-serine phosphorylation;GO:0048731//system development;GO:0031344//regulation of cell projection organization;GO:0048869//cellular developmental process;GO:00442…
ENSMUST00000045699	519.215	0.665	4.965	0.005	-9.95564990752838	3.6584281202998e-14	1.43509682507589e-10	yes	Ambra1	autophagy/beclin 1 regulator 1 [Source:MGI Symbol;Acc:MGI:2443564]	-	-	-	-	GO:0005929//cilium;GO:0043226//organelle;GO:0005776//autophagosome;GO:0005623//cell;GO:0031410//cytoplasmic vesicle;GO:0031982//vesicle;GO:0044463//cell projection part;GO:0044424//intracellular part;GO:0005737//cytoplasm;GO:0044441//ciliary part;GO:0043227//membrane-bounded organelle;GO:0005773//vacuole;GO:0044444//cytoplasmic part;GO:0042995//cell projection;GO:0005622//intracellular;GO:0005829…	GO:0031625//ubiquitin protein ligase binding;GO:0019899//enzyme binding;GO:0005515//protein binding;GO:0005488//binding;GO:0051020//GTPase binding;GO:0044389//ubiquitin-like protein ligase binding	GO:0007275//multicellular organism development;GO:0043067//regulation of programmed cell death;GO:0043549//regulation of kinase activity;GO:0030154//cell differentiation;GO:0009893//positive regulation of metabolic process;GO:0009987//cellular process;GO:0021915//neural tube development;GO:1902589//single-organism organelle organization;GO:0080090//regulation of primary metabolic process;GO:00109…
ENSMUST00000047111	0	16	0.001	0.29	8.17990909001493	0.0312690589564659	1	no	Pklr	pyruvate kinase liver and red blood cell [Source:MGI Symbol;Acc:MGI:97604]	Human Diseases;Metabolism;Organismal Systems	Endocrine system;Nucleotide metabolism;Carbohydrate metabolism;Endocrine and metabolic diseases;Global and Overview	ko01100//Metabolic pathways;ko01110//Biosynthesis of secondary metabolites;ko01130//Biosynthesis of antibiotics;ko00230//Purine metabolism;ko04910//Insulin signaling pathway;ko04932//Non-alcoholic fatty liver disease (NAFLD);ko01200//Carbon metabolism;ko01230//Biosynthesis of amino acids;ko00010//Glycolysis / Gluconeogenesis;ko04930//Type II diabetes mellitus;ko00620//Pyruvate metabolism;ko04950/…	K12406	GO:0044444//cytoplasmic part;GO:0005737//cytoplasm;GO:0005622//intracellular;GO:0044424//intracellular part;GO:0044464//cell part;GO:0005829//cytosol;GO:0005623//cell	GO:0016740//transferase activity;GO:0031420//alkali metal ion binding;GO:0043167//ion binding;GO:0030955//potassium ion binding;GO:0005488//binding;GO:0016772//transferase activity, transferring phosphorus-containing groups;GO:0016773//phosphotransferase activity, alcohol group as acceptor;GO:0004743//pyruvate kinase activity;GO:0000287//magnesium ion binding;GO:0043169//cation binding;GO:0016301…	GO:0006753//nucleoside phosphate metabolic process;GO:0046939//nucleotide phosphorylation;GO:0010226//response to lithium ion;GO:0008152//metabolic process;GO:1901564//organonitrogen compound metabolic process;GO:0032869//cellular response to insulin stimulus;GO:0036293//response to decreased oxygen levels;GO:0046390//ribose phosphate biosynthetic process;GO:0006793//phosphorus metabolic process;…
ENSMUST00000047243	78.63	0	1.055	0.001	-10.0430272835945	0.000189444906392265	0.0419513522953645	yes	Rap1gap	Rap1 GTPase-activating protein [Source:MGI Symbol;Acc:MGI:109338]	Environmental Information Processing	Signal transduction	ko04015//Rap1 signaling pathway	K17700	GO:0044424//intracellular part;GO:0005829//cytosol;GO:0005794//Golgi apparatus;GO:0036477//somatodendritic compartment;GO:0043231//intracellular membrane-bounded organelle;GO:0030425//dendrite;GO:0044446//intracellular organelle part;GO:0097458//neuron part;GO:0042995//cell projection;GO:0043005//neuron projection;GO:0016020//membrane;GO:0000139//Golgi membrane;GO:0005737//cytoplasm;GO:0012505//e…	GO:0030234//enzyme regulator activity;GO:0005096//GTPase activator activity;GO:0051020//GTPase binding;GO:0060589//nucleoside-triphosphatase regulator activity;GO:0008047//enzyme activator activity;GO:0042803//protein homodimerization activity;GO:0031267//small GTPase binding;GO:0005488//binding;GO:0005515//protein binding;GO:0042802//identical protein binding;GO:0046983//protein dimerization act…	GO:0048731//system development;GO:0060284//regulation of cell development;GO:0051049//regulation of transport;GO:0048869//cellular developmental process;GO:0070887//cellular response to chemical stimulus;GO:0043087//regulation of GTPase activity;GO:0045785//positive regulation of cell adhesion;GO:0044763//single-organism cellular process;GO:0009987//cellular process;GO:0071363//cellular response …
ENSMUST00000047409	0	13.45	0.001	0.165	7.36632221424582	0.0444110851650505	1	no	Vash2	vasohibin 2 [Source:MGI Symbol;Acc:MGI:2444826]	-	-	-	-	GO:0005576//extracellular region;GO:0044464//cell part;GO:0044424//intracellular part;GO:0005623//cell;GO:0005622//intracellular;GO:0005737//cytoplasm	GO:0008238//exopeptidase activity;GO:0008092//cytoskeletal protein binding;GO:0008235//metalloexopeptidase activity;GO:0004181//metallocarboxypeptidase activity;GO:0005515//protein binding;GO:0070011//peptidase activity, acting on L-amino acid peptides;GO:0003824//catalytic activity;GO:0004180//carboxypeptidase activity;GO:0008237//metallopeptidase activity;GO:0008233//peptidase activity;GO:00054…	GO:2000026//regulation of multicellular organismal development;GO:0051094//positive regulation of developmental process;GO:0050678//regulation of epithelial cell proliferation;GO:0071704//organic substance metabolic process;GO:0045765//regulation of angiogenesis;GO:0001890//placenta development;GO:0001568//blood vessel development;GO:0006949//syncytium formation;GO:0009653//anatomical structure m…
ENSMUST00000047413	52.93	0.015	0.275	0.001	-8.10328780841202	0.00160853964405599	0.192457037412346	no	Mbd5	methyl-CpG binding domain protein 5 [Source:MGI Symbol;Acc:MGI:2138934]	-	-	-	-	GO:0044464//cell part;GO:0043227//membrane-bounded organelle;GO:0044446//intracellular organelle part;GO:0005623//cell;GO:0043228//non-membrane-bounded organelle;GO:0005694//chromosome;GO:0043226//organelle;GO:0044424//intracellular part;GO:0010369//chromocenter;GO:0030496//midbody;GO:0005634//nucleus;GO:0043229//intracellular organelle;GO:0043231//intracellular membrane-bounded organelle;GO:0044…	GO:0003677//DNA binding;GO:0044877//macromolecular complex binding;GO:1901363//heterocyclic compound binding;GO:0003676//nucleic acid binding;GO:0097159//organic cyclic compound binding;GO:0005488//binding;GO:0003682//chromatin binding	GO:0048583//regulation of response to stimulus;GO:0044707//single-multicellular organism process;GO:0048731//system development;GO:0065007//biological regulation;GO:0032502//developmental process;GO:0044767//single-organism developmental process;GO:0007275//multicellular organism development;GO:0032501//multicellular organismal process;GO:0044699//single-organism process;GO:0007399//nervous syste…
ENSMUST00000047753	33.845	0	0.28	0.001	-8.12928301694497	0.0436289342436215	1	no	Abcb1a	ATP-binding cassette, sub-family B (MDR/TAP), member 1A [Source:MGI Symbol;Acc:MGI:97570]	Human Diseases;Organismal Systems;Environmental Information Processing	Membrane transport;Cancers;Digestive system	ko05206//MicroRNAs in cancer;ko04976//Bile secretion;ko02010//ABC transporters	K05658	GO:0031224//intrinsic component of membrane;GO:0042995//cell projection;GO:0016020//membrane;GO:0044464//cell part;GO:0005903//brush border;GO:0098589//membrane region;GO:0016021//integral component of membrane;GO:0071944//cell periphery;GO:0044425//membrane part;GO:0044459//plasma membrane part;GO:0030054//cell junction;GO:0031526//brush border membrane;GO:0009986//cell surface;GO:0005911//cell-…	GO:0008559//xenobiotic-transporting ATPase activity;GO:0004012//phospholipid-translocating ATPase activity;GO:0090555//phosphatidylethanolamine-translocating ATPase activity;GO:0043492//ATPase activity, coupled to movement of substances;GO:0005524//ATP binding;GO:0016462//pyrophosphatase activity;GO:0008525//phosphatidylcholine transporter activity;GO:0032549//ribonucleoside binding;GO:0097159//o…	GO:0034204//lipid translocation;GO:0034764//positive regulation of transmembrane transport;GO:0044839//cell cycle G2/M phase transition;GO:0048523//negative regulation of cellular process;GO:0006869//lipid transport;GO:0047484//regulation of response to osmotic stress;GO:0048584//positive regulation of response to stimulus;GO:2000018//regulation of male gonad development;GO:0048519//negative regu…
ENSMUST00000047760	0	14.35	0.001	0.6	9.22881869049588	0.038866354134969	1	no	Spsb2	splA/ryanodine receptor domain and SOCS box containing 2 [Source:MGI Symbol;Acc:MGI:1315199]	-	-	-	-	GO:1990234//transferase complex;GO:0000151//ubiquitin ligase complex;GO:0044444//cytoplasmic part;GO:0019005//SCF ubiquitin ligase complex;GO:0043234//protein complex;GO:0005737//cytoplasm;GO:0044424//intracellular part;GO:0005622//intracellular;GO:0005829//cytosol;GO:0032991//macromolecular complex;GO:0031461//cullin-RING ubiquitin ligase complex;GO:0005623//cell;GO:0044464//cell part;GO:1902494…	GO:0005488//binding;GO:1990756//protein binding, bridging involved in substrate recognition for ubiquitination;GO:0003824//catalytic activity;GO:0005515//protein binding;GO:0019787//ubiquitin-like protein transferase activity;GO:0060090//binding, bridging;GO:0004842//ubiquitin-protein transferase activity;GO:0016740//transferase activity;GO:0030674//protein binding, bridging	GO:0019538//protein metabolic process;GO:0036211//protein modification process;GO:0023052//signaling;GO:0016567//protein ubiquitination;GO:0007154//cell communication;GO:0044257//cellular protein catabolic process;GO:0044763//single-organism cellular process;GO:0009987//cellular process;GO:1901575//organic substance catabolic process;GO:0050896//response to stimulus;GO:0035556//intracellular sign…
ENSMUST00000047970	0	15.955	0.001	0.16	7.32192809488736	0.0321343916392195	1	no	Abcc10	ATP-binding cassette, sub-family C (CFTR/MRP), member 10 [Source:MGI Symbol;Acc:MGI:2386976]	Environmental Information Processing	Membrane transport	ko02010//ABC transporters	K05674	GO:0071944//cell periphery;GO:0031224//intrinsic component of membrane;GO:0044425//membrane part;GO:0016021//integral component of membrane;GO:0005623//cell;GO:0005886//plasma membrane;GO:0016020//membrane;GO:0044464//cell part	GO:0016462//pyrophosphatase activity;GO:0016817//hydrolase activity, acting on acid anhydrides;GO:0016820//hydrolase activity, acting on acid anhydrides, catalyzing transmembrane movement of substances;GO:0016787//hydrolase activity;GO:0097367//carbohydrate derivative binding;GO:1901265//nucleoside phosphate binding;GO:0003824//catalytic activity;GO:0043167//ion binding;GO:0032550//purine ribonuc…	GO:0055085//transmembrane transport;GO:1902578//single-organism localization;GO:0044763//single-organism cellular process;GO:0009987//cellular process;GO:0006810//transport;GO:0044765//single-organism transport;GO:0051234//establishment of localization;GO:0051179//localization;GO:0044699//single-organism process
ENSMUST00000048129	0	26	0.001	0.26	8.02236781302845	0.00989662381058276	0.57502991712121	no	Piwil2	piwi-like RNA-mediated gene silencing 2 [Source:MGI Symbol;Acc:MGI:1930036]	-	-	-	-	GO:0030529//intracellular ribonucleoprotein complex;GO:1990904//ribonucleoprotein complex;GO:0044427//chromosomal part;GO:0098687//chromosomal region;GO:0035770//ribonucleoprotein granule;GO:0097433//dense body;GO:0044446//intracellular organelle part;GO:0010369//chromocenter;GO:0005634//nucleus;GO:0044424//intracellular part;GO:0043228//non-membrane-bounded organelle;GO:0010370//perinucleolar ch…	GO:0004521//endoribonuclease activity;GO:0003723//RNA binding;GO:0003676//nucleic acid binding;GO:0004518//nuclease activity;GO:0004540//ribonuclease activity;GO:1901363//heterocyclic compound binding;GO:0004519//endonuclease activity;GO:0016788//hydrolase activity, acting on ester bonds;GO:0043169//cation binding;GO:0044822//poly(A) RNA binding;GO:0043167//ion binding;GO:0034584//piRNA binding;G…	GO:0009889//regulation of biosynthetic process;GO:0043170//macromolecule metabolic process;GO:0019953//sexual reproduction;GO:0031047//gene silencing by RNA;GO:0006139//nucleobase-containing compound metabolic process;GO:0048477//oogenesis;GO:0033044//regulation of chromosome organization;GO:0007281//germ cell development;GO:0007292//female gamete generation;GO:0034660//ncRNA metabolic process;GO…
ENSMUST00000048134	0	24.82	0.001	0.195	7.60733031374961	0.0114197989863204	0.624182647351258	no	Plch1	phospholipase C, eta 1 [Source:MGI Symbol;Acc:MGI:2683547]	Metabolism	Global and Overview;Carbohydrate metabolism	ko01100//Metabolic pathways;ko00562//Inositol phosphate metabolism	K19006	-	GO:0004629//phospholipase C activity;GO:0008081//phosphoric diester hydrolase activity;GO:0046872//metal ion binding;GO:0042578//phosphoric ester hydrolase activity;GO:0016787//hydrolase activity;GO:0043169//cation binding;GO:0043167//ion binding;GO:0004620//phospholipase activity;GO:0003824//catalytic activity;GO:0004435//phosphatidylinositol phospholipase C activity;GO:0005509//calcium ion bind…	GO:0050794//regulation of cellular process;GO:0050789//regulation of biological process;GO:0044699//single-organism process;GO:0044700//single organism signaling;GO:0023052//signaling;GO:0009056//catabolic process;GO:0065007//biological regulation;GO:0016042//lipid catabolic process;GO:0051716//cellular response to stimulus;GO:0008152//metabolic process;GO:0044712//single-organism catabolic proce…
ENSMUST00000048544	586.855	23.02	3.99	0.2	-4.31831684133498	0.000130565660429235	0.0322991213488861	yes	Bicd2	BICD cargo adaptor 2 [Source:MGI Symbol;Acc:MGI:1924145]	-	-	-	-	GO:0005642//annulate lamellae;GO:0071944//cell periphery;GO:0005622//intracellular;GO:0005794//Golgi apparatus;GO:0042175//nuclear outer membrane-endoplasmic reticulum membrane network;GO:0044446//intracellular organelle part;GO:0031982//vesicle;GO:0043226//organelle;GO:0005635//nuclear envelope;GO:0043227//membrane-bounded organelle;GO:0044444//cytoplasmic part;GO:0044428//nuclear part;GO:003196…	GO:0030674//protein binding, bridging;GO:0031267//small GTPase binding;GO:0034452//dynactin binding;GO:0008093//cytoskeletal adaptor activity;GO:0060090//binding, bridging;GO:0045502//dynein binding;GO:0051959//dynein light intermediate chain binding;GO:0005515//protein binding;GO:0051020//GTPase binding;GO:0019899//enzyme binding;GO:0032403//protein complex binding;GO:0044877//macromolecular com…	GO:0072384//organelle transport along microtubule;GO:0051641//cellular localization;GO:0072393//microtubule anchoring at microtubule organizing center;GO:0071840//cellular component organization or biogenesis;GO:0010970//establishment of localization by movement along microtubule;GO:0032886//regulation of microtubule-based process;GO:0008104//protein localization;GO:0045184//establishment of prot…
ENSMUST00000049023	0	64.98	0.001	1.125	10.1357092861044	0.00136244399573013	0.171571257109773	no	Tlr8	toll-like receptor 8 [Source:MGI Symbol;Acc:MGI:2176887]	Organismal Systems	Immune system	ko04620//Toll-like receptor signaling pathway	K10170	GO:0044459//plasma membrane part;GO:0071944//cell periphery;GO:0031224//intrinsic component of membrane;GO:0044464//cell part;GO:0098552//side of membrane;GO:0005886//plasma membrane;GO:0044425//membrane part;GO:0016021//integral component of membrane;GO:0009986//cell surface;GO:0005623//cell;GO:0009897//external side of plasma membrane;GO:0016020//membrane	GO:0005515//protein binding;GO:0097159//organic cyclic compound binding;GO:0003677//DNA binding;GO:0004871//signal transducer activity;GO:0038187//pattern recognition receptor activity;GO:0008329//signaling pattern recognition receptor activity;GO:0004888//transmembrane signaling receptor activity;GO:0099600//transmembrane receptor activity;GO:1901363//heterocyclic compound binding;GO:0003727//si…	GO:0045416//positive regulation of interleukin-8 biosynthetic process;GO:0002755//MyD88-dependent toll-like receptor signaling pathway;GO:0002758//innate immune response-activating signal transduction;GO:1903530//regulation of secretion by cell;GO:0045321//leukocyte activation;GO:0031399//regulation of protein modification process;GO:0035556//intracellular signal transduction;GO:0032677//regulati…
ENSMUST00000049027	19.325	0	0.175	0.001	-7.45121111183233	0.0268110275657796	0.972662501348533	no	Slc26a9	solute carrier family 26, member 9 [Source:MGI Symbol;Acc:MGI:2444594]	Organismal Systems	Digestive system	ko04978//Mineral absorption	K14706	GO:0005886//plasma membrane;GO:0045177//apical part of cell;GO:0005623//cell;GO:0031224//intrinsic component of membrane;GO:0098590//plasma membrane region;GO:0044464//cell part;GO:0016021//integral component of membrane;GO:0016020//membrane;GO:0044459//plasma membrane part;GO:0044425//membrane part;GO:0009986//cell surface;GO:0071944//cell periphery;GO:0098589//membrane region;GO:0098805//whole …	GO:0005488//binding;GO:0005515//protein binding;GO:0015103//inorganic anion transmembrane transporter activity;GO:0022838//substrate-specific channel activity;GO:0022857//transmembrane transporter activity;GO:0015301//anion:anion antiporter activity;GO:0005216//ion channel activity;GO:0099516//ion antiporter activity;GO:0015116//sulfate transmembrane transporter activity;GO:0019899//enzyme bindin…	GO:0019222//regulation of metabolic process;GO:0008272//sulfate transport;GO:1902476//chloride transmembrane transport;GO:0051234//establishment of localization;GO:0044763//single-organism cellular process;GO:0055085//transmembrane transport;GO:0015698//inorganic anion transport;GO:0098656//anion transmembrane transport;GO:0010628//positive regulation of gene expression;GO:0048518//positive regul…
ENSMUST00000049169	0	270.12	0.001	3.09	11.5933911227917	0.000174957149498825	0.0396868659747453	yes	Sin3a	transcriptional regulator, SIN3A (yeast) [Source:MGI Symbol;Acc:MGI:107157]	Human Diseases;Organismal Systems	Neurodegenerative diseases;Endocrine system;Cancers	ko05202//Transcriptional misregulation in cancers;ko05016//Huntington's disease;ko04919//Thyroid hormone signaling pathway	K11644	GO:0044454//nuclear chromosome part;GO:0005730//nucleolus;GO:0044464//cell part;GO:0000785//chromatin;GO:0044427//chromosomal part;GO:0070013//intracellular organelle lumen;GO:0000776//kinetochore;GO:0005694//chromosome;GO:0044446//intracellular organelle part;GO:0005667//transcription factor complex;GO:0000228//nuclear chromosome;GO:0005623//cell;GO:0043228//non-membrane-bounded organelle;GO:000…	GO:0016787//hydrolase activity;GO:0033558//protein deacetylase activity;GO:0004407//histone deacetylase activity;GO:1990837//sequence-specific double-stranded DNA binding;GO:0001071//nucleic acid binding transcription factor activity;GO:0003714//transcription corepressor activity;GO:1901363//heterocyclic compound binding;GO:0044877//macromolecular complex binding;GO:0003712//transcription cofacto…	GO:0044267//cellular protein metabolic process;GO:0032879//regulation of localization;GO:0070727//cellular macromolecule localization;GO:0044710//single-organism metabolic process;GO:0010557//positive regulation of macromolecule biosynthetic process;GO:0044237//cellular metabolic process;GO:0051641//cellular localization;GO:0006357//regulation of transcription from RNA polymerase II promoter;GO:0…
ENSMUST00000049404	17.83	0	0.095	0.001	-6.56985560833095	0.0366072197366722	1	no	Clasp1	CLIP associating protein 1 [Source:MGI Symbol;Acc:MGI:1923957]	-	-	-	-	GO:0043229//intracellular organelle;GO:0099513//polymeric cytoskeletal fiber;GO:0044464//cell part;GO:0005737//cytoplasm;GO:0005622//intracellular;GO:0044430//cytoskeletal part;GO:0015630//microtubule cytoskeleton;GO:0043232//intracellular non-membrane-bounded organelle;GO:0044422//organelle part;GO:0005876//spindle microtubule;GO:0005856//cytoskeleton;GO:0005828//kinetochore microtubule;GO:00432…	GO:0005515//protein binding;GO:0005488//binding;GO:0008092//cytoskeletal protein binding;GO:0051010//microtubule plus-end binding;GO:0008017//microtubule binding;GO:0044877//macromolecular complex binding;GO:0032403//protein complex binding;GO:0015631//tubulin binding;GO:0043515//kinetochore binding	-
ENSMUST00000049483	227.42	25.6	1.79	0.225	-2.99196268093458	0.00253789886941019	0.263471323459865	no	Fmnl2	formin-like 2 [Source:MGI Symbol;Acc:MGI:1918659]	-	-	-	-	-	GO:0008092//cytoskeletal protein binding;GO:0017048//Rho GTPase binding;GO:0051020//GTPase binding;GO:0005488//binding;GO:0019899//enzyme binding;GO:0017016//Ras GTPase binding;GO:0031267//small GTPase binding;GO:0005515//protein binding;GO:0003779//actin binding	GO:0022603//regulation of anatomical structure morphogenesis;GO:0065007//biological regulation;GO:0071840//cellular component organization or biogenesis;GO:0016043//cellular component organization;GO:0050793//regulation of developmental process;GO:0030865//cortical cytoskeleton organization;GO:0044763//single-organism cellular process;GO:0022604//regulation of cell morphogenesis;GO:0050789//regul…
ENSMUST00000050166	0	33.43	0.001	0.16	7.32192809488736	0.0385875513419521	1	no	Adam22	a disintegrin and metallopeptidase domain 22 [Source:MGI Symbol;Acc:MGI:1340046]	-	-	-	-	GO:0071944//cell periphery;GO:0042995//cell projection;GO:0044464//cell part;GO:0044425//membrane part;GO:0097458//neuron part;GO:0043005//neuron projection;GO:0031224//intrinsic component of membrane;GO:0005886//plasma membrane;GO:0005623//cell;GO:0016020//membrane;GO:0016021//integral component of membrane;GO:0030424//axon	GO:0070011//peptidase activity, acting on L-amino acid peptides;GO:0005488//binding;GO:0016787//hydrolase activity;GO:0004222//metalloendopeptidase activity;GO:0003824//catalytic activity;GO:0004175//endopeptidase activity;GO:0008233//peptidase activity;GO:0005515//protein binding;GO:0008237//metallopeptidase activity	GO:0048731//system development;GO:0048468//cell development;GO:0032292//peripheral nervous system axon ensheathment;GO:0042063//gliogenesis;GO:0044763//single-organism cellular process;GO:0032502//developmental process;GO:0008152//metabolic process;GO:0007272//ensheathment of neurons;GO:0044767//single-organism developmental process;GO:0014044//Schwann cell development;GO:0007422//peripheral nerv…
ENSMUST00000050366	0	16.03	0.001	1.01	9.98013957763916	0.0371428517283981	1	no	Ift20	intraflagellar transport 20 [Source:MGI Symbol;Acc:MGI:1915585]	-	-	-	-	-	-	-
ENSMUST00000050442	0	32.29	0.001	1.01	9.98013957763916	0.00704075945517782	0.470068761397336	no	Spo11	SPO11 meiotic protein covalently bound to DSB [Source:MGI Symbol;Acc:MGI:1349669]	-	-	-	-	GO:0005654//nucleoplasm;GO:0044424//intracellular part;GO:0044422//organelle part;GO:0031974//membrane-enclosed lumen;GO:0044428//nuclear part;GO:0043232//intracellular non-membrane-bounded organelle;GO:0000781//chromosome, telomeric region;GO:0098687//chromosomal region;GO:0005622//intracellular;GO:0005634//nucleus;GO:0031981//nuclear lumen;GO:0043231//intracellular membrane-bounded organelle;GO…	GO:0016894//endonuclease activity, active with either ribo- or deoxyribonucleic acids and producing 3'-phosphomonoesters;GO:0043167//ion binding;GO:1901265//nucleoside phosphate binding;GO:0043168//anion binding;GO:0032553//ribonucleotide binding;GO:0004520//endodeoxyribonuclease activity;GO:0016853//isomerase activity;GO:0003676//nucleic acid binding;GO:0016787//hydrolase activity;GO:0036094//sm…	GO:0044265//cellular macromolecule catabolic process;GO:0044712//single-organism catabolic process;GO:0044763//single-organism cellular process;GO:0007141//male meiosis I;GO:0051276//chromosome organization;GO:1990918//double-strand break repair involved in meiotic recombination;GO:0044703//multi-organism reproductive process;GO:0051656//establishment of organelle localization;GO:0044699//single-…
ENSMUST00000050993	659.31	32.065	14.485	0.695	-4.3814028965469	0.000604679628565726	0.0965342902371295	no	Eif5	eukaryotic translation initiation factor 5 [Source:MGI Symbol;Acc:MGI:95309]	Genetic Information Processing	Translation	ko03013//RNA transport	K03262	GO:0005829//cytosol;GO:0016020//membrane;GO:0005622//intracellular;GO:0071944//cell periphery;GO:0044464//cell part;GO:0044444//cytoplasmic part;GO:0005737//cytoplasm;GO:0005886//plasma membrane;GO:0044424//intracellular part;GO:0005623//cell	GO:0000166//nucleotide binding;GO:0032553//ribonucleotide binding;GO:0001882//nucleoside binding;GO:0097367//carbohydrate derivative binding;GO:0008135//translation factor activity, RNA binding;GO:0003743//translation initiation factor activity;GO:0005525//GTP binding;GO:1901363//heterocyclic compound binding;GO:0071074//eukaryotic initiation factor eIF2 binding;GO:0031369//translation initiation…	GO:0001731//formation of translation preinitiation complex;GO:0044267//cellular protein metabolic process;GO:0051345//positive regulation of hydrolase activity;GO:0006412//translation;GO:0010467//gene expression;GO:0050789//regulation of biological process;GO:0043547//positive regulation of GTPase activity;GO:0044237//cellular metabolic process;GO:0043933//macromolecular complex subunit organizat…
ENSMUST00000051091	467.465	37.355	8.075	0.825	-3.29099623533547	0.0180356109378734	0.797487666252926	no	Hist1h2be	histone cluster 1, H2be [Source:MGI Symbol;Acc:MGI:2448380]	Human Diseases	Substance dependence;Cancers;Immune diseases	ko05203//Viral carcinogenesis;ko05034//Alcoholism;ko05322//Systemic lupus erythematosus	K11252	GO:0044815//DNA packaging complex;GO:0005737//cytoplasm;GO:0044444//cytoplasmic part;GO:0032993//protein-DNA complex;GO:0043229//intracellular organelle;GO:0005622//intracellular;GO:0031974//membrane-enclosed lumen;GO:0005576//extracellular region;GO:0043233//organelle lumen;GO:0070013//intracellular organelle lumen;GO:0044428//nuclear part;GO:0000786//nucleosome;GO:0043234//protein complex;GO:00…	GO:1901363//heterocyclic compound binding;GO:0046983//protein dimerization activity;GO:0097159//organic cyclic compound binding;GO:0003676//nucleic acid binding;GO:0005515//protein binding;GO:0003677//DNA binding;GO:0046982//protein heterodimerization activity;GO:0042802//identical protein binding;GO:0005488//binding	GO:0050896//response to stimulus;GO:0006996//organelle organization;GO:0002385//mucosal immune response;GO:0098542//defense response to other organism;GO:0043933//macromolecular complex subunit organization;GO:0034622//cellular macromolecular complex assembly;GO:0006952//defense response;GO:0006333//chromatin assembly or disassembly;GO:0006950//response to stress;GO:0045087//innate immune respons…
ENSMUST00000052441	184.205	0	2.44	0.001	-11.2526654324502	2.00156222045411e-07	0.000150577800031368	yes	Slc17a5	solute carrier family 17 (anion/sugar transporter), member 5 [Source:MGI Symbol;Acc:MGI:1924105]	Cellular Processes	Transport and catabolism	ko04142//Lysosome	K12301	GO:0005623//cell;GO:0031982//vesicle;GO:0005886//plasma membrane;GO:0030133//transport vesicle;GO:0070382//exocytic vesicle;GO:0044425//membrane part;GO:0044433//cytoplasmic vesicle part;GO:0044444//cytoplasmic part;GO:0000323//lytic vacuole;GO:0097458//neuron part;GO:0016021//integral component of membrane;GO:0005765//lysosomal membrane;GO:0044424//intracellular part;GO:0044437//vacuolar part;GO…	GO:0008509//anion transmembrane transporter activity;GO:0005342//organic acid transmembrane transporter activity;GO:0022892//substrate-specific transporter activity;GO:0046943//carboxylic acid transmembrane transporter activity;GO:0005215//transporter activity;GO:0022804//active transmembrane transporter activity;GO:0022891//substrate-specific transmembrane transporter activity;GO:0022857//transm…	GO:1902578//single-organism localization;GO:0009605//response to external stimulus;GO:0009617//response to bacterium;GO:0071705//nitrogen compound transport;GO:0006811//ion transport;GO:0051707//response to other organism;GO:0006810//transport;GO:1901264//carbohydrate derivative transport;GO:0050896//response to stimulus;GO:0009607//response to biotic stimulus;GO:0044763//single-organism cellular…
ENSMUST00000052462	118.765	0	2.89	0.001	-11.496853777388	1.20805025449487e-05	0.00487821352031978	yes	Pdpk1	3-phosphoinositide dependent protein kinase 1 [Source:MGI Symbol;Acc:MGI:1338068]	Environmental Information Processing;Organismal Systems;Cellular Processes;Human Diseases	Endocrine system;Cancers;Excretory system;Infectious diseases;Signal transduction;Endocrine and metabolic diseases;Nervous system;Immune system;Cellular commiunity	ko04151//PI3K-Akt signaling pathway;ko04510//Focal adhesion;ko05205//Proteoglycans in cancer;ko04910//Insulin signaling pathway;ko04722//Neurotrophin signaling pathway;ko04152//AMPK signaling pathway;ko04919//Thyroid hormone signaling pathway;ko04068//FoxO signaling pathway;ko04071//Sphingolipid signaling pathway;ko04660//T cell receptor signaling pathway;ko05160//Hepatitis C;ko05215//Prostate ca…	K06276	-	GO:0001882//nucleoside binding;GO:0004674//protein serine/threonine kinase activity;GO:0032559//adenyl ribonucleotide binding;GO:0043167//ion binding;GO:0016740//transferase activity;GO:1901265//nucleoside phosphate binding;GO:0005488//binding;GO:0016301//kinase activity;GO:0003824//catalytic activity;GO:0032549//ribonucleoside binding;GO:0032550//purine ribonucleoside binding;GO:0032553//ribonuc…	GO:0043412//macromolecule modification;GO:0044267//cellular protein metabolic process;GO:0008152//metabolic process;GO:0019538//protein metabolic process;GO:0044238//primary metabolic process;GO:0006796//phosphate-containing compound metabolic process;GO:0036211//protein modification process;GO:0044237//cellular metabolic process;GO:0071704//organic substance metabolic process;GO:0006464//cellula…
ENSMUST00000053177	0	71.97	0.001	0.28	8.12928301694497	0.00575945362789909	0.418076047052912	no	Wdfy3	WD repeat and FYVE domain containing 3 [Source:MGI Symbol;Acc:MGI:1096875]	-	-	-	-	GO:0043233//organelle lumen;GO:0005737//cytoplasm;GO:0016604//nuclear body;GO:0036477//somatodendritic compartment;GO:0005776//autophagosome;GO:0031975//envelope;GO:0000306//extrinsic component of vacuolar membrane;GO:0005773//vacuole;GO:0043227//membrane-bounded organelle;GO:0044425//membrane part;GO:0005829//cytosol;GO:0005774//vacuolar membrane;GO:0016020//membrane;GO:0044451//nucleoplasm part…	GO:0008194//UDP-glycosyltransferase activity;GO:0035250//UDP-galactosyltransferase activity;GO:0046872//metal ion binding;GO:0043169//cation binding;GO:0005543//phospholipid binding;GO:0008378//galactosyltransferase activity;GO:0016757//transferase activity, transferring glycosyl groups;GO:0005488//binding;GO:0005545//1-phosphatidylinositol binding;GO:0016758//transferase activity, transferring h…	GO:0035973//aggrephagy;GO:0044699//single-organism process;GO:0044707//single-multicellular organism process;GO:0016236//macroautophagy;GO:0032502//developmental process;GO:0009987//cellular process;GO:0007275//multicellular organism development;GO:0032501//multicellular organismal process;GO:0006914//autophagy;GO:0044767//single-organism developmental process
ENSMUST00000053456	0	50.045	0.001	0.595	9.21674585819531	0.0129673172958516	0.667436966516701	no	Sept6	septin 6 [Source:MGI Symbol;Acc:MGI:1888939]	Human Diseases	Infectious diseases	ko05100//Bacterial invasion of epithelial cells	K16939	GO:0000779//condensed chromosome, centromeric region;GO:0097227//sperm annulus;GO:0005856//cytoskeleton;GO:0012505//endomembrane system;GO:0000775//chromosome, centromeric region;GO:0043232//intracellular non-membrane-bounded organelle;GO:0045202//synapse;GO:0044448//cell cortex part;GO:0031514//motile cilium;GO:0032154//cleavage furrow;GO:0032153//cell division site;GO:0000776//kinetochore;GO:00…	GO:0032555//purine ribonucleotide binding;GO:0035639//purine ribonucleoside triphosphate binding;GO:0032550//purine ribonucleoside binding;GO:1901363//heterocyclic compound binding;GO:0017076//purine nucleotide binding;GO:0005525//GTP binding;GO:0017111//nucleoside-triphosphatase activity;GO:0016462//pyrophosphatase activity;GO:0016787//hydrolase activity;GO:0005198//structural molecule activity;…	GO:0048858//cell projection morphogenesis;GO:0016043//cellular component organization;GO:0044699//single-organism process;GO:0000910//cytokinesis;GO:0009653//anatomical structure morphogenesis;GO:0032502//developmental process;GO:0032504//multicellular organism reproduction;GO:0071840//cellular component organization or biogenesis;GO:0019953//sexual reproduction;GO:0051301//cell division;GO:00224…
ENSMUST00000053708	0	13.825	0.001	0.5	8.96578428466209	0.0465331636226547	1	no	Klre1	killer cell lectin-like receptor family E member 1 [Source:MGI Symbol;Acc:MGI:2662547]	-	-	-	-	GO:0031226//intrinsic component of plasma membrane;GO:0044459//plasma membrane part;GO:0044464//cell part;GO:0044425//membrane part;GO:0016020//membrane;GO:0031224//intrinsic component of membrane;GO:0016021//integral component of membrane;GO:0009897//external side of plasma membrane;GO:0098552//side of membrane;GO:0005887//integral component of plasma membrane;GO:0009986//cell surface;GO:0005623…	GO:0019899//enzyme binding;GO:0019902//phosphatase binding;GO:0099600//transmembrane receptor activity;GO:0004888//transmembrane signaling receptor activity;GO:0046983//protein dimerization activity;GO:0060089//molecular transducer activity;GO:0042802//identical protein binding;GO:0004871//signal transducer activity;GO:0042803//protein homodimerization activity;GO:0005488//binding;GO:0019903//pro…	GO:0050776//regulation of immune response;GO:0044699//single-organism process;GO:0002838//negative regulation of immune response to tumor cell;GO:0045953//negative regulation of natural killer cell mediated cytotoxicity;GO:0051239//regulation of multicellular organismal process;GO:0002682//regulation of immune system process;GO:0002855//regulation of natural killer cell mediated immune response t…
ENSMUST00000053949	306.46	585.345	4.3	8.77	1.02824018285527	0.0434291626156175	1	no	Shisa2	shisa family member 2 [Source:MGI Symbol;Acc:MGI:2444716]	-	-	-	-	GO:0043226//organelle;GO:0005737//cytoplasm;GO:0043227//membrane-bounded organelle;GO:0012505//endomembrane system;GO:0005789//endoplasmic reticulum membrane;GO:0005783//endoplasmic reticulum;GO:0044422//organelle part;GO:0044425//membrane part;GO:0043231//intracellular membrane-bounded organelle;GO:0005623//cell;GO:0044464//cell part;GO:0031090//organelle membrane;GO:0031224//intrinsic component…	-	GO:0050789//regulation of biological process;GO:0032502//developmental process;GO:0023057//negative regulation of signaling;GO:0030111//regulation of Wnt signaling pathway;GO:0010648//negative regulation of cell communication;GO:0007275//multicellular organism development;GO:0032501//multicellular organismal process;GO:0009968//negative regulation of signal transduction;GO:0050794//regulation of …
ENSMUST00000054178	1299.92	601.45	12.5	6.01	-1.05649119883826	0.0473805212670504	1	no	Nrip1	nuclear receptor interacting protein 1 [Source:MGI Symbol;Acc:MGI:1315213]	-	-	-	-	GO:0044428//nuclear part;GO:0044446//intracellular organelle part;GO:0043233//organelle lumen;GO:0005623//cell;GO:0044424//intracellular part;GO:0043229//intracellular organelle;GO:0043226//organelle;GO:0005694//chromosome;GO:0044464//cell part;GO:0016604//nuclear body;GO:0000118//histone deacetylase complex;GO:0044427//chromosomal part;GO:1902494//catalytic complex;GO:0044451//nucleoplasm part;G…	GO:1990837//sequence-specific double-stranded DNA binding;GO:0000988//transcription factor activity, protein binding;GO:0000975//regulatory region DNA binding;GO:0035258//steroid hormone receptor binding;GO:0000977//RNA polymerase II regulatory region sequence-specific DNA binding;GO:0035259//glucocorticoid receptor binding;GO:0000987//core promoter proximal region sequence-specific DNA binding;G…	GO:0031325//positive regulation of cellular metabolic process;GO:0070887//cellular response to chemical stimulus;GO:0048522//positive regulation of cellular process;GO:0009891//positive regulation of biosynthetic process;GO:0033993//response to lipid;GO:0051171//regulation of nitrogen compound metabolic process;GO:0051254//positive regulation of RNA metabolic process;GO:0050789//regulation of bio…
ENSMUST00000054237	0	35.04	0.001	0.245	7.93663793900257	0.0260354068535571	0.958192957067434	no	Dclk1	doublecortin-like kinase 1 [Source:MGI Symbol;Acc:MGI:1330861]	-	-	-	-	GO:0005622//intracellular;GO:0098794//postsynapse;GO:0043226//organelle;GO:0005623//cell;GO:0099572//postsynaptic specialization;GO:0043232//intracellular non-membrane-bounded organelle;GO:0014069//postsynaptic density;GO:0044464//cell part;GO:0043229//intracellular organelle;GO:0045202//synapse;GO:0044456//synapse part;GO:0044424//intracellular part;GO:0060076//excitatory synapse;GO:0043228//non…	GO:1901265//nucleoside phosphate binding;GO:0016772//transferase activity, transferring phosphorus-containing groups;GO:0001882//nucleoside binding;GO:0000166//nucleotide binding;GO:1901363//heterocyclic compound binding;GO:0016301//kinase activity;GO:0032559//adenyl ribonucleotide binding;GO:0032549//ribonucleoside binding;GO:0036094//small molecule binding;GO:0005488//binding;GO:0032553//ribonu…	GO:0065007//biological regulation;GO:0009987//cellular process;GO:0048858//cell projection morphogenesis;GO:0044767//single-organism developmental process;GO:0032990//cell part morphogenesis;GO:1903828//negative regulation of cellular protein localization;GO:0048588//developmental cell growth;GO:0071704//organic substance metabolic process;GO:0008152//metabolic process;GO:0032989//cellular compon…
ENSMUST00000054668	32.35	0	0.5	0.001	-8.96578428466209	0.00911557899357128	0.543549801486371	no	Stau2	staufen double-stranded RNA binding protein 2 [Source:MGI Symbol;Acc:MGI:1352508]	-	-	-	-	GO:0044297//cell body;GO:0044464//cell part;GO:0036477//somatodendritic compartment;GO:0044422//organelle part;GO:0031967//organelle envelope;GO:0005856//cytoskeleton;GO:0043231//intracellular membrane-bounded organelle;GO:0031965//nuclear membrane;GO:0031974//membrane-enclosed lumen;GO:0005623//cell;GO:0043025//neuronal cell body;GO:0044446//intracellular organelle part;GO:0005622//intracellular…	GO:0031072//heat shock protein binding;GO:0030544//Hsp70 protein binding;GO:0097159//organic cyclic compound binding;GO:0003725//double-stranded RNA binding;GO:0019894//kinesin binding;GO:0008092//cytoskeletal protein binding;GO:0005515//protein binding;GO:0019900//kinase binding;GO:0005488//binding;GO:0044877//macromolecular complex binding;GO:1901363//heterocyclic compound binding;GO:0003723//R…	GO:0050773//regulation of dendrite development;GO:0048513//animal organ development;GO:0048869//cellular developmental process;GO:0010769//regulation of cell morphogenesis involved in differentiation;GO:0009653//anatomical structure morphogenesis;GO:0009887//organ morphogenesis;GO:0048814//regulation of dendrite morphogenesis;GO:0060998//regulation of dendritic spine development;GO:0010720//posit…
ENSMUST00000056508	40.165	202.185	0.315	1.81	2.52256596358329	0.0129684469172475	0.667436966516701	no	Clcn3	chloride channel, voltage-sensitive 3 [Source:MGI Symbol;Acc:MGI:103555]	-	-	-	-	GO:0031224//intrinsic component of membrane;GO:0044425//membrane part;GO:0016020//membrane;GO:0016021//integral component of membrane	GO:0022857//transmembrane transporter activity;GO:0008308//voltage-gated anion channel activity;GO:0022836//gated channel activity;GO:0015075//ion transmembrane transporter activity;GO:0022891//substrate-specific transmembrane transporter activity;GO:0022832//voltage-gated channel activity;GO:0008509//anion transmembrane transporter activity;GO:0022838//substrate-specific channel activity;GO:0005…	GO:0044699//single-organism process;GO:1902476//chloride transmembrane transport;GO:0015698//inorganic anion transport;GO:0098661//inorganic anion transmembrane transport;GO:0009987//cellular process;GO:0055085//transmembrane transport;GO:0044765//single-organism transport;GO:0006821//chloride transport;GO:1902578//single-organism localization;GO:0051179//localization;GO:0006810//transport;GO:003…
ENSMUST00000057037	253.155	0.04	1.64	0.001	-10.6794800995054	8.14768916343693e-09	8.44254327316281e-06	yes	Cep170	centrosomal protein 170 [Source:MGI Symbol;Acc:MGI:1918348]	-	-	-	-	-	GO:0005488//binding;GO:0005515//protein binding	-
ENSMUST00000057185	46.28	0	0.495	0.001	-8.95128471496697	0.0262008333124738	0.962473153079889	no	Pcdh1	protocadherin 1 [Source:MGI Symbol;Acc:MGI:104692]	-	-	-	-	GO:0043228//non-membrane-bounded organelle;GO:0044428//nuclear part;GO:0070013//intracellular organelle lumen;GO:0005622//intracellular;GO:0043227//membrane-bounded organelle;GO:0031226//intrinsic component of plasma membrane;GO:0044464//cell part;GO:0044424//intracellular part;GO:0031974//membrane-enclosed lumen;GO:0005623//cell;GO:0044459//plasma membrane part;GO:0031224//intrinsic component of…	GO:0043167//ion binding;GO:0005515//protein binding;GO:0043169//cation binding;GO:0005509//calcium ion binding;GO:0005488//binding;GO:0046872//metal ion binding	GO:0022610//biological adhesion;GO:0098609//cell-cell adhesion;GO:0098742//cell-cell adhesion via plasma-membrane adhesion molecules;GO:0007155//cell adhesion;GO:0007156//homophilic cell adhesion via plasma membrane adhesion molecules;GO:0016339//calcium-dependent cell-cell adhesion via plasma membrane cell adhesion molecules
ENSMUST00000057652	0	60.685	0.001	1.085	10.0834793273318	0.000411957706137942	0.0743716311337286	no	Zfp420	zinc finger protein 420 [Source:MGI Symbol;Acc:MGI:2444666]	-	-	-	-	GO:0005575//cellular_component;GO:0005623//cell;GO:0044424//intracellular part;GO:0005622//intracellular;GO:0005634//nucleus;GO:0043227//membrane-bounded organelle;GO:0043226//organelle;GO:0044464//cell part;GO:0043231//intracellular membrane-bounded organelle;GO:0043229//intracellular organelle	GO:0005488//binding;GO:0003677//DNA binding;GO:0046872//metal ion binding;GO:0043169//cation binding;GO:0001067//regulatory region nucleic acid binding;GO:0000976//transcription regulatory region sequence-specific DNA binding;GO:0000975//regulatory region DNA binding;GO:0003676//nucleic acid binding;GO:1901363//heterocyclic compound binding;GO:0097159//organic cyclic compound binding;GO:0044212//…	GO:0007275//multicellular organism development;GO:0071684//organism emergence from protective structure;GO:0035188//hatching;GO:0001824//blastocyst development;GO:0044699//single-organism process;GO:0044707//single-multicellular organism process;GO:0043009//chordate embryonic development;GO:0001701//in utero embryonic development;GO:0032502//developmental process;GO:0001835//blastocyst hatching;G…
ENSMUST00000058688	35	0	0.18	0.001	-7.49185309632967	0.00653007182330765	0.447713463660936	no	Rnf152	ring finger protein 152 [Source:MGI Symbol;Acc:MGI:2443787]	-	-	-	-	GO:0000323//lytic vacuole;GO:0043229//intracellular organelle;GO:0005622//intracellular;GO:0016020//membrane;GO:0005764//lysosome;GO:0098852//lytic vacuole membrane;GO:0044437//vacuolar part;GO:0044446//intracellular organelle part;GO:0044464//cell part;GO:0016021//integral component of membrane;GO:0005774//vacuolar membrane;GO:0043227//membrane-bounded organelle;GO:0031224//intrinsic component o…	GO:0043169//cation binding;GO:0004842//ubiquitin-protein transferase activity;GO:0003824//catalytic activity;GO:0043167//ion binding;GO:0051020//GTPase binding;GO:0046872//metal ion binding;GO:0061659//ubiquitin-like protein ligase activity;GO:0019787//ubiquitin-like protein transferase activity;GO:0005515//protein binding;GO:0061630//ubiquitin protein ligase activity;GO:0016740//transferase acti…	GO:0031667//response to nutrient levels;GO:0036211//protein modification process;GO:0044237//cellular metabolic process;GO:0032006//regulation of TOR signaling;GO:0000209//protein polyubiquitination;GO:0016265//death;GO:0023057//negative regulation of signaling;GO:0043170//macromolecule metabolic process;GO:0044267//cellular protein metabolic process;GO:0023051//regulation of signaling;GO:0009966…
ENSMUST00000059115	0	127.99	0.001	0.985	9.94397991434374	1.43042154961133e-06	0.000817193744531896	yes	Mtus1	mitochondrial tumor suppressor 1 [Source:MGI Symbol;Acc:MGI:2142572]	-	-	-	-	GO:0005623//cell;GO:0015630//microtubule cytoskeleton;GO:0043233//organelle lumen;GO:0005730//nucleolus;GO:0044446//intracellular organelle part;GO:0044428//nuclear part;GO:0005856//cytoskeleton;GO:0031974//membrane-enclosed lumen;GO:0044464//cell part;GO:0043231//intracellular membrane-bounded organelle;GO:0070013//intracellular organelle lumen;GO:0044422//organelle part;GO:0043226//organelle;GO…	-	-
ENSMUST00000059372	43.115	0	0.3	0.001	-8.22881869049588	0.0294476644889991	1	no	Rnf24	ring finger protein 24 [Source:MGI Symbol;Acc:MGI:1261771]	-	-	-	-	GO:0005623//cell;GO:0031090//organelle membrane;GO:0044422//organelle part;GO:0044444//cytoplasmic part;GO:0043229//intracellular organelle;GO:0044424//intracellular part;GO:0012505//endomembrane system;GO:0098588//bounding membrane of organelle;GO:0005794//Golgi apparatus;GO:0044425//membrane part;GO:0044464//cell part;GO:0005737//cytoplasm;GO:0044446//intracellular organelle part;GO:0044431//Go…	GO:0043169//cation binding;GO:0046914//transition metal ion binding;GO:0019787//ubiquitin-like protein transferase activity;GO:0043167//ion binding;GO:0061630//ubiquitin protein ligase activity;GO:0005488//binding;GO:0004842//ubiquitin-protein transferase activity;GO:0003824//catalytic activity;GO:0046872//metal ion binding;GO:0016740//transferase activity;GO:0061659//ubiquitin-like protein ligas…	GO:0008152//metabolic process;GO:0043170//macromolecule metabolic process;GO:0071704//organic substance metabolic process;GO:0044267//cellular protein metabolic process;GO:0016567//protein ubiquitination;GO:0044238//primary metabolic process;GO:0044237//cellular metabolic process;GO:0009987//cellular process;GO:0043412//macromolecule modification;GO:0070647//protein modification by small protein …
ENSMUST00000059768	0	64.93	0.001	0.28	8.12928301694497	0.0114818256518804	0.626175671449817	no	Tead1	TEA domain family member 1 [Source:MGI Symbol;Acc:MGI:101876]	Environmental Information Processing	Signal transduction	ko04390//Hippo signaling pathway;ko04391//Hippo signaling pathway -fly	K09448	GO:0005634//nucleus;GO:0043233//organelle lumen;GO:0043226//organelle;GO:0044446//intracellular organelle part;GO:0070013//intracellular organelle lumen;GO:0044464//cell part;GO:0044422//organelle part;GO:0043229//intracellular organelle;GO:0043227//membrane-bounded organelle;GO:0005622//intracellular;GO:0005654//nucleoplasm;GO:0005623//cell;GO:0031981//nuclear lumen;GO:0044424//intracellular par…	GO:0000987//core promoter proximal region sequence-specific DNA binding;GO:0000976//transcription regulatory region sequence-specific DNA binding;GO:0003677//DNA binding;GO:0003690//double-stranded DNA binding;GO:0044212//transcription regulatory region DNA binding;GO:0003700//transcription factor activity, sequence-specific DNA binding;GO:0000977//RNA polymerase II regulatory region sequence-spe…	GO:0051716//cellular response to stimulus;GO:0080090//regulation of primary metabolic process;GO:0050789//regulation of biological process;GO:0060255//regulation of macromolecule metabolic process;GO:0010556//regulation of macromolecule biosynthetic process;GO:0048518//positive regulation of biological process;GO:0044700//single organism signaling;GO:0006357//regulation of transcription from RNA …
ENSMUST00000059930	0	28.47	0.001	0.27	8.07681559705083	0.00765089595075873	0.489774233529162	no	Gm12185	predicted gene 12185 [Source:MGI Symbol;Acc:MGI:3652173]	-	-	-	-	GO:0005789//endoplasmic reticulum membrane;GO:0012505//endomembrane system;GO:0044425//membrane part;GO:0005623//cell;GO:0016020//membrane;GO:0044446//intracellular organelle part;GO:0005737//cytoplasm;GO:0098588//bounding membrane of organelle;GO:0044432//endoplasmic reticulum part;GO:0044424//intracellular part;GO:0044464//cell part;GO:0005622//intracellular;GO:0043226//organelle;GO:0044422//or…	GO:0016787//hydrolase activity;GO:0035639//purine ribonucleoside triphosphate binding;GO:0016817//hydrolase activity, acting on acid anhydrides;GO:0032553//ribonucleotide binding;GO:0001882//nucleoside binding;GO:0016462//pyrophosphatase activity;GO:0032555//purine ribonucleotide binding;GO:0032561//guanyl ribonucleotide binding;GO:0032549//ribonucleoside binding;GO:0097367//carbohydrate derivati…	GO:0006952//defense response;GO:0042221//response to chemical;GO:0010033//response to organic substance;GO:0006950//response to stress;GO:0009987//cellular process;GO:0051716//cellular response to stimulus;GO:0071310//cellular response to organic substance;GO:0035458//cellular response to interferon-beta;GO:0050896//response to stimulus;GO:0071345//cellular response to cytokine stimulus;GO:007088…
ENSMUST00000060095	0	39.335	0.001	0.235	7.876516946565	0.00273691154814724	0.275790290644312	no	Tmtc1	transmembrane and tetratricopeptide repeat containing 1 [Source:MGI Symbol;Acc:MGI:3039590]	-	-	-	-	GO:0044464//cell part;GO:0044425//membrane part;GO:0016021//integral component of membrane;GO:0043226//organelle;GO:0005623//cell;GO:0016020//membrane;GO:0005739//mitochondrion;GO:0005783//endoplasmic reticulum;GO:0005622//intracellular;GO:0044424//intracellular part;GO:0031224//intrinsic component of membrane;GO:0043229//intracellular organelle;GO:0005737//cytoplasm;GO:0044444//cytoplasmic part;…	GO:0016740//transferase activity;GO:0004169//dolichyl-phosphate-mannose-protein mannosyltransferase activity;GO:0016757//transferase activity, transferring glycosyl groups;GO:0000030//mannosyltransferase activity;GO:0005488//binding;GO:0005515//protein binding;GO:0016758//transferase activity, transferring hexosyl groups;GO:0003824//catalytic activity	GO:1901360//organic cyclic compound metabolic process;GO:0006493//protein O-linked glycosylation;GO:1901137//carbohydrate derivative biosynthetic process;GO:0008152//metabolic process;GO:0006139//nucleobase-containing compound metabolic process;GO:1901135//carbohydrate derivative metabolic process;GO:0044238//primary metabolic process;GO:0043413//macromolecule glycosylation;GO:0044249//cellular b…
ENSMUST00000060808	0	136.865	0.001	1.12	10.129283016945	1.69298733436416e-06	0.000924532427396913	yes	Plxnb2	plexin B2 [Source:MGI Symbol;Acc:MGI:2154239]	Organismal Systems	Development	ko04360//Axon guidance	K06821	GO:0005623//cell;GO:0044459//plasma membrane part;GO:0044464//cell part;GO:0005886//plasma membrane;GO:0016021//integral component of membrane;GO:0032991//macromolecular complex;GO:0044425//membrane part;GO:0031224//intrinsic component of membrane;GO:0016020//membrane;GO:0043234//protein complex;GO:0043235//receptor complex;GO:0071944//cell periphery;GO:0031226//intrinsic component of plasma memb…	GO:0017154//semaphorin receptor activity;GO:0038023//signaling receptor activity;GO:0060089//molecular transducer activity;GO:0004888//transmembrane signaling receptor activity;GO:0005488//binding;GO:0004871//signal transducer activity;GO:0099600//transmembrane receptor activity;GO:0005515//protein binding;GO:0004872//receptor activity	GO:1904861//excitatory synapse assembly;GO:0016331//morphogenesis of embryonic epithelium;GO:0060606//tube closure;GO:0051716//cellular response to stimulus;GO:0006928//movement of cell or subcellular component;GO:0014020//primary neural tube formation;GO:0050896//response to stimulus;GO:0051239//regulation of multicellular organismal process;GO:0009605//response to external stimulus;GO:0007416//…
ENSMUST00000061091	4.29	66.94	0.05	0.81	4.01792190799726	0.0257514936066319	0.956348425725215	no	Synj2	synaptojanin 2 [Source:MGI Symbol;Acc:MGI:1201671]	-	-	-	-	GO:0005739//mitochondrion;GO:0043229//intracellular organelle;GO:0045202//synapse;GO:0033267//axon part;GO:0098589//membrane region;GO:0015630//microtubule cytoskeleton;GO:0031967//organelle envelope;GO:0019898//extrinsic component of membrane;GO:0019867//outer membrane;GO:0044455//mitochondrial membrane part;GO:0043227//membrane-bounded organelle;GO:0001726//ruffle;GO:0005856//cytoskeleton;GO:00…	GO:0042578//phosphoric ester hydrolase activity;GO:0003723//RNA binding;GO:0003676//nucleic acid binding;GO:1901363//heterocyclic compound binding;GO:0097159//organic cyclic compound binding;GO:0017124//SH3 domain binding;GO:0005488//binding;GO:0016791//phosphatase activity;GO:0016788//hydrolase activity, acting on ester bonds;GO:0034593//phosphatidylinositol bisphosphate phosphatase activity;GO:…	GO:0006650//glycerophospholipid metabolic process;GO:0071840//cellular component organization or biogenesis;GO:0046838//phosphorylated carbohydrate dephosphorylation;GO:0044262//cellular carbohydrate metabolic process;GO:0044282//small molecule catabolic process;GO:0008152//metabolic process;GO:0006629//lipid metabolic process;GO:0016043//cellular component organization;GO:1901615//organic hydrox…
ENSMUST00000061352	114.45	0	3.235	0.001	-11.6595499968799	3.31573026077301e-05	0.0107263230682689	yes	Rdx	radixin [Source:MGI Symbol;Acc:MGI:97887]	Human Diseases;Cellular Processes	Cancers;Cell motility	ko04810//Regulation of actin cytoskeleton;ko05205//Proteoglycans in cancer;ko05206//MicroRNAs in cancer	K05762	GO:0044424//intracellular part;GO:0005622//intracellular;GO:0043228//non-membrane-bounded organelle;GO:0005623//cell;GO:0044464//cell part;GO:0043226//organelle;GO:0005856//cytoskeleton;GO:0043232//intracellular non-membrane-bounded organelle;GO:0043229//intracellular organelle	GO:0005488//binding;GO:0008092//cytoskeletal protein binding;GO:0005515//protein binding	-
ENSMUST00000061514	0	20.5	0.001	0.45	8.81378119121704	0.0190377592422076	0.818994246335046	no	Rai2	retinoic acid induced 2 [Source:MGI Symbol;Acc:MGI:1344378]	-	-	-	-	GO:0005575//cellular_component	GO:0003674//molecular_function	GO:0008150//biological_process
ENSMUST00000062045	4141.055	1848.215	93.01	45.095	-1.04441835578396	0.00292823137223775	0.287165375893844	no	Hist1h1e	histone cluster 1, H1e [Source:MGI Symbol;Acc:MGI:1931527]	-	-	-	-	GO:0044424//intracellular part;GO:0031974//membrane-enclosed lumen;GO:0005694//chromosome;GO:0000792//heterochromatin;GO:0070013//intracellular organelle lumen;GO:0044815//DNA packaging complex;GO:0043229//intracellular organelle;GO:0044464//cell part;GO:0043233//organelle lumen;GO:0043226//organelle;GO:0043227//membrane-bounded organelle;GO:0032991//macromolecular complex;GO:0043234//protein com…	GO:0031492//nucleosomal DNA binding;GO:0032559//adenyl ribonucleotide binding;GO:0000166//nucleotide binding;GO:0001883//purine nucleoside binding;GO:0043168//anion binding;GO:0005515//protein binding;GO:0032549//ribonucleoside binding;GO:0003690//double-stranded DNA binding;GO:0043566//structure-specific DNA binding;GO:0001882//nucleoside binding;GO:0043167//ion binding;GO:0005525//GTP binding;G…	GO:0048523//negative regulation of cellular process;GO:0010639//negative regulation of organelle organization;GO:0071840//cellular component organization or biogenesis;GO:0010604//positive regulation of macromolecule metabolic process;GO:0019219//regulation of nucleobase-containing compound metabolic process;GO:0065007//biological regulation;GO:1903508//positive regulation of nucleic acid-templat…
ENSMUST00000062893	1786.92	635.24	9.77	3.785	-1.36806526198265	0.000876048565093074	0.127629480497514	no	Cenpe	centromere protein E [Source:MGI Symbol;Acc:MGI:1098230]	-	-	-	-	GO:1990023//mitotic spindle midzone;GO:0043227//membrane-bounded organelle;GO:0032991//macromolecular complex;GO:0099512//supramolecular fiber;GO:0051233//spindle midzone;GO:0000793//condensed chromosome;GO:0098687//chromosomal region;GO:0043231//intracellular membrane-bounded organelle;GO:0015630//microtubule cytoskeleton;GO:0005856//cytoskeleton;GO:0005634//nucleus;GO:0043234//protein complex;G…	GO:0030554//adenyl nucleotide binding;GO:0001883//purine nucleoside binding;GO:0000166//nucleotide binding;GO:0043167//ion binding;GO:0044877//macromolecular complex binding;GO:0016818//hydrolase activity, acting on acid anhydrides, in phosphorus-containing anhydrides;GO:0008092//cytoskeletal protein binding;GO:0016817//hydrolase activity, acting on acid anhydrides;GO:0043168//anion binding;GO:19…	GO:0000819//sister chromatid segregation;GO:0033044//regulation of chromosome organization;GO:0010604//positive regulation of macromolecule metabolic process;GO:0048522//positive regulation of cellular process;GO:0051303//establishment of chromosome localization;GO:0051338//regulation of transferase activity;GO:0031323//regulation of cellular metabolic process;GO:0051656//establishment of organel…
ENSMUST00000062934	34.08	0	0.345	0.001	-8.43045255166553	0.0434446220052507	1	no	Fam171a1	family with sequence similarity 171, member A1 [Source:MGI Symbol;Acc:MGI:2442917]	-	-	-	-	GO:0016021//integral component of membrane;GO:0031224//intrinsic component of membrane;GO:0016020//membrane;GO:0044425//membrane part	GO:0003674//molecular_function	GO:0008150//biological_process
ENSMUST00000063307	64.75	2.975	0.875	0.05	-4.12928301694497	0.0357955241064639	1	no	Ppargc1b	peroxisome proliferative activated receptor, gamma, coactivator 1 beta [Source:MGI Symbol;Acc:MGI:2444934]	Human Diseases	Endocrine and metabolic diseases	ko04931//Insulin resistance	K17962	GO:0070013//intracellular organelle lumen;GO:0044446//intracellular organelle part;GO:0005739//mitochondrion;GO:0043229//intracellular organelle;GO:0044451//nucleoplasm part;GO:0005623//cell;GO:0044428//nuclear part;GO:0031974//membrane-enclosed lumen;GO:0044422//organelle part;GO:0005622//intracellular;GO:0016592//mediator complex;GO:0043227//membrane-bounded organelle;GO:0043231//intracellular …	GO:0051427//hormone receptor binding;GO:0030331//estrogen receptor binding;GO:0003712//transcription cofactor activity;GO:1901363//heterocyclic compound binding;GO:0050682//AF-2 domain binding;GO:0000988//transcription factor activity, protein binding;GO:0005515//protein binding;GO:0005488//binding;GO:0005102//receptor binding;GO:0097159//organic cyclic compound binding;GO:0035257//nuclear hormon…	GO:0010557//positive regulation of macromolecule biosynthetic process;GO:0045893//positive regulation of transcription, DNA-templated;GO:0034599//cellular response to oxidative stress;GO:0008152//metabolic process;GO:1902105//regulation of leukocyte differentiation;GO:0050896//response to stimulus;GO:0045637//regulation of myeloid cell differentiation;GO:1903706//regulation of hemopoiesis;GO:0000…
ENSMUST00000063570	39.525	0	0.58	0.001	-9.17990909001493	0.0040022955671115	0.338150873776353	no	Tlr11	toll-like receptor 11 [Source:MGI Symbol;Acc:MGI:3045226]	Human Diseases	Infectious diseases	ko05145//Toxoplasmosis	K14142	GO:0044459//plasma membrane part;GO:0005623//cell;GO:0031226//intrinsic component of plasma membrane;GO:0016020//membrane;GO:0044425//membrane part;GO:0044464//cell part;GO:0071944//cell periphery;GO:0031224//intrinsic component of membrane;GO:0005886//plasma membrane;GO:0016021//integral component of membrane;GO:0005887//integral component of plasma membrane	GO:0005488//binding;GO:0005515//protein binding	GO:0009617//response to bacterium;GO:0002218//activation of innate immune response;GO:0045089//positive regulation of innate immune response;GO:0002757//immune response-activating signal transduction;GO:0048518//positive regulation of biological process;GO:0006954//inflammatory response;GO:0002758//innate immune response-activating signal transduction;GO:0009987//cellular process;GO:0048584//posi…
ENSMUST00000064285	4026.085	1744.815	28.335	12.815	-1.14475172381795	0.0103365102200742	0.591929581090753	no	Glcci1	glucocorticoid induced transcript 1 [Source:MGI Symbol;Acc:MGI:2179717]	-	-	-	-	-	-	-
ENSMUST00000064377	113.565	0	1.68	0.001	-10.7142455176661	4.55244853612775e-05	0.0139724133590878	yes	Gcc1	golgi coiled coil 1 [Source:MGI Symbol;Acc:MGI:1921625]	-	-	-	-	GO:0044444//cytoplasmic part;GO:0012505//endomembrane system;GO:0044446//intracellular organelle part;GO:0044424//intracellular part;GO:0071944//cell periphery;GO:0005623//cell;GO:0005829//cytosol;GO:0044464//cell part;GO:0005886//plasma membrane;GO:0043227//membrane-bounded organelle;GO:0031090//organelle membrane;GO:0043229//intracellular organelle;GO:0043226//organelle;GO:0005794//Golgi appara…	GO:0003674//molecular_function	GO:0008150//biological_process
ENSMUST00000065167	161.72	397.945	1.1	3.055	1.47366885629407	0.0287285417430463	1	no	Grk3	G protein-coupled receptor kinase 3 [Source:MGI Symbol;Acc:MGI:87941]	Organismal Systems;Cellular Processes;Human Diseases	Substance dependence;Sensory system;Nervous system;Immune system;Transport and catabolism	ko04740//Olfactory transduction;ko04144//Endocytosis;ko04062//Chemokine signaling pathway;ko04724//Glutamatergic synapse;ko05032//Morphine addiction;ko04745//Phototransduction - fly	K00910	GO:0005737//cytoplasm;GO:0044456//synapse part;GO:0044449//contractile fiber part;GO:0042995//cell projection;GO:0031514//motile cilium;GO:0030425//dendrite;GO:0005634//nucleus;GO:0036477//somatodendritic compartment;GO:0016020//membrane;GO:0031674//I band;GO:0043227//membrane-bounded organelle;GO:0043231//intracellular membrane-bounded organelle;GO:0044422//organelle part;GO:0044444//cytoplasmic…	GO:1901265//nucleoside phosphate binding;GO:0043168//anion binding;GO:0001664//G-protein coupled receptor binding;GO:0003824//catalytic activity;GO:0032553//ribonucleotide binding;GO:0016740//transferase activity;GO:0050780//dopamine receptor binding;GO:0001883//purine nucleoside binding;GO:0005515//protein binding;GO:0043167//ion binding;GO:0016773//phosphotransferase activity, alcohol group as …	GO:0022401//negative adaptation of signaling pathway;GO:1901615//organic hydroxy compound metabolic process;GO:0019220//regulation of phosphate metabolic process;GO:0010562//positive regulation of phosphorus metabolic process;GO:0070727//cellular macromolecule localization;GO:0051247//positive regulation of protein metabolic process;GO:0019538//protein metabolic process;GO:0009893//positive regul…
ENSMUST00000065329	16.43	137.79	0.21	1.965	3.22606807947985	0.0461297952882177	1	no	Tmem248	transmembrane protein 248 [Source:MGI Symbol;Acc:MGI:1918917]	-	-	-	-	GO:0005575//cellular_component;GO:0044425//membrane part;GO:0016021//integral component of membrane;GO:0031224//intrinsic component of membrane;GO:0016020//membrane	GO:0003674//molecular_function	GO:0008150//biological_process
ENSMUST00000065917	512.565	200.575	15.05	6.485	-1.21458500739536	0.0288315788585706	1	no	Nap1l1	nucleosome assembly protein 1-like 1 [Source:MGI Symbol;Acc:MGI:1855693]	-	-	-	-	GO:0042995//cell projection;GO:0016023//cytoplasmic, membrane-bounded vesicle;GO:0005634//nucleus;GO:0044444//cytoplasmic part;GO:0043231//intracellular membrane-bounded organelle;GO:0005622//intracellular;GO:0005623//cell;GO:0043005//neuron projection;GO:0043229//intracellular organelle;GO:0042470//melanosome;GO:0043226//organelle;GO:0031410//cytoplasmic vesicle;GO:0043227//membrane-bounded orga…	GO:0019900//kinase binding;GO:0019899//enzyme binding;GO:0005515//protein binding;GO:0005488//binding	GO:0009987//cellular process;GO:0051240//positive regulation of multicellular organismal process;GO:0071822//protein complex subunit organization;GO:0065003//macromolecular complex assembly;GO:0048518//positive regulation of biological process;GO:0006323//DNA packaging;GO:0050789//regulation of biological process;GO:0065004//protein-DNA complex assembly;GO:0007275//multicellular organism developm…
ENSMUST00000066026	0	61.57	0.001	0.335	8.38801728534514	0.0127673601813609	0.664001643294536	no	Cul9	cullin 9 [Source:MGI Symbol;Acc:MGI:1925559]	-	-	-	-	GO:0032991//macromolecular complex;GO:1990234//transferase complex;GO:0000151//ubiquitin ligase complex;GO:0044424//intracellular part;GO:0043234//protein complex;GO:0005623//cell;GO:0044464//cell part;GO:0031461//cullin-RING ubiquitin ligase complex;GO:1902494//catalytic complex;GO:0005622//intracellular	GO:0005515//protein binding;GO:0019899//enzyme binding;GO:0003824//catalytic activity;GO:0043169//cation binding;GO:0046872//metal ion binding;GO:0005488//binding;GO:0043167//ion binding;GO:0031625//ubiquitin protein ligase binding;GO:0044389//ubiquitin-like protein ligase binding;GO:0016740//transferase activity	GO:0044763//single-organism cellular process;GO:0051783//regulation of nuclear division;GO:0016043//cellular component organization;GO:0006511//ubiquitin-dependent protein catabolic process;GO:0044265//cellular macromolecule catabolic process;GO:0050794//regulation of cellular process;GO:0044237//cellular metabolic process;GO:0033043//regulation of organelle organization;GO:0051603//proteolysis i…
ENSMUST00000066279	473.5	54.265	4.14	0.465	-3.15432814639129	0.022057566395837	0.880607672568469	no	Sh3bp4	SH3-domain binding protein 4 [Source:MGI Symbol;Acc:MGI:2138297]	-	-	-	-	GO:0043231//intracellular membrane-bounded organelle;GO:0044425//membrane part;GO:0031988//membrane-bounded vesicle;GO:0031410//cytoplasmic vesicle;GO:0030135//coated vesicle;GO:0005622//intracellular;GO:0030136//clathrin-coated vesicle;GO:0005737//cytoplasm;GO:0016020//membrane;GO:0031982//vesicle;GO:0043229//intracellular organelle;GO:0044464//cell part;GO:0044424//intracellular part;GO:0012505…	GO:0030234//enzyme regulator activity;GO:0005515//protein binding;GO:0017016//Ras GTPase binding;GO:0098772//molecular function regulator;GO:0060589//nucleoside-triphosphatase regulator activity;GO:0031267//small GTPase binding;GO:0019899//enzyme binding;GO:0005092//GDP-dissociation inhibitor activity;GO:0005488//binding;GO:0051020//GTPase binding;GO:0030695//GTPase regulator activity;GO:0042802/…	GO:0008285//negative regulation of cell proliferation;GO:0071495//cellular response to endogenous stimulus;GO:0043086//negative regulation of catalytic activity;GO:0023051//regulation of signaling;GO:0031325//positive regulation of cellular metabolic process;GO:0034260//negative regulation of GTPase activity;GO:0033365//protein localization to organelle;GO:0070887//cellular response to chemical s…
ENSMUST00000066337	84.91	333.525	1.85	7.195	1.95946941622399	0.044498196418906	1	no	Alas2	aminolevulinic acid synthase 2, erythroid [Source:MGI Symbol;Acc:MGI:87990]	Metabolism	Global and Overview;Amino acid metabolism;Metabolism of cofactors and vitamins	ko01100//Metabolic pathways;ko01110//Biosynthesis of secondary metabolites;ko00260//Glycine, serine and threonine metabolism;ko00860//Porphyrin and chlorophyll metabolism	K00643	GO:0019866//organelle inner membrane;GO:0031966//mitochondrial membrane;GO:0031975//envelope;GO:0043227//membrane-bounded organelle;GO:0043231//intracellular membrane-bounded organelle;GO:0044446//intracellular organelle part;GO:0044422//organelle part;GO:0005622//intracellular;GO:0043226//organelle;GO:0005743//mitochondrial inner membrane;GO:0005623//cell;GO:0016020//membrane;GO:0070013//intrace…	GO:0048037//cofactor binding;GO:0043169//cation binding;GO:0003824//catalytic activity;GO:0043168//anion binding;GO:0016597//amino acid binding;GO:0036094//small molecule binding;GO:0003870//5-aminolevulinate synthase activity;GO:0050662//coenzyme binding;GO:1901363//heterocyclic compound binding;GO:0016410//N-acyltransferase activity;GO:0031406//carboxylic acid binding;GO:0043177//organic acid b…	GO:0055082//cellular chemical homeostasis;GO:0006807//nitrogen compound metabolic process;GO:0065008//regulation of biological quality;GO:1901566//organonitrogen compound biosynthetic process;GO:0034645//cellular macromolecule biosynthetic process;GO:1901576//organic substance biosynthetic process;GO:0044711//single-organism biosynthetic process;GO:0044710//single-organism metabolic process;GO:00…
ENSMUST00000066760	0	55.835	0.001	1.395	10.4460494067166	0.0104625880422909	0.594627406735976	no	Senp3	SUMO/sentrin specific peptidase 3 [Source:MGI Symbol;Acc:MGI:2158736]	-	-	-	-	GO:0031974//membrane-enclosed lumen;GO:0031981//nuclear lumen;GO:0043227//membrane-bounded organelle;GO:0043234//protein complex;GO:0005730//nucleolus;GO:0043228//non-membrane-bounded organelle;GO:0043233//organelle lumen;GO:0005634//nucleus;GO:0043229//intracellular organelle;GO:0044665//MLL1/2 complex;GO:0071339//MLL1 complex;GO:0043226//organelle;GO:1902494//catalytic complex;GO:0005622//intra…	GO:0036459//thiol-dependent ubiquitinyl hydrolase activity;GO:0003824//catalytic activity;GO:0070011//peptidase activity, acting on L-amino acid peptides;GO:0019783//ubiquitin-like protein-specific protease activity;GO:0005488//binding;GO:0016787//hydrolase activity;GO:0005515//protein binding;GO:0008234//cysteine-type peptidase activity;GO:0008233//peptidase activity;GO:0101005//ubiquitinyl hydr…	GO:0071704//organic substance metabolic process;GO:0044267//cellular protein metabolic process;GO:0070646//protein modification by small protein removal;GO:0009987//cellular process;GO:0018205//peptidyl-lysine modification;GO:0006508//proteolysis;GO:0006464//cellular protein modification process;GO:0008152//metabolic process;GO:0036211//protein modification process;GO:0016926//protein desumoylati…
ENSMUST00000066849	0	188.715	0.001	3.075	11.586370695114	0.000452371807004535	0.0791189646403664	no	Lef1	lymphoid enhancer binding factor 1 [Source:MGI Symbol;Acc:MGI:96770]	Environmental Information Processing;Organismal Systems;Cellular Processes;Human Diseases	Endocrine system;Cardiovascular diseases;Cancers;Cellular commiunity;Signal transduction	ko05200//Pathways in cancer;ko04390//Hippo signaling pathway;ko04310//Wnt signaling pathway;ko05215//Prostate cancer;ko04520//Adherens junction;ko04916//Melanogenesis;ko05412//Arrhythmogenic right ventricular cardiomyopathy (ARVC);ko05221//Acute myeloid leukemia;ko05210//Colorectal cancer;ko05213//Endometrial cancer;ko05217//Basal cell carcinoma;ko05216//Thyroid cancer	K04492	GO:0043231//intracellular membrane-bounded organelle;GO:0043229//intracellular organelle;GO:0043226//organelle;GO:0043227//membrane-bounded organelle;GO:0005622//intracellular;GO:0044464//cell part;GO:0005634//nucleus;GO:0044424//intracellular part;GO:0005623//cell	GO:1901363//heterocyclic compound binding;GO:0005488//binding;GO:0003677//DNA binding;GO:0008013//beta-catenin binding;GO:0097159//organic cyclic compound binding;GO:0005515//protein binding;GO:0003676//nucleic acid binding	GO:0006357//regulation of transcription from RNA polymerase II promoter;GO:0007154//cell communication;GO:0051171//regulation of nitrogen compound metabolic process;GO:0051716//cellular response to stimulus;GO:0080090//regulation of primary metabolic process;GO:0051252//regulation of RNA metabolic process;GO:0009889//regulation of biosynthetic process;GO:0007165//signal transduction;GO:2000112//r…
ENSMUST00000067780	0.005	96.96	0.001	1.79	10.8057438721516	0.00265434979557218	0.27063596847407	no	Myef2	myelin basic protein expression factor 2, repressor [Source:MGI Symbol;Acc:MGI:104592]	-	-	-	-	GO:0044446//intracellular organelle part;GO:0043231//intracellular membrane-bounded organelle;GO:0044422//organelle part;GO:0005622//intracellular;GO:0005634//nucleus;GO:0044464//cell part;GO:0005681//spliceosomal complex;GO:0043227//membrane-bounded organelle;GO:0005623//cell;GO:0043229//intracellular organelle;GO:0044428//nuclear part;GO:0005737//cytoplasm;GO:0071014//post-mRNA release spliceos…	GO:0003676//nucleic acid binding;GO:1990837//sequence-specific double-stranded DNA binding;GO:0001012//RNA polymerase II regulatory region DNA binding;GO:0001071//nucleic acid binding transcription factor activity;GO:0044212//transcription regulatory region DNA binding;GO:0001067//regulatory region nucleic acid binding;GO:0003700//transcription factor activity, sequence-specific DNA binding;GO:00…	GO:0010605//negative regulation of macromolecule metabolic process;GO:0051252//regulation of RNA metabolic process;GO:0019222//regulation of metabolic process;GO:0051172//negative regulation of nitrogen compound metabolic process;GO:0006979//response to oxidative stress;GO:0033554//cellular response to stress;GO:0031326//regulation of cellular biosynthetic process;GO:2000112//regulation of cellul…
ENSMUST00000068367	54.925	0	0.7	0.001	-9.45121111183233	0.0159133466344963	0.748227029514785	no	Dis3l	DIS3 like exosome 3'-5' exoribonuclease [Source:MGI Symbol;Acc:MGI:2143272]	Genetic Information Processing	Folding, sorting and degradation	ko03018//RNA degradation	K18681	GO:0000176//nuclear exosome (RNase complex);GO:0070013//intracellular organelle lumen;GO:0005622//intracellular;GO:0015630//microtubule cytoskeleton;GO:0005829//cytosol;GO:0016020//membrane;GO:0043229//intracellular organelle;GO:0044428//nuclear part;GO:0005634//nucleus;GO:0005856//cytoskeleton;GO:0031981//nuclear lumen;GO:0043227//membrane-bounded organelle;GO:0005737//cytoplasm;GO:0043232//intr…	GO:0004519//endonuclease activity;GO:0016896//exoribonuclease activity, producing 5'-phosphomonoesters;GO:0004540//ribonuclease activity;GO:0019899//enzyme binding;GO:0097159//organic cyclic compound binding;GO:0004527//exonuclease activity;GO:0003723//RNA binding;GO:0016788//hydrolase activity, acting on ester bonds;GO:0004532//exoribonuclease activity;GO:0016787//hydrolase activity;GO:0004518//…	GO:0019439//aromatic compound catabolic process;GO:1901360//organic cyclic compound metabolic process;GO:0006725//cellular aromatic compound metabolic process;GO:1901361//organic cyclic compound catabolic process;GO:0071704//organic substance metabolic process;GO:0044238//primary metabolic process;GO:0016072//rRNA metabolic process;GO:0034661//ncRNA catabolic process;GO:0090305//nucleic acid phos…
ENSMUST00000068388	17.55	0	0.39	0.001	-8.60733031374961	0.0406418336908069	1	no	Terf2	telomeric repeat binding factor 2 [Source:MGI Symbol;Acc:MGI:1195972]	-	-	-	-	GO:0043232//intracellular non-membrane-bounded organelle;GO:0005634//nucleus;GO:0043227//membrane-bounded organelle;GO:0043229//intracellular organelle;GO:0005622//intracellular;GO:0005623//cell;GO:0043233//organelle lumen;GO:0098687//chromosomal region;GO:0031974//membrane-enclosed lumen;GO:0031981//nuclear lumen;GO:0044424//intracellular part;GO:0044464//cell part;GO:0044446//intracellular orga…	GO:0005515//protein binding;GO:0042803//protein homodimerization activity;GO:0005488//binding;GO:0003676//nucleic acid binding;GO:0042802//identical protein binding;GO:0042162//telomeric DNA binding;GO:0003677//DNA binding;GO:0097159//organic cyclic compound binding;GO:0043565//sequence-specific DNA binding;GO:0003690//double-stranded DNA binding;GO:1901363//heterocyclic compound binding;GO:00036…	GO:0033554//cellular response to stress;GO:0043170//macromolecule metabolic process;GO:0044238//primary metabolic process;GO:0031848//protection from non-homologous end joining at telomere;GO:0071840//cellular component organization or biogenesis;GO:0000723//telomere maintenance;GO:0060249//anatomical structure homeostasis;GO:0006725//cellular aromatic compound metabolic process;GO:0006950//respo…
ENSMUST00000068830	0	27.89	0.001	0.41	8.67948009950545	0.0383236991296579	1	no	Cnr2	cannabinoid receptor 2 (macrophage) [Source:MGI Symbol;Acc:MGI:104650]	Environmental Information Processing	Signaling molecules and interaction	ko04080//Neuroactive ligand-receptor interaction	K04278	GO:0098552//side of membrane;GO:0005623//cell;GO:0036477//somatodendritic compartment;GO:0044459//plasma membrane part;GO:0019897//extrinsic component of plasma membrane;GO:0044424//intracellular part;GO:0016021//integral component of membrane;GO:0031224//intrinsic component of membrane;GO:0042995//cell projection;GO:0005622//intracellular;GO:0043025//neuronal cell body;GO:0019898//extrinsic comp…	GO:0038023//signaling receptor activity;GO:0060089//molecular transducer activity;GO:0004888//transmembrane signaling receptor activity;GO:0004871//signal transducer activity;GO:0004872//receptor activity;GO:0004949//cannabinoid receptor activity;GO:0099600//transmembrane receptor activity;GO:0004930//G-protein coupled receptor activity	GO:0032501//multicellular organismal process;GO:0032102//negative regulation of response to external stimulus;GO:0065007//biological regulation;GO:0002695//negative regulation of leukocyte activation;GO:0033003//regulation of mast cell activation;GO:0070887//cellular response to chemical stimulus;GO:0010648//negative regulation of cell communication;GO:0032768//regulation of monooxygenase activit…
ENSMUST00000068933	24.725	0	0.57	0.001	-9.1548181090521	0.01543056936839	0.73688348571586	no	Gjc1	gap junction protein, gamma 1 [Source:MGI Symbol;Acc:MGI:95718]	-	-	-	-	GO:0098797//plasma membrane protein complex;GO:0071944//cell periphery;GO:0044464//cell part;GO:0043234//protein complex;GO:0044459//plasma membrane part;GO:0031224//intrinsic component of membrane;GO:0005623//cell;GO:0016021//integral component of membrane;GO:0030054//cell junction;GO:0005886//plasma membrane;GO:0032991//macromolecular complex;GO:0005911//cell-cell junction;GO:0005922//connexon …	GO:0005515//protein binding;GO:1903763//gap junction channel activity involved in cell communication by electrical coupling;GO:0005488//binding;GO:0022803//passive transmembrane transporter activity;GO:0022838//substrate-specific channel activity;GO:0022829//wide pore channel activity;GO:0005216//ion channel activity;GO:0005215//transporter activity;GO:0022892//substrate-specific transporter acti…	GO:0051234//establishment of localization;GO:0007267//cell-cell signaling;GO:0014706//striated muscle tissue development;GO:0086064//cell communication by electrical coupling involved in cardiac conduction;GO:0009987//cellular process;GO:0008016//regulation of heart contraction;GO:0009888//tissue development;GO:0016264//gap junction assembly;GO:0023052//signaling;GO:0051239//regulation of multice…
ENSMUST00000069304	1459.365	387.535	28.45	7.54	-1.91579222392528	0.0303124946908907	1	no	Hnrnph1	heterogeneous nuclear ribonucleoprotein H1 [Source:MGI Symbol;Acc:MGI:1891925]	-	-	-	-	GO:0032991//macromolecular complex;GO:1990904//ribonucleoprotein complex;GO:0005623//cell;GO:0005622//intracellular;GO:0005829//cytosol;GO:0030529//intracellular ribonucleoprotein complex;GO:0044444//cytoplasmic part;GO:0043227//membrane-bounded organelle;GO:0043231//intracellular membrane-bounded organelle;GO:0031974//membrane-enclosed lumen;GO:0070013//intracellular organelle lumen;GO:0005681//…	GO:1901363//heterocyclic compound binding;GO:0003676//nucleic acid binding;GO:0003723//RNA binding;GO:0097159//organic cyclic compound binding;GO:0005488//binding;GO:0005515//protein binding	GO:0044237//cellular metabolic process;GO:0050794//regulation of cellular process;GO:0080090//regulation of primary metabolic process;GO:0044238//primary metabolic process;GO:0006725//cellular aromatic compound metabolic process;GO:0043484//regulation of RNA splicing;GO:0009987//cellular process;GO:0010033//response to organic substance;GO:0010467//gene expression;GO:0006807//nitrogen compound me…
ENSMUST00000069345	0	17.685	0.001	0.3	8.22881869049588	0.0262848329095691	0.963972296792038	no	Itgb5	integrin beta 5 [Source:MGI Symbol;Acc:MGI:96614]	Cellular Processes;Human Diseases;Environmental Information Processing	Signal transduction;Cellular commiunity;Cell motility;Signaling molecules and interaction;Cancers;Cardiovascular diseases;Transport and catabolism	ko04151//PI3K-Akt signaling pathway;ko04810//Regulation of actin cytoskeleton;ko04510//Focal adhesion;ko05205//Proteoglycans in cancer;ko04145//Phagosome;ko05414//Dilated cardiomyopathy (DCM);ko05410//Hypertrophic cardiomyopathy (HCM);ko05412//Arrhythmogenic right ventricular cardiomyopathy (ARVC);ko04512//ECM-receptor interaction	K06588	GO:0005623//cell;GO:0031226//intrinsic component of plasma membrane;GO:0005887//integral component of plasma membrane;GO:0043235//receptor complex;GO:0071944//cell periphery;GO:0016021//integral component of membrane;GO:0008305//integrin complex;GO:0031224//intrinsic component of membrane;GO:0032991//macromolecular complex;GO:0044425//membrane part;GO:0043234//protein complex;GO:0016020//membrane…	GO:0004872//receptor activity;GO:0060089//molecular transducer activity;GO:0004871//signal transducer activity;GO:0038023//signaling receptor activity	GO:0030036//actin cytoskeleton organization;GO:0043933//macromolecular complex subunit organization;GO:0071822//protein complex subunit organization;GO:0031589//cell-substrate adhesion;GO:0070887//cellular response to chemical stimulus;GO:0030029//actin filament-based process;GO:0048646//anatomical structure formation involved in morphogenesis;GO:0007010//cytoskeleton organization;GO:0023052//sig…
ENSMUST00000069430	0	36.44	0.001	0.6	9.22881869049588	0.00399624979486228	0.338150873776353	no	Mia2	melanoma inhibitory activity 2 [Source:MGI Symbol;Acc:MGI:2159614]	-	-	-	-	GO:0044425//membrane part;GO:0031224//intrinsic component of membrane;GO:0016021//integral component of membrane;GO:0016020//membrane	-	-
ENSMUST00000069451	0.465	63.48	0.005	0.65	7.02236781302845	0.02435694002328	0.932250259799341	no	Ghr	growth hormone receptor [Source:MGI Symbol;Acc:MGI:95708]	Environmental Information Processing	Signal transduction;Signaling molecules and interaction	ko04151//PI3K-Akt signaling pathway;ko04080//Neuroactive ligand-receptor interaction;ko04060//Cytokine-cytokine receptor interaction;ko04630//Jak-STAT signaling pathway	K05080	GO:1990904//ribonucleoprotein complex;GO:0044421//extracellular region part;GO:0044297//cell body;GO:0005886//plasma membrane;GO:0005622//intracellular;GO:0071944//cell periphery;GO:0005623//cell;GO:0043232//intracellular non-membrane-bounded organelle;GO:0043231//intracellular membrane-bounded organelle;GO:0005634//nucleus;GO:0016021//integral component of membrane;GO:0043227//membrane-bounded o…	GO:0019903//protein phosphatase binding;GO:0005515//protein binding;GO:0004903//growth hormone receptor activity;GO:0004871//signal transducer activity;GO:0019901//protein kinase binding;GO:0060089//molecular transducer activity;GO:0038023//signaling receptor activity;GO:0004872//receptor activity;GO:0019899//enzyme binding;GO:0019904//protein domain specific binding;GO:0005488//binding;GO:000489…	GO:1901653//cellular response to peptide;GO:0044260//cellular macromolecule metabolic process;GO:0070887//cellular response to chemical stimulus;GO:0010033//response to organic substance;GO:0031325//positive regulation of cellular metabolic process;GO:0050790//regulation of catalytic activity;GO:0043085//positive regulation of catalytic activity;GO:0000187//activation of MAPK activity;GO:0001501/…
ENSMUST00000069620	0	103.995	0.001	0.76	9.56985560833095	0.00381522988950007	0.326223845360267	no	Per2	period circadian clock 2 [Source:MGI Symbol;Acc:MGI:1195265]	Human Diseases;Organismal Systems	Environmental adaptation;Infectious diseases;Cancers	ko05202//Transcriptional misregulation in cancers;ko05168//Herpes simplex infection;ko04713//Circadian entrainment;ko04710//Circadian rhythm;ko04711//Circadian rhythm - fly	K02633	GO:0005622//intracellular;GO:0005623//cell;GO:0043229//intracellular organelle;GO:0044424//intracellular part;GO:0043231//intracellular membrane-bounded organelle;GO:0043227//membrane-bounded organelle;GO:0044464//cell part;GO:0005634//nucleus;GO:0043226//organelle	GO:0005488//binding;GO:0005515//protein binding	GO:0031324//negative regulation of cellular metabolic process;GO:0010629//negative regulation of gene expression;GO:2001141//regulation of RNA biosynthetic process;GO:0010556//regulation of macromolecule biosynthetic process;GO:0045892//negative regulation of transcription, DNA-templated;GO:0010558//negative regulation of macromolecule biosynthetic process;GO:0080090//regulation of primary metabo…
ENSMUST00000069927	657	111.5	59.39	10.34	-2.52198384697361	0.000253058483490959	0.0514720955420611	no	S100a8	S100 calcium binding protein A8 (calgranulin A) [Source:MGI Symbol;Acc:MGI:88244]	-	-	-	-	GO:0005737//cytoplasm;GO:0005886//plasma membrane;GO:0005829//cytosol;GO:0005856//cytoskeleton;GO:0044444//cytoplasmic part;GO:0045111//intermediate filament cytoskeleton;GO:0005615//extracellular space;GO:0071944//cell periphery;GO:0044421//extracellular region part;GO:0043229//intracellular organelle;GO:0005623//cell;GO:0043226//organelle;GO:0043232//intracellular non-membrane-bounded organelle…	GO:0043177//organic acid binding;GO:0008017//microtubule binding;GO:0044877//macromolecular complex binding;GO:0035662//Toll-like receptor 4 binding;GO:0033293//monocarboxylic acid binding;GO:0036094//small molecule binding;GO:0043168//anion binding;GO:0035325//Toll-like receptor binding;GO:0005102//receptor binding;GO:0005509//calcium ion binding;GO:0050542//icosanoid binding;GO:0050544//arachid…	GO:0007275//multicellular organism development;GO:0007267//cell-cell signaling;GO:0006919//activation of cysteine-type endopeptidase activity involved in apoptotic process;GO:0048856//anatomical structure development;GO:0043068//positive regulation of programmed cell death;GO:0051674//localization of cell;GO:0036211//protein modification process;GO:0014002//astrocyte development;GO:0023056//posit…
ENSMUST00000069960	276.085	31.55	23.525	2.76	-3.09145455083773	0.00199464077478958	0.222645695264012	no	S100a9	S100 calcium binding protein A9 (calgranulin B) [Source:MGI Symbol;Acc:MGI:1338947]	-	-	-	-	GO:0030054//cell junction;GO:0044464//cell part;GO:0005576//extracellular region;GO:0044424//intracellular part;GO:0005615//extracellular space;GO:0031974//membrane-enclosed lumen;GO:0043232//intracellular non-membrane-bounded organelle;GO:0043233//organelle lumen;GO:0005886//plasma membrane;GO:0005737//cytoplasm;GO:0005623//cell;GO:0043226//organelle;GO:0044428//nuclear part;GO:0044446//intracel…	GO:0043169//cation binding;GO:0005509//calcium ion binding;GO:0008092//cytoskeletal protein binding;GO:0043177//organic acid binding;GO:0008270//zinc ion binding;GO:0035662//Toll-like receptor 4 binding;GO:0036041//long-chain fatty acid binding;GO:0050544//arachidonic acid binding;GO:0005102//receptor binding;GO:0015631//tubulin binding;GO:0016209//antioxidant activity;GO:0050542//icosanoid bindi…	GO:0051247//positive regulation of protein metabolic process;GO:0043170//macromolecule metabolic process;GO:1903034//regulation of response to wounding;GO:0006508//proteolysis;GO:0051128//regulation of cellular component organization;GO:0016485//protein processing;GO:0044707//single-multicellular organism process;GO:0032502//developmental process;GO:0031346//positive regulation of cell projection…
ENSMUST00000070699	40.315	0	0.285	0.001	-8.1548181090521	0.0281249393260403	0.992796084998449	no	Pign	phosphatidylinositol glycan anchor biosynthesis, class N [Source:MGI Symbol;Acc:MGI:1351629]	Metabolism	Global and Overview;Glycan biosynthesis and metabolism	ko01100//Metabolic pathways;ko00563//Glycosylphosphatidylinositol(GPI)-anchor biosynthesis	K05285	GO:0016021//integral component of membrane;GO:0005623//cell;GO:0043231//intracellular membrane-bounded organelle;GO:0044446//intracellular organelle part;GO:0031090//organelle membrane;GO:0016020//membrane;GO:0044464//cell part;GO:0098588//bounding membrane of organelle;GO:0005789//endoplasmic reticulum membrane;GO:0044422//organelle part;GO:0005783//endoplasmic reticulum;GO:0042175//nuclear oute…	GO:0016780//phosphotransferase activity, for other substituted phosphate groups;GO:0003824//catalytic activity;GO:0016740//transferase activity;GO:0051377//mannose-ethanolamine phosphotransferase activity;GO:0016772//transferase activity, transferring phosphorus-containing groups	GO:0006505//GPI anchor metabolic process;GO:0044260//cellular macromolecule metabolic process;GO:1901135//carbohydrate derivative metabolic process;GO:0034645//cellular macromolecule biosynthetic process;GO:1901576//organic substance biosynthetic process;GO:0019538//protein metabolic process;GO:0036211//protein modification process;GO:0006464//cellular protein modification process;GO:0045017//gly…
ENSMUST00000070968	293.675	596.74	2.465	5.74	1.21946309029778	0.0167858373543378	0.773229365689879	no	Stat1	signal transducer and activator of transcription 1 [Source:MGI Symbol;Acc:MGI:103063]	Environmental Information Processing;Organismal Systems;Human Diseases	Signal transduction;Development;Infectious diseases;Immune diseases;Cancers;Endocrine system;Immune system;Endocrine and metabolic diseases	ko05200//Pathways in cancer;ko04062//Chemokine signaling pathway;ko05168//Herpes simplex infection;ko05152//Tuberculosis;ko04630//Jak-STAT signaling pathway;ko04919//Thyroid hormone signaling pathway;ko05164//Influenza A;ko04380//Osteoclast differentiation;ko05161//Hepatitis B;ko05160//Hepatitis C;ko05162//Measles;ko04620//Toll-like receptor signaling pathway;ko05145//Toxoplasmosis;ko04933//AGE-R…	K11220	GO:0044464//cell part;GO:0043227//membrane-bounded organelle;GO:0044424//intracellular part;GO:0005622//intracellular;GO:0043231//intracellular membrane-bounded organelle;GO:0043229//intracellular organelle;GO:0005623//cell;GO:0005634//nucleus;GO:0043226//organelle;GO:0005737//cytoplasm	GO:0003677//DNA binding;GO:0003700//transcription factor activity, sequence-specific DNA binding;GO:1901363//heterocyclic compound binding;GO:0001071//nucleic acid binding transcription factor activity;GO:0005488//binding;GO:0097159//organic cyclic compound binding;GO:0003676//nucleic acid binding	GO:0019222//regulation of metabolic process;GO:0019219//regulation of nucleobase-containing compound metabolic process;GO:0065007//biological regulation;GO:0023052//signaling;GO:0051171//regulation of nitrogen compound metabolic process;GO:0060255//regulation of macromolecule metabolic process;GO:0051716//cellular response to stimulus;GO:0080090//regulation of primary metabolic process;GO:0010468…
ENSMUST00000071168	33.11	0	0.35	0.001	-8.45121111183233	0.00771948308092813	0.491597459780776	no	Tek	TEK receptor tyrosine kinase [Source:MGI Symbol;Acc:MGI:98664]	Human Diseases;Environmental Information Processing	Immune diseases;Signal transduction	ko04151//PI3K-Akt signaling pathway;ko04015//Rap1 signaling pathway;ko04014//Ras signaling pathway;ko04066//HIF-1 signaling pathway;ko05323//Rheumatoid arthritis	K05121	GO:0099512//supramolecular fiber;GO:0005622//intracellular;GO:0042641//actomyosin;GO:0005815//microtubule organizing center;GO:0016324//apical plasma membrane;GO:0032991//macromolecular complex;GO:0098858//actin-based cell projection;GO:0016021//integral component of membrane;GO:0042995//cell projection;GO:0016020//membrane;GO:0045178//basal part of cell;GO:0043226//organelle;GO:0009925//basal pl…	GO:0003824//catalytic activity;GO:0043168//anion binding;GO:0097367//carbohydrate derivative binding;GO:1901363//heterocyclic compound binding;GO:0019199//transmembrane receptor protein kinase activity;GO:0004871//signal transducer activity;GO:0032559//adenyl ribonucleotide binding;GO:0032553//ribonucleotide binding;GO:0005515//protein binding;GO:0004888//transmembrane signaling receptor activity…	GO:0043627//response to estrogen;GO:0044699//single-organism process;GO:0030949//positive regulation of vascular endothelial growth factor receptor signaling pathway;GO:0032270//positive regulation of cellular protein metabolic process;GO:0031323//regulation of cellular metabolic process;GO:0001819//positive regulation of cytokine production;GO:0036293//response to decreased oxygen levels;GO:0001…
ENSMUST00000071698	0.01	43.21	0.001	0.695	9.44086916761087	0.00212266467146365	0.230380431674784	no	Erlin1	ER lipid raft associated 1 [Source:MGI Symbol;Acc:MGI:2387613]	-	-	-	-	GO:0005737//cytoplasm;GO:0043229//intracellular organelle;GO:0044432//endoplasmic reticulum part;GO:0044424//intracellular part;GO:0042175//nuclear outer membrane-endoplasmic reticulum membrane network;GO:0012505//endomembrane system;GO:0098588//bounding membrane of organelle;GO:0031090//organelle membrane;GO:0044464//cell part;GO:0005623//cell;GO:0016020//membrane;GO:0044425//membrane part;GO:00…	GO:0043178//alcohol binding;GO:0005488//binding;GO:0005496//steroid binding;GO:0031625//ubiquitin protein ligase binding;GO:0032934//sterol binding;GO:0008289//lipid binding;GO:0036094//small molecule binding;GO:0015485//cholesterol binding;GO:0044389//ubiquitin-like protein ligase binding;GO:0019899//enzyme binding;GO:0005515//protein binding;GO:0097159//organic cyclic compound binding	GO:0044265//cellular macromolecule catabolic process;GO:0033554//cellular response to stress;GO:0071704//organic substance metabolic process;GO:0019218//regulation of steroid metabolic process;GO:0031324//negative regulation of cellular metabolic process;GO:0010468//regulation of gene expression;GO:0044710//single-organism metabolic process;GO:0006991//response to sterol depletion;GO:0010894//neg…
ENSMUST00000072061	0.01	286.765	0.001	3.27	11.6750749203854	0.00015244595459046	0.0359314460695231	yes	Entpd5	ectonucleoside triphosphate diphosphohydrolase 5 [Source:MGI Symbol;Acc:MGI:1321385]	Metabolism	Nucleotide metabolism	ko00230//Purine metabolism;ko00240//Pyrimidine metabolism	K01511	GO:0031224//intrinsic component of membrane;GO:0044425//membrane part;GO:0016021//integral component of membrane;GO:0016020//membrane	GO:0003824//catalytic activity;GO:0016787//hydrolase activity	-
ENSMUST00000072362	510.695	184.805	6.38	2.465	-1.37196877738696	0.0209857522285499	0.85757448197282	no	Dnm2	dynamin 2 [Source:MGI Symbol;Acc:MGI:109547]	Environmental Information Processing;Organismal Systems;Cellular Processes;Human Diseases	Excretory system;Nervous system;Immune system;Transport and catabolism;Signal transduction;Infectious diseases	ko04144//Endocytosis;ko04072//Phospholipase D signaling pathway;ko04666//Fc gamma R-mediated phagocytosis;ko05100//Bacterial invasion of epithelial cells;ko04721//Synaptic vesicle cycle;ko04961//Endocrine and other factor-regulated calcium reabsorption	K01528	GO:0005623//cell;GO:0043228//non-membrane-bounded organelle;GO:0043226//organelle;GO:0044424//intracellular part;GO:0099512//supramolecular fiber;GO:0043232//intracellular non-membrane-bounded organelle;GO:0015630//microtubule cytoskeleton;GO:0044422//organelle part;GO:0044464//cell part;GO:0099513//polymeric cytoskeletal fiber;GO:0005856//cytoskeleton;GO:0005874//microtubule;GO:0005622//intracel…	GO:0097159//organic cyclic compound binding;GO:0097367//carbohydrate derivative binding;GO:0017076//purine nucleotide binding;GO:0005488//binding;GO:0032561//guanyl ribonucleotide binding;GO:0032549//ribonucleoside binding;GO:0000166//nucleotide binding;GO:0035639//purine ribonucleoside triphosphate binding;GO:0043167//ion binding;GO:0043168//anion binding;GO:0036094//small molecule binding;GO:19…	GO:0006810//transport;GO:0016192//vesicle-mediated transport;GO:0051179//localization;GO:0006897//endocytosis;GO:0051234//establishment of localization
ENSMUST00000072621	0	87.36	0.001	1.455	10.5068034377956	0.00354884637832532	0.31706076091433	no	Kat7	K(lysine) acetyltransferase 7 [Source:MGI Symbol;Acc:MGI:2182799]	-	-	-	-	GO:0043228//non-membrane-bounded organelle;GO:0005737//cytoplasm;GO:0044422//organelle part;GO:0044424//intracellular part;GO:0044446//intracellular organelle part;GO:0044427//chromosomal part;GO:0000123//histone acetyltransferase complex;GO:0005622//intracellular;GO:0043227//membrane-bounded organelle;GO:1902493//acetyltransferase complex;GO:0044444//cytoplasmic part;GO:0044428//nuclear part;GO:…	GO:0016410//N-acyltransferase activity;GO:0061733//peptide-lysine-N-acetyltransferase activity;GO:0046872//metal ion binding;GO:0043167//ion binding;GO:0042393//histone binding;GO:1901363//heterocyclic compound binding;GO:0003690//double-stranded DNA binding;GO:0008270//zinc ion binding;GO:0003677//DNA binding;GO:0001067//regulatory region nucleic acid binding;GO:0003824//catalytic activity;GO:19…	GO:1903506//regulation of nucleic acid-templated transcription;GO:0010638//positive regulation of organelle organization;GO:0009719//response to endogenous stimulus;GO:0043981//histone H4-K5 acetylation;GO:0034645//cellular macromolecule biosynthetic process;GO:0006807//nitrogen compound metabolic process;GO:0045934//negative regulation of nucleobase-containing compound metabolic process;GO:00102…
ENSMUST00000072939	18	0	0.125	0.001	-6.96578428466209	0.0317362011590831	1	no	Slc6a2	solute carrier family 6 (neurotransmitter transporter, noradrenalin), member 2 [Source:MGI Symbol;Acc:MGI:1270850]	-	-	-	-	GO:0005886//plasma membrane;GO:0043005//neuron projection;GO:0044459//plasma membrane part;GO:0045121//membrane raft;GO:0097060//synaptic membrane;GO:0044456//synapse part;GO:0031224//intrinsic component of membrane;GO:0044298//cell body membrane;GO:0032809//neuronal cell body membrane;GO:0071944//cell periphery;GO:0098589//membrane region;GO:0098805//whole membrane;GO:0016020//membrane;GO:004299…	GO:0043169//cation binding;GO:0022804//active transmembrane transporter activity;GO:0008519//ammonium transmembrane transporter activity;GO:0015075//ion transmembrane transporter activity;GO:0043014//alpha-tubulin binding;GO:0015370//solute:sodium symporter activity;GO:0015081//sodium ion transmembrane transporter activity;GO:0022890//inorganic cation transmembrane transporter activity;GO:0015631…	GO:0090494//dopamine uptake;GO:0001504//neurotransmitter uptake;GO:0032501//multicellular organismal process;GO:0090493//catecholamine uptake;GO:0006811//ion transport;GO:0065007//biological regulation;GO:0007270//neuron-neuron synaptic transmission;GO:0051583//dopamine uptake involved in synaptic transmission;GO:0044700//single organism signaling;GO:0051937//catecholamine transport;GO:0007268//s…
ENSMUST00000073161	0.005	127.82	0.001	1.555	10.602698865018	7.39059330740586e-05	0.0204988183462684	yes	Gtf2ird1	general transcription factor II I repeat domain-containing 1 [Source:MGI Symbol;Acc:MGI:1861942]	Environmental Information Processing;Genetic Information Processing;Human Diseases	Transcription;Signal transduction;Infectious diseases	ko04022//cGMP - PKG signaling pathway;ko05168//Herpes simplex infection;ko03022//Basal transcription factors	K03121	GO:0043233//organelle lumen;GO:0005654//nucleoplasm;GO:0005623//cell;GO:0005829//cytosol;GO:0044444//cytoplasmic part;GO:0070013//intracellular organelle lumen;GO:0043231//intracellular membrane-bounded organelle;GO:0005737//cytoplasm;GO:0005634//nucleus;GO:0005622//intracellular;GO:0031981//nuclear lumen;GO:0044424//intracellular part;GO:0043229//intracellular organelle;GO:0043227//membrane-boun…	GO:0003677//DNA binding;GO:0003700//transcription factor activity, sequence-specific DNA binding;GO:0001071//nucleic acid binding transcription factor activity;GO:0097159//organic cyclic compound binding;GO:0003676//nucleic acid binding;GO:1901363//heterocyclic compound binding;GO:0005488//binding	GO:1901360//organic cyclic compound metabolic process;GO:0032501//multicellular organismal process;GO:0014733//regulation of skeletal muscle adaptation;GO:0010556//regulation of macromolecule biosynthetic process;GO:0044237//cellular metabolic process;GO:0044271//cellular nitrogen compound biosynthetic process;GO:0034654//nucleobase-containing compound biosynthetic process;GO:0031323//regulation …
ENSMUST00000074114	0	24.385	0.001	0.325	8.34429590791582	0.019272041125946	0.824927478218788	no	Gtf2ird1	general transcription factor II I repeat domain-containing 1 [Source:MGI Symbol;Acc:MGI:1861942]	Human Diseases;Environmental Information Processing;Genetic Information Processing	Transcription;Signal transduction;Infectious diseases	ko04022//cGMP - PKG signaling pathway;ko05168//Herpes simplex infection;ko03022//Basal transcription factors	K03121	GO:0044464//cell part;GO:0043231//intracellular membrane-bounded organelle;GO:0044424//intracellular part;GO:0005623//cell;GO:0070013//intracellular organelle lumen;GO:0043227//membrane-bounded organelle;GO:0031981//nuclear lumen;GO:0005654//nucleoplasm;GO:0005622//intracellular;GO:0005634//nucleus;GO:0043226//organelle;GO:0005829//cytosol;GO:0005737//cytoplasm;GO:0031974//membrane-enclosed lumen…	GO:1901363//heterocyclic compound binding;GO:0003677//DNA binding;GO:0003676//nucleic acid binding;GO:0005488//binding;GO:0001071//nucleic acid binding transcription factor activity;GO:0003700//transcription factor activity, sequence-specific DNA binding;GO:0097159//organic cyclic compound binding	GO:0043170//macromolecule metabolic process;GO:0006139//nucleobase-containing compound metabolic process;GO:0044707//single-multicellular organism process;GO:0018130//heterocycle biosynthetic process;GO:0044271//cellular nitrogen compound biosynthetic process;GO:0090257//regulation of muscle system process;GO:0031323//regulation of cellular metabolic process;GO:0007275//multicellular organism dev…
ENSMUST00000074246	246.725	32.915	3.47	0.45	-2.94693875624859	0.0452658623822585	1	no	Birc2	baculoviral IAP repeat-containing 2 [Source:MGI Symbol;Acc:MGI:1197009]	Organismal Systems;Genetic Information Processing;Environmental Information Processing;Human Diseases;Cellular Processes	Cancers;Cell growth and death;Immune system;Infectious diseases;Folding, sorting and degradation;Signal transduction;Cellular commiunity	ko05200//Pathways in cancer;ko04510//Focal adhesion;ko05202//Transcriptional misregulation in cancers;ko04120//Ubiquitin mediated proteolysis;ko04390//Hippo signaling pathway;ko04668//TNF signaling pathway;ko04064//NF-kappa B signaling pathway;ko05145//Toxoplasmosis;ko04210//Apoptosis;ko05222//Small cell lung cancer;ko04621//NOD-like receptor signaling pathway	K16060	GO:0000803//sex chromosome;GO:0005887//integral component of plasma membrane;GO:0043226//organelle;GO:0044424//intracellular part;GO:0005622//intracellular;GO:0032991//macromolecular complex;GO:0031224//intrinsic component of membrane;GO:0043235//receptor complex;GO:0071944//cell periphery;GO:0098562//cytoplasmic side of membrane;GO:0044464//cell part;GO:0043229//intracellular organelle;GO:000573…	GO:0004857//enzyme inhibitor activity;GO:0003824//catalytic activity;GO:0005515//protein binding;GO:0046872//metal ion binding;GO:0098772//molecular function regulator;GO:0003712//transcription cofactor activity;GO:0004869//cysteine-type endopeptidase inhibitor activity;GO:0061135//endopeptidase regulator activity;GO:0043167//ion binding;GO:0000989//transcription factor activity, transcription fa…	GO:1902531//regulation of intracellular signal transduction;GO:0070271//protein complex biogenesis;GO:0031326//regulation of cellular biosynthetic process;GO:0001890//placenta development;GO:0009987//cellular process;GO:0022607//cellular component assembly;GO:0043412//macromolecule modification;GO:0016265//death;GO:0044248//cellular catabolic process;GO:0051259//protein oligomerization;GO:1903322…
ENSMUST00000074322	29.195	0	0.655	0.001	-9.35535109642481	0.012192332716597	0.648816403226815	no	Zfp568	zinc finger protein 568 [Source:MGI Symbol;Acc:MGI:2142347]	-	-	-	-	GO:0005634//nucleus;GO:0044464//cell part;GO:0044424//intracellular part;GO:0005622//intracellular;GO:0043229//intracellular organelle;GO:0043226//organelle;GO:0043231//intracellular membrane-bounded organelle;GO:0043227//membrane-bounded organelle;GO:0005623//cell	GO:0001067//regulatory region nucleic acid binding;GO:0001222//transcription corepressor binding;GO:0000975//regulatory region DNA binding;GO:0003676//nucleic acid binding;GO:0005515//protein binding;GO:0044212//transcription regulatory region DNA binding;GO:0001221//transcription cofactor binding;GO:0003690//double-stranded DNA binding;GO:1990837//sequence-specific double-stranded DNA binding;GO…	GO:2001141//regulation of RNA biosynthetic process;GO:0016331//morphogenesis of embryonic epithelium;GO:0000003//reproduction;GO:0009653//anatomical structure morphogenesis;GO:0048608//reproductive structure development;GO:0001840//neural plate development;GO:0043009//chordate embryonic development;GO:0006355//regulation of transcription, DNA-templated;GO:0032502//developmental process;GO:0006357…
ENSMUST00000074339	0	29.01	0.001	0.575	9.16741814583174	0.00976323236938494	0.569190228515798	no	Tars2	threonyl-tRNA synthetase 2, mitochondrial (putative) [Source:MGI Symbol;Acc:MGI:1919057]	Genetic Information Processing	Translation	ko00970//Aminoacyl-tRNA biosynthesis	K01868	GO:0005623//cell;GO:0044424//intracellular part;GO:0044464//cell part;GO:0005622//intracellular;GO:0005737//cytoplasm	GO:0032559//adenyl ribonucleotide binding;GO:0036094//small molecule binding;GO:0043167//ion binding;GO:0001882//nucleoside binding;GO:0016876//ligase activity, forming aminoacyl-tRNA and related compounds;GO:0003824//catalytic activity;GO:0005488//binding;GO:0097159//organic cyclic compound binding;GO:0032553//ribonucleotide binding;GO:0016874//ligase activity;GO:0004829//threonine-tRNA ligase a…	GO:0044238//primary metabolic process;GO:0009059//macromolecule biosynthetic process;GO:0044710//single-organism metabolic process;GO:0019538//protein metabolic process;GO:0043170//macromolecule metabolic process;GO:0006139//nucleobase-containing compound metabolic process;GO:0006518//peptide metabolic process;GO:1901566//organonitrogen compound biosynthetic process;GO:0016070//RNA metabolic proc…
ENSMUST00000074371	0	145.705	0.001	3.35	11.7099453802325	0.000903193854777922	0.129513454487604	no	Pdcd4	programmed cell death 4 [Source:MGI Symbol;Acc:MGI:107490]	Human Diseases	Cancers	ko05205//Proteoglycans in cancer;ko05206//MicroRNAs in cancer	K16865	GO:0005623//cell;GO:0044464//cell part;GO:0043227//membrane-bounded organelle;GO:0005634//nucleus;GO:0005829//cytosol;GO:0043226//organelle;GO:0005737//cytoplasm;GO:0005622//intracellular;GO:0043229//intracellular organelle;GO:0043231//intracellular membrane-bounded organelle;GO:0044444//cytoplasmic part;GO:0044424//intracellular part	GO:0097159//organic cyclic compound binding;GO:0005515//protein binding;GO:0003676//nucleic acid binding;GO:0003723//RNA binding;GO:0005488//binding;GO:1901363//heterocyclic compound binding	GO:0050727//regulation of inflammatory response;GO:0048660//regulation of smooth muscle cell proliferation;GO:0044767//single-organism developmental process;GO:0023051//regulation of signaling;GO:0048662//negative regulation of smooth muscle cell proliferation;GO:0009719//response to endogenous stimulus;GO:0080090//regulation of primary metabolic process;GO:0050896//response to stimulus;GO:004852…
ENSMUST00000074653	0	94.08	0.001	1.015	9.98726401207254	0.0028838451353102	0.284335739929921	no	8030462N17Rik	RIKEN cDNA 8030462N17 gene [Source:MGI Symbol;Acc:MGI:2444951]	-	-	-	-	-	-	-
ENSMUST00000074802	23.18	0	0.3	0.001	-8.22881869049588	0.0185444719671476	0.808828502342429	no	Scml2	Scm polycomb group protein like 2 [Source:MGI Symbol;Acc:MGI:1340042]	-	-	-	-	GO:0043226//organelle;GO:0044428//nuclear part;GO:0031981//nuclear lumen;GO:0044454//nuclear chromosome part;GO:0000790//nuclear chromatin;GO:0001741//XY body;GO:0044422//organelle part;GO:0044424//intracellular part;GO:0043229//intracellular organelle;GO:0044446//intracellular organelle part;GO:0032991//macromolecular complex;GO:0031974//membrane-enclosed lumen;GO:0000228//nuclear chromosome;GO:…	GO:0005515//protein binding;GO:0005488//binding	GO:0010556//regulation of macromolecule biosynthetic process;GO:0016567//protein ubiquitination;GO:0043412//macromolecule modification;GO:1902589//single-organism organelle organization;GO:0033522//histone H2A ubiquitination;GO:0006513//protein monoubiquitination;GO:0016265//death;GO:0043170//macromolecule metabolic process;GO:0031326//regulation of cellular biosynthetic process;GO:0051641//cellu…
ENSMUST00000074846	442.765	1944.775	5.965	29.06	2.28444065993761	1.19785596430904e-09	1.49508758745281e-06	yes	Hsph1	heat shock 105kDa/110kDa protein 1 [Source:MGI Symbol;Acc:MGI:105053]	Genetic Information Processing	Folding, sorting and degradation	ko04141//Protein processing in endoplasmic reticulum	K09485	GO:0005829//cytosol;GO:0044464//cell part;GO:0043226//organelle;GO:0099513//polymeric cytoskeletal fiber;GO:0005622//intracellular;GO:0043233//organelle lumen;GO:0005874//microtubule;GO:0005654//nucleoplasm;GO:0044422//organelle part;GO:0044430//cytoskeletal part;GO:0044424//intracellular part;GO:0043228//non-membrane-bounded organelle;GO:0005634//nucleus;GO:0031974//membrane-enclosed lumen;GO:00…	GO:0043014//alpha-tubulin binding;GO:0017076//purine nucleotide binding;GO:0043167//ion binding;GO:0032555//purine ribonucleotide binding;GO:0000774//adenyl-nucleotide exchange factor activity;GO:0060590//ATPase regulator activity;GO:0030554//adenyl nucleotide binding;GO:0098772//molecular function regulator;GO:0035639//purine ribonucleoside triphosphate binding;GO:0001882//nucleoside binding;GO:…	GO:1901214//regulation of neuron death;GO:0051251//positive regulation of lymphocyte activation;GO:0006457//protein folding;GO:0051128//regulation of cellular component organization;GO:0050863//regulation of T cell activation;GO:0065009//regulation of molecular function;GO:0051133//regulation of NK T cell activation;GO:0006950//response to stress;GO:0051085//chaperone mediated protein folding req…
ENSMUST00000075144	0	33.005	0.001	0.215	7.74819284958946	0.0104087497237604	0.594074154415104	no	Nrp2	neuropilin 2 [Source:MGI Symbol;Acc:MGI:1100492]	-	-	-	-	GO:0031224//intrinsic component of membrane;GO:0044425//membrane part;GO:0005623//cell;GO:0005886//plasma membrane;GO:0043005//neuron projection;GO:0071944//cell periphery;GO:0097458//neuron part;GO:0042995//cell projection;GO:0016020//membrane;GO:0016021//integral component of membrane;GO:0044464//cell part;GO:0030424//axon	GO:0008201//heparin binding;GO:0016773//phosphotransferase activity, alcohol group as acceptor;GO:0005539//glycosaminoglycan binding;GO:0003824//catalytic activity;GO:0005515//protein binding;GO:0046872//metal ion binding;GO:0099600//transmembrane receptor activity;GO:0005021//vascular endothelial growth factor-activated receptor activity;GO:0060089//molecular transducer activity;GO:0043167//ion …	GO:0021610//facial nerve morphogenesis;GO:0034097//response to cytokine;GO:0003002//regionalization;GO:0021824//cerebral cortex tangential migration using cell-axon interactions;GO:0009880//embryonic pattern specification;GO:0050794//regulation of cellular process;GO:0007420//brain development;GO:0048666//neuron development;GO:0009790//embryo development;GO:0061549//sympathetic ganglion developme…
ENSMUST00000075326	78.25	5.205	1.945	0.125	-3.95977015521147	0.0318956714276687	1	no	Fnbp1	formin binding protein 1 [Source:MGI Symbol;Acc:MGI:109606]	-	-	-	-	-	GO:0005515//protein binding;GO:0005488//binding	GO:0006810//transport;GO:0051179//localization;GO:0006897//endocytosis;GO:0051234//establishment of localization;GO:0016192//vesicle-mediated transport
ENSMUST00000075351	22.5	0	1.595	0.001	-10.6393407086522	0.047263620376992	1	no	Pip	prolactin induced protein [Source:MGI Symbol;Acc:MGI:102696]	-	-	-	-	GO:0098589//membrane region;GO:0005634//nucleus;GO:0043229//intracellular organelle;GO:0016020//membrane;GO:0045177//apical part of cell;GO:0016324//apical plasma membrane;GO:0043227//membrane-bounded organelle;GO:0044421//extracellular region part;GO:0043231//intracellular membrane-bounded organelle;GO:0043226//organelle;GO:0005623//cell;GO:0044425//membrane part;GO:0098805//whole membrane;GO:00…	GO:0016787//hydrolase activity;GO:0004190//aspartic-type endopeptidase activity;GO:0070011//peptidase activity, acting on L-amino acid peptides;GO:0005515//protein binding;GO:0019865//immunoglobulin binding;GO:0044877//macromolecular complex binding;GO:0005488//binding;GO:0032403//protein complex binding;GO:0003824//catalytic activity;GO:0019864//IgG binding;GO:0046983//protein dimerization activ…	GO:0050794//regulation of cellular process;GO:0050913//sensory perception of bitter taste;GO:0010628//positive regulation of gene expression;GO:0010604//positive regulation of macromolecule metabolic process;GO:0019538//protein metabolic process;GO:0050912//detection of chemical stimulus involved in sensory perception of taste;GO:0008152//metabolic process;GO:0050907//detection of chemical stimul…
ENSMUST00000075767	0	67.375	0.001	0.48	8.90689059560852	0.000240205683062103	0.0492224466507633	yes	Frmd4a	FERM domain containing 4A [Source:MGI Symbol;Acc:MGI:1919850]	-	-	-	-	GO:0043228//non-membrane-bounded organelle;GO:0044424//intracellular part;GO:0044464//cell part;GO:0070160//occluding junction;GO:0043226//organelle;GO:0005737//cytoplasm;GO:0070161//anchoring junction;GO:0043232//intracellular non-membrane-bounded organelle;GO:0005623//cell;GO:0005912//adherens junction;GO:0005911//cell-cell junction;GO:0030054//cell junction;GO:0005622//intracellular;GO:0043296…	GO:0005488//binding;GO:0060090//binding, bridging;GO:0030674//protein binding, bridging;GO:0005515//protein binding	GO:1904951//positive regulation of establishment of protein localization;GO:0030010//establishment of cell polarity;GO:0050709//negative regulation of protein secretion;GO:0051051//negative regulation of transport;GO:0048523//negative regulation of cellular process;GO:0032879//regulation of localization;GO:0044763//single-organism cellular process;GO:0090162//establishment of epithelial cell pola…
ENSMUST00000076085	76.855	0	1.215	0.001	-10.2467405984931	0.000215929693110307	0.0457854319931731	yes	Ccdc186	coiled-coil domain containing 186 [Source:MGI Symbol;Acc:MGI:2445022]	-	-	-	-	GO:0005575//cellular_component	GO:0003674//molecular_function	GO:0051707//response to other organism;GO:0043207//response to external biotic stimulus;GO:0050896//response to stimulus;GO:0009617//response to bacterium;GO:0009607//response to biotic stimulus;GO:0009605//response to external stimulus;GO:0051704//multi-organism process
ENSMUST00000077659	24.35	0	0.155	0.001	-7.27612440527424	0.0160155942566927	0.751721307075421	no	Atp10b	ATPase, class V, type 10B [Source:MGI Symbol;Acc:MGI:2442688]	-	-	-	-	GO:0043226//organelle;GO:0005623//cell;GO:0016021//integral component of membrane;GO:0043231//intracellular membrane-bounded organelle;GO:0044444//cytoplasmic part;GO:0012505//endomembrane system;GO:0016020//membrane;GO:0044464//cell part;GO:0044424//intracellular part;GO:0043227//membrane-bounded organelle;GO:0071944//cell periphery;GO:0005783//endoplasmic reticulum;GO:0005622//intracellular;GO:…	GO:0043169//cation binding;GO:0032550//purine ribonucleoside binding;GO:0005488//binding;GO:0000166//nucleotide binding;GO:0030554//adenyl nucleotide binding;GO:0036094//small molecule binding;GO:0035639//purine ribonucleoside triphosphate binding;GO:0005548//phospholipid transporter activity;GO:0032549//ribonucleoside binding;GO:0016818//hydrolase activity, acting on acid anhydrides, in phosphor…	GO:0065007//biological regulation;GO:0006869//lipid transport;GO:0015711//organic anion transport;GO:0045332//phospholipid translocation;GO:0016043//cellular component organization;GO:0010876//lipid localization;GO:0051179//localization;GO:0006811//ion transport;GO:0097035//regulation of membrane lipid distribution;GO:0015748//organophosphate ester transport;GO:0044699//single-organism process;GO…
ENSMUST00000077890	35.885	0	0.62	0.001	-9.27612440527424	0.00570782509536398	0.417949784782932	no	Iqce	IQ motif containing E [Source:MGI Symbol;Acc:MGI:1921489]	-	-	-	-	GO:0071944//cell periphery;GO:0098805//whole membrane;GO:0016020//membrane;GO:0043234//protein complex;GO:0031090//organelle membrane;GO:0044444//cytoplasmic part;GO:0031253//cell projection membrane;GO:0098588//bounding membrane of organelle;GO:0005737//cytoplasm;GO:0044441//ciliary part;GO:0042995//cell projection;GO:0032991//macromolecular complex;GO:0005886//plasma membrane;GO:0043226//organe…	GO:0005515//protein binding;GO:0005488//binding	GO:0019222//regulation of metabolic process;GO:0045893//positive regulation of transcription, DNA-templated;GO:0031326//regulation of cellular biosynthetic process;GO:0035108//limb morphogenesis;GO:0010468//regulation of gene expression;GO:0044699//single-organism process;GO:0035107//appendage morphogenesis;GO:0051171//regulation of nitrogen compound metabolic process;GO:0080090//regulation of pr…
ENSMUST00000078049	0	146.38	0.001	1.485	10.5362472156881	7.31340434017445e-07	0.00045127813433	yes	Nfatc1	nuclear factor of activated T cells, cytoplasmic, calcineurin dependent 1 [Source:MGI Symbol;Acc:MGI:102469]	Human Diseases;Organismal Systems;Environmental Information Processing	Endocrine and metabolic diseases;Immune diseases;Endocrine system;Immune system;Development;Infectious diseases;Signal transduction	ko04010//MAPK signaling pathway;ko05166//HTLV-I infection;ko04024//cAMP signaling pathway;ko04022//cGMP - PKG signaling pathway;ko04921//Oxytocin signaling pathway;ko04310//Wnt signaling pathway;ko04380//Osteoclast differentiation;ko05161//Hepatitis B;ko04650//Natural killer cell mediated cytotoxicity;ko04660//T cell receptor signaling pathway;ko04933//AGE-RAGE signaling pathway in diabetic compl…	K04446	-	GO:0003676//nucleic acid binding;GO:0097159//organic cyclic compound binding;GO:1901363//heterocyclic compound binding;GO:0003677//DNA binding;GO:0001071//nucleic acid binding transcription factor activity;GO:0003700//transcription factor activity, sequence-specific DNA binding;GO:0005488//binding	GO:0051171//regulation of nitrogen compound metabolic process;GO:0019219//regulation of nucleobase-containing compound metabolic process;GO:0031323//regulation of cellular metabolic process;GO:2001141//regulation of RNA biosynthetic process;GO:0010556//regulation of macromolecule biosynthetic process;GO:0050789//regulation of biological process;GO:0010468//regulation of gene expression;GO:0019222…
ENSMUST00000078137	29.78	0	0.465	0.001	-8.86108690599539	0.0108147256180886	0.603580387697347	no	Men1	multiple endocrine neoplasia 1 [Source:MGI Symbol;Acc:MGI:1316736]	Human Diseases	Cancers	ko05202//Transcriptional misregulation in cancers	K14970	GO:0044451//nucleoplasm part;GO:0005654//nucleoplasm;GO:0043231//intracellular membrane-bounded organelle;GO:0098687//chromosomal region;GO:0044428//nuclear part;GO:0044424//intracellular part;GO:0044427//chromosomal part;GO:0043229//intracellular organelle;GO:1990234//transferase complex;GO:0034708//methyltransferase complex;GO:0044446//intracellular organelle part;GO:0044454//nuclear chromosome…	GO:0003682//chromatin binding;GO:0046332//SMAD binding;GO:0043565//sequence-specific DNA binding;GO:0001067//regulatory region nucleic acid binding;GO:0030674//protein binding, bridging;GO:0070412//R-SMAD binding;GO:0003690//double-stranded DNA binding;GO:0008276//protein methyltransferase activity;GO:0003676//nucleic acid binding;GO:0008757//S-adenosylmethionine-dependent methyltransferase activ…	GO:2000112//regulation of cellular macromolecule biosynthetic process;GO:0006479//protein methylation;GO:0016570//histone modification;GO:0042221//response to chemical;GO:0051345//positive regulation of hydrolase activity;GO:0042326//negative regulation of phosphorylation;GO:0043009//chordate embryonic development;GO:0044237//cellular metabolic process;GO:0065009//regulation of molecular function…
ENSMUST00000078139	0	35.53	0.001	0.24	7.90689059560852	0.00548872293136308	0.411227402380079	no	Asph	aspartate-beta-hydroxylase [Source:MGI Symbol;Acc:MGI:1914186]	-	-	-	-	GO:0016529//sarcoplasmic reticulum;GO:0098588//bounding membrane of organelle;GO:0043227//membrane-bounded organelle;GO:0044448//cell cortex part;GO:0005938//cell cortex;GO:0016021//integral component of membrane;GO:0030176//integral component of endoplasmic reticulum membrane;GO:0012505//endomembrane system;GO:0031090//organelle membrane;GO:0031984//organelle subcompartment;GO:0044432//endoplasm…	GO:0005488//binding;GO:0004597//peptide-aspartate beta-dioxygenase activity;GO:0016706//oxidoreductase activity, acting on paired donors, with incorporation or reduction of molecular oxygen, 2-oxoglutarate as one donor, and incorporation of one atom each of oxygen into both donors;GO:0005509//calcium ion binding;GO:0043167//ion binding;GO:0003824//catalytic activity;GO:0016705//oxidoreductase act…	GO:1902578//single-organism localization;GO:0051716//cellular response to stimulus;GO:0060324//face development;GO:0019219//regulation of nucleobase-containing compound metabolic process;GO:1904062//regulation of cation transmembrane transport;GO:0033157//regulation of intracellular protein transport;GO:0009966//regulation of signal transduction;GO:0051128//regulation of cellular component organi…
ENSMUST00000078185	2.805	67.655	0.04	0.975	4.60733031374961	0.0195498799579059	0.829308067315685	no	Nfic	nuclear factor I/C [Source:MGI Symbol;Acc:MGI:109591]	-	-	-	-	GO:0001650//fibrillar center;GO:0044464//cell part;GO:0043232//intracellular non-membrane-bounded organelle;GO:0043231//intracellular membrane-bounded organelle;GO:0044424//intracellular part;GO:0044428//nuclear part;GO:0043228//non-membrane-bounded organelle;GO:0043233//organelle lumen;GO:0031974//membrane-enclosed lumen;GO:0044422//organelle part;GO:0043229//intracellular organelle;GO:0005622//…	GO:1990837//sequence-specific double-stranded DNA binding;GO:0001012//RNA polymerase II regulatory region DNA binding;GO:0001228//transcriptional activator activity, RNA polymerase II transcription regulatory region sequence-specific binding;GO:0000981//RNA polymerase II transcription factor activity, sequence-specific DNA binding;GO:0000976//transcription regulatory region sequence-specific DNA …	GO:0051252//regulation of RNA metabolic process;GO:0080090//regulation of primary metabolic process;GO:0046483//heterocycle metabolic process;GO:2001141//regulation of RNA biosynthetic process;GO:1902680//positive regulation of RNA biosynthetic process;GO:0048518//positive regulation of biological process;GO:0065007//biological regulation;GO:0009059//macromolecule biosynthetic process;GO:0010604/…
ENSMUST00000078267	2057.5	713.5	145.37	54.045	-1.42749651346882	0.000722329342955968	0.110191341267933	no	Hist3h2ba	histone cluster 3, H2ba [Source:MGI Symbol;Acc:MGI:1925553]	Human Diseases	Substance dependence;Cancers;Immune diseases	ko05203//Viral carcinogenesis;ko05034//Alcoholism;ko05322//Systemic lupus erythematosus	K11252	GO:0005829//cytosol;GO:0044815//DNA packaging complex;GO:0005623//cell;GO:0044464//cell part;GO:0044427//chromosomal part;GO:0031974//membrane-enclosed lumen;GO:0043229//intracellular organelle;GO:0005634//nucleus;GO:0043228//non-membrane-bounded organelle;GO:0031981//nuclear lumen;GO:0044424//intracellular part;GO:0070013//intracellular organelle lumen;GO:0000785//chromatin;GO:0043233//organelle…	GO:0005515//protein binding;GO:0003677//DNA binding;GO:0005488//binding;GO:0046983//protein dimerization activity;GO:0003676//nucleic acid binding;GO:1901363//heterocyclic compound binding;GO:0097159//organic cyclic compound binding;GO:0046982//protein heterodimerization activity	GO:0022607//cellular component assembly;GO:0065004//protein-DNA complex assembly;GO:0071103//DNA conformation change;GO:0006333//chromatin assembly or disassembly;GO:0006461//protein complex assembly;GO:0071822//protein complex subunit organization;GO:0016043//cellular component organization;GO:0070271//protein complex biogenesis;GO:0043933//macromolecular complex subunit organization;GO:0031497/…
ENSMUST00000078673	0	31.32	0.001	0.16	7.32192809488736	0.00777603446668008	0.494264190788353	no	Samd12	sterile alpha motif domain containing 12 [Source:MGI Symbol;Acc:MGI:2444518]	-	-	-	-	GO:0005575//cellular_component	GO:0003674//molecular_function;GO:0005488//binding;GO:0005515//protein binding	GO:0008150//biological_process
ENSMUST00000078845	5234.345	2129.21	359.02	157.93	-1.18477896670884	0.000297970339478179	0.0578230922383838	no	Gmfg	glia maturation factor, gamma [Source:MGI Symbol;Acc:MGI:1927135]	-	-	-	-	GO:0030479//actin cortical patch;GO:0099568//cytoplasmic region;GO:0044422//organelle part;GO:0030864//cortical actin cytoskeleton;GO:0005856//cytoskeleton;GO:0015629//actin cytoskeleton;GO:0044444//cytoplasmic part;GO:0005622//intracellular;GO:0005737//cytoplasm;GO:0044448//cell cortex part;GO:0030863//cortical cytoskeleton;GO:0005623//cell;GO:0071944//cell periphery;GO:0043232//intracellular no…	GO:0003779//actin binding;GO:0032403//protein complex binding;GO:0071933//Arp2/3 complex binding;GO:0008092//cytoskeletal protein binding;GO:0005102//receptor binding;GO:0005515//protein binding;GO:0008083//growth factor activity;GO:0005488//binding;GO:0044877//macromolecular complex binding	GO:0032535//regulation of cellular component size;GO:0032271//regulation of protein polymerization;GO:0009987//cellular process;GO:0051128//regulation of cellular component organization;GO:0030833//regulation of actin filament polymerization;GO:0071846//actin filament debranching;GO:0032970//regulation of actin filament-based process;GO:0050789//regulation of biological process;GO:0051129//negati…
ENSMUST00000078988	45.935	0	0.49	0.001	-8.93663793900257	0.0263776829130379	0.964763048495068	no	Lpp	LIM domain containing preferred translocation partner in lipoma [Source:MGI Symbol;Acc:MGI:2441849]	-	-	-	-	GO:0030054//cell junction;GO:0005925//focal adhesion;GO:0043227//membrane-bounded organelle;GO:0005829//cytosol;GO:0005622//intracellular;GO:0005912//adherens junction;GO:0044464//cell part;GO:0043231//intracellular membrane-bounded organelle;GO:0044424//intracellular part;GO:0005634//nucleus;GO:0070161//anchoring junction;GO:0005737//cytoplasm;GO:0030055//cell-substrate junction;GO:0005924//cell…	GO:0005515//protein binding;GO:0043169//cation binding;GO:0005488//binding;GO:0043167//ion binding;GO:0046872//metal ion binding	GO:0007155//cell adhesion;GO:0022610//biological adhesion
ENSMUST00000079314	64.08	0	0.68	0.001	-9.4093909361377	0.00056916464979293	0.0927518820098758	no	Gmfb	glia maturation factor, beta [Source:MGI Symbol;Acc:MGI:1927133]	-	-	-	-	GO:0005623//cell;GO:0043229//intracellular organelle;GO:0044464//cell part;GO:0044430//cytoskeletal part;GO:0099568//cytoplasmic region;GO:0043228//non-membrane-bounded organelle;GO:0015629//actin cytoskeleton;GO:0043232//intracellular non-membrane-bounded organelle;GO:0030863//cortical cytoskeleton;GO:0043226//organelle;GO:0061645//endocytic patch;GO:0005938//cell cortex;GO:0005856//cytoskeleton…	GO:0044877//macromolecular complex binding;GO:0005488//binding;GO:0003779//actin binding;GO:0008083//growth factor activity;GO:0008092//cytoskeletal protein binding;GO:0032403//protein complex binding;GO:0071933//Arp2/3 complex binding;GO:0005515//protein binding;GO:0005102//receptor binding	GO:0007626//locomotory behavior;GO:0044699//single-organism process;GO:0023051//regulation of signaling;GO:0032956//regulation of actin cytoskeleton organization;GO:0043254//regulation of protein complex assembly;GO:0009987//cellular process;GO:0016043//cellular component organization;GO:0050794//regulation of cellular process;GO:0050877//neurological system process;GO:0050789//regulation of biol…
ENSMUST00000079391	27.655	0	0.285	0.001	-8.1548181090521	0.0141591150154287	0.697390384230772	no	Cald1	caldesmon 1 [Source:MGI Symbol;Acc:MGI:88250]	Organismal Systems	Circulatory system	ko04270//Vascular smooth muscle contraction	K12327	GO:0036477//somatodendritic compartment;GO:0005623//cell;GO:0043228//non-membrane-bounded organelle;GO:0044309//neuron spine;GO:0043232//intracellular non-membrane-bounded organelle;GO:0099513//polymeric cytoskeletal fiber;GO:0016020//membrane;GO:0099568//cytoplasmic region;GO:0097458//neuron part;GO:0044448//cell cortex part;GO:0099572//postsynaptic specialization;GO:0044446//intracellular organ…	GO:0008092//cytoskeletal protein binding;GO:0005488//binding;GO:0005515//protein binding;GO:0017022//myosin binding;GO:0003779//actin binding;GO:0005516//calmodulin binding	GO:0071822//protein complex subunit organization;GO:0006937//regulation of muscle contraction;GO:0051098//regulation of binding;GO:0043393//regulation of protein binding;GO:0032092//positive regulation of protein binding;GO:0090257//regulation of muscle system process;GO:1902589//single-organism organelle organization;GO:0022607//cellular component assembly;GO:0007010//cytoskeleton organization;G…
ENSMUST00000079424	2.635	170.525	0.035	2.625	6.22881869049588	2.10354937237719e-05	0.00740530284821864	yes	Ggta1	glycoprotein galactosyltransferase alpha 1, 3 [Source:MGI Symbol;Acc:MGI:95704]	Metabolism	Glycan biosynthesis and metabolism	ko00601//Glycosphingolipid biosynthesis - lacto and neolacto series	K00743	GO:0044425//membrane part;GO:0031224//intrinsic component of membrane;GO:0016021//integral component of membrane;GO:0016020//membrane	GO:0016757//transferase activity, transferring glycosyl groups;GO:0003824//catalytic activity;GO:0016740//transferase activity;GO:0016758//transferase activity, transferring hexosyl groups	GO:0071704//organic substance metabolic process;GO:0005975//carbohydrate metabolic process;GO:0044238//primary metabolic process;GO:0008152//metabolic process
ENSMUST00000079431	17.74	0	0.345	0.001	-8.43045255166553	0.0339634440297164	1	no	Kcnip2	Kv channel-interacting protein 2 [Source:MGI Symbol;Acc:MGI:2135916]	-	-	-	-	-	GO:0005488//binding;GO:0005509//calcium ion binding;GO:0043167//ion binding;GO:0046872//metal ion binding;GO:0043169//cation binding	-
ENSMUST00000079451	0	54.64	0.001	0.835	9.70563238736141	0.000670956631856408	0.104219028475016	no	Kcnk2	potassium channel, subfamily K, member 2 [Source:MGI Symbol;Acc:MGI:109366]	Organismal Systems	Digestive system	ko04971//Gastric acid secretion	K04913	GO:0044425//membrane part;GO:0031224//intrinsic component of membrane;GO:0016021//integral component of membrane;GO:0016020//membrane	GO:0046873//metal ion transmembrane transporter activity;GO:0022857//transmembrane transporter activity;GO:0005267//potassium channel activity;GO:0022838//substrate-specific channel activity;GO:0008324//cation transmembrane transporter activity;GO:0005261//cation channel activity;GO:0005215//transporter activity;GO:0005216//ion channel activity;GO:0022892//substrate-specific transporter activity;…	GO:0051179//localization;GO:1902578//single-organism localization;GO:0051234//establishment of localization;GO:0044699//single-organism process;GO:0034220//ion transmembrane transport;GO:0055085//transmembrane transport;GO:0006810//transport;GO:0009987//cellular process;GO:0098660//inorganic ion transmembrane transport;GO:0006811//ion transport;GO:0006812//cation transport;GO:0098655//cation tran…
ENSMUST00000079589	0	274.995	0.001	4.015	11.9711842724047	1.81116865129629e-11	3.42985379282379e-08	yes	Ubtf	upstream binding transcription factor, RNA polymerase I [Source:MGI Symbol;Acc:MGI:98512]	-	-	-	-	GO:0005623//cell;GO:0043229//intracellular organelle;GO:0044424//intracellular part;GO:0005622//intracellular;GO:0044464//cell part;GO:0005634//nucleus;GO:0043227//membrane-bounded organelle;GO:0043226//organelle;GO:0043231//intracellular membrane-bounded organelle	GO:0097159//organic cyclic compound binding;GO:0003676//nucleic acid binding;GO:1901363//heterocyclic compound binding;GO:0005488//binding;GO:0003677//DNA binding	GO:0034641//cellular nitrogen compound metabolic process;GO:0032774//RNA biosynthetic process;GO:0006351//transcription, DNA-templated;GO:0006139//nucleobase-containing compound metabolic process;GO:0001188//RNA polymerase I transcriptional preinitiation complex assembly;GO:0006361//transcription initiation from RNA polymerase I promoter;GO:0044238//primary metabolic process;GO:0034622//cellular …
ENSMUST00000079719	17.36	0	0.155	0.001	-7.27612440527424	0.0352226375662123	1	no	Tbx3	T-box 3 [Source:MGI Symbol;Acc:MGI:98495]	Cellular Processes	Cellular commiunity	ko04550//Signaling pathways regulating pluripotency of stem cells	K10177	GO:0005622//intracellular;GO:0043227//membrane-bounded organelle;GO:0005634//nucleus;GO:0005623//cell;GO:0043226//organelle;GO:0044424//intracellular part;GO:0043231//intracellular membrane-bounded organelle;GO:0043229//intracellular organelle;GO:0044464//cell part	GO:0001159//core promoter proximal region DNA binding;GO:0000981//RNA polymerase II transcription factor activity, sequence-specific DNA binding;GO:0003677//DNA binding;GO:0008134//transcription factor binding;GO:0001085//RNA polymerase II transcription factor binding;GO:0044212//transcription regulatory region DNA binding;GO:0001071//nucleic acid binding transcription factor activity;GO:0005488/…	GO:0031326//regulation of cellular biosynthetic process;GO:0048869//cellular developmental process;GO:0008595//anterior/posterior axis specification, embryo;GO:0045892//negative regulation of transcription, DNA-templated;GO:0051239//regulation of multicellular organismal process;GO:0055006//cardiac cell development;GO:1903507//negative regulation of nucleic acid-templated transcription;GO:0009792…
ENSMUST00000079793	56.5	222.88	3.52	14.215	2.01376676504023	0.0352679981382954	1	no	Pth	parathyroid hormone [Source:MGI Symbol;Acc:MGI:97799]	Environmental Information Processing	Signaling molecules and interaction	ko04080//Neuroactive ligand-receptor interaction	K05261	GO:0005623//cell;GO:0005576//extracellular region;GO:0044421//extracellular region part;GO:0005615//extracellular space	GO:0003700//transcription factor activity, sequence-specific DNA binding;GO:0005179//hormone activity;GO:0031856//parathyroid hormone receptor binding;GO:0005102//receptor binding;GO:0005488//binding;GO:0047485//protein N-terminus binding;GO:0000981//RNA polymerase II transcription factor activity, sequence-specific DNA binding;GO:0004871//signal transducer activity;GO:0098772//molecular function…	GO:0044249//cellular biosynthetic process;GO:0043085//positive regulation of catalytic activity;GO:0071107//response to parathyroid hormone;GO:1901700//response to oxygen-containing compound;GO:0060191//regulation of lipase activity;GO:0033280//response to vitamin D;GO:0010906//regulation of glucose metabolic process;GO:0031326//regulation of cellular biosynthetic process;GO:0042981//regulation o…
ENSMUST00000079945	16.755	0	0.12	0.001	-6.90689059560852	0.0361785346375869	1	no	Phex	phosphate regulating endopeptidase homolog, X-linked [Source:MGI Symbol;Acc:MGI:107489]	-	-	-	-	GO:0012505//endomembrane system;GO:0005623//cell;GO:0005622//intracellular;GO:0071944//cell periphery;GO:0005794//Golgi apparatus;GO:0048471//perinuclear region of cytoplasm;GO:0044444//cytoplasmic part;GO:0044464//cell part;GO:0016021//integral component of membrane;GO:0043231//intracellular membrane-bounded organelle;GO:0005886//plasma membrane;GO:0043226//organelle;GO:0016020//membrane;GO:0044…	GO:0070011//peptidase activity, acting on L-amino acid peptides;GO:0003824//catalytic activity;GO:0004175//endopeptidase activity;GO:0046872//metal ion binding;GO:0008237//metallopeptidase activity;GO:0043167//ion binding;GO:0005488//binding;GO:0004222//metalloendopeptidase activity;GO:0008233//peptidase activity;GO:0016787//hydrolase activity;GO:0043169//cation binding	GO:0044767//single-organism developmental process;GO:0044699//single-organism process;GO:0071107//response to parathyroid hormone;GO:0007584//response to nutrient;GO:0060541//respiratory system development;GO:0019637//organophosphate metabolic process;GO:0031667//response to nutrient levels;GO:1904383//response to sodium phosphate;GO:0097305//response to alcohol;GO:0006793//phosphorus metabolic p…
ENSMUST00000079949	2852.41	1130.245	47.99	20.315	-1.24018844848511	0.00126236489601923	0.164671152873122	no	Ewsr1	Ewing sarcoma breakpoint region 1 [Source:MGI Symbol;Acc:MGI:99960]	Human Diseases	Cancers	ko05202//Transcriptional misregulation in cancers	K13209	GO:0044428//nuclear part;GO:0005886//plasma membrane;GO:0043233//organelle lumen;GO:0005623//cell;GO:0044446//intracellular organelle part;GO:0044424//intracellular part;GO:0071944//cell periphery;GO:0031974//membrane-enclosed lumen;GO:0005730//nucleolus;GO:0043231//intracellular membrane-bounded organelle;GO:0043229//intracellular organelle;GO:0070013//intracellular organelle lumen;GO:0044464//c…	GO:0003676//nucleic acid binding;GO:0005488//binding;GO:0046872//metal ion binding;GO:0005515//protein binding;GO:0005516//calmodulin binding;GO:0097159//organic cyclic compound binding;GO:0043169//cation binding;GO:0003723//RNA binding;GO:0043167//ion binding;GO:0042802//identical protein binding;GO:1901363//heterocyclic compound binding	GO:0051171//regulation of nitrogen compound metabolic process;GO:0010556//regulation of macromolecule biosynthetic process;GO:0080090//regulation of primary metabolic process;GO:0060255//regulation of macromolecule metabolic process;GO:2001141//regulation of RNA biosynthetic process;GO:0050789//regulation of biological process;GO:0019222//regulation of metabolic process;GO:2000112//regulation of …
ENSMUST00000080449	0	57.51	0.001	1.105	10.1098306542788	0.000542145067691357	0.0907729354496157	no	Hspa2	heat shock protein 2 [Source:MGI Symbol;Acc:MGI:96243]	Genetic Information Processing;Environmental Information Processing;Organismal Systems;Cellular Processes;Human Diseases	Infectious diseases;Signal transduction;Neurodegenerative diseases;Transport and catabolism;Aging;Endocrine system;Transcription;Folding, sorting and degradation;Immune system	ko04144//Endocytosis;ko04010//MAPK signaling pathway;ko05169//Epstein-Barr virus infection;ko04141//Protein processing in endoplasmic reticulum;ko05164//Influenza A;ko03040//Spliceosome;ko04915//Estrogen signaling pathway;ko05162//Measles;ko05145//Toxoplasmosis;ko04612//Antigen processing and presentation;ko04213//Longevity regulating pathway - multiple species;ko05134//Legionellosis;ko05020//Pri…	K03283	GO:0043233//organelle lumen;GO:0031974//membrane-enclosed lumen;GO:0000795//synaptonemal complex;GO:0071944//cell periphery;GO:0000228//nuclear chromosome;GO:0098796//membrane protein complex;GO:0005819//spindle;GO:0044430//cytoskeletal part;GO:0031981//nuclear lumen;GO:1902495//transmembrane transporter complex;GO:0009986//cell surface;GO:0043073//germ cell nucleus;GO:0044427//chromosomal part;G…	GO:0003824//catalytic activity;GO:0017076//purine nucleotide binding;GO:0051787//misfolded protein binding;GO:0048156//tau protein binding;GO:0019899//enzyme binding;GO:0016817//hydrolase activity, acting on acid anhydrides;GO:0008092//cytoskeletal protein binding;GO:0031072//heat shock protein binding;GO:0044183//protein binding involved in protein folding;GO:0016818//hydrolase activity, acting …	GO:0051321//meiotic cell cycle;GO:0050789//regulation of biological process;GO:0010604//positive regulation of macromolecule metabolic process;GO:1904427//positive regulation of calcium ion transmembrane transport;GO:0061077//chaperone-mediated protein folding;GO:0051276//chromosome organization;GO:0032409//regulation of transporter activity;GO:0060255//regulation of macromolecule metabolic proce…
ENSMUST00000080673	0	39.775	0.001	0.145	7.17990909001493	0.0205508925090685	0.849859875612215	no	Ryr3	ryanodine receptor 3 [Source:MGI Symbol;Acc:MGI:99684]	Organismal Systems;Environmental Information Processing;Human Diseases	Neurodegenerative diseases;Endocrine system;Digestive system;Environmental adaptation;Signal transduction	ko04020//Calcium signaling pathway;ko04921//Oxytocin signaling pathway;ko05010//Alzheimer's disease;ko04713//Circadian entrainment;ko04970//Salivary secretion	K04963	GO:0043234//protein complex;GO:0044433//cytoplasmic vesicle part;GO:0043231//intracellular membrane-bounded organelle;GO:0012506//vesicle membrane;GO:0016023//cytoplasmic, membrane-bounded vesicle;GO:0034703//cation channel complex;GO:0044425//membrane part;GO:0016529//sarcoplasmic reticulum;GO:0044444//cytoplasmic part;GO:0098588//bounding membrane of organelle;GO:0005623//cell;GO:0043232//intra…	GO:0005261//cation channel activity;GO:0099600//transmembrane receptor activity;GO:0005262//calcium channel activity;GO:0004871//signal transducer activity;GO:0004888//transmembrane signaling receptor activity;GO:0005516//calmodulin binding;GO:0043167//ion binding;GO:0015085//calcium ion transmembrane transporter activity;GO:0022803//passive transmembrane transporter activity;GO:0022857//transmem…	GO:0046907//intracellular transport;GO:0044765//single-organism transport;GO:0006811//ion transport;GO:0003008//system process;GO:0070271//protein complex biogenesis;GO:0010033//response to organic substance;GO:0060402//calcium ion transport into cytosol;GO:0055085//transmembrane transport;GO:0022607//cellular component assembly;GO:0044763//single-organism cellular process;GO:0070509//calcium ion…
ENSMUST00000080732	43.39	0	0.935	0.001	-9.868822554775	0.0248190204992455	0.938712787725596	no	Zscan21	zinc finger and SCAN domain containing 21 [Source:MGI Symbol;Acc:MGI:99182]	-	-	-	-	GO:0005622//intracellular;GO:0043229//intracellular organelle;GO:0043231//intracellular membrane-bounded organelle;GO:0005623//cell;GO:0044464//cell part;GO:0043226//organelle;GO:0044424//intracellular part;GO:0043227//membrane-bounded organelle;GO:0005634//nucleus	GO:0000978//RNA polymerase II core promoter proximal region sequence-specific DNA binding;GO:0001012//RNA polymerase II regulatory region DNA binding;GO:0046872//metal ion binding;GO:0001071//nucleic acid binding transcription factor activity;GO:1901363//heterocyclic compound binding;GO:0003690//double-stranded DNA binding;GO:0000976//transcription regulatory region sequence-specific DNA binding;…	GO:0031323//regulation of cellular metabolic process;GO:0051704//multi-organism process;GO:0009889//regulation of biosynthetic process;GO:0044699//single-organism process;GO:0060255//regulation of macromolecule metabolic process;GO:0032504//multicellular organism reproduction;GO:0048468//cell development;GO:0006355//regulation of transcription, DNA-templated;GO:0032501//multicellular organismal p…
ENSMUST00000080751	35.015	0	0.245	0.001	-7.93663793900257	0.0414287674545095	1	no	Shisal1	shisa like 1 [Source:MGI Symbol;Acc:MGI:1919551]	-	-	-	-	GO:0031224//intrinsic component of membrane;GO:0016020//membrane;GO:0016021//integral component of membrane;GO:0044425//membrane part	-	-
ENSMUST00000080754	0	42.44	0.001	0.53	9.04984854945056	0.0258077199993585	0.956348425725215	no	Pknox2	Pbx/knotted 1 homeobox 2 [Source:MGI Symbol;Acc:MGI:2445415]	-	-	-	-	GO:0015630//microtubule cytoskeleton;GO:0043229//intracellular organelle;GO:0043232//intracellular non-membrane-bounded organelle;GO:0005737//cytoplasm;GO:0044428//nuclear part;GO:0044446//intracellular organelle part;GO:0044422//organelle part;GO:0044464//cell part;GO:0005623//cell;GO:0043226//organelle;GO:0043228//non-membrane-bounded organelle;GO:0043231//intracellular membrane-bounded organel…	GO:0097159//organic cyclic compound binding;GO:0008092//cytoskeletal protein binding;GO:0005515//protein binding;GO:0044212//transcription regulatory region DNA binding;GO:0003779//actin binding;GO:0003785//actin monomer binding;GO:0000975//regulatory region DNA binding;GO:0043565//sequence-specific DNA binding;GO:0003700//transcription factor activity, sequence-specific DNA binding;GO:0032403//p…	GO:2001141//regulation of RNA biosynthetic process;GO:0060255//regulation of macromolecule metabolic process;GO:0031323//regulation of cellular metabolic process;GO:0019222//regulation of metabolic process;GO:0051252//regulation of RNA metabolic process;GO:0050789//regulation of biological process;GO:0031326//regulation of cellular biosynthetic process;GO:0009889//regulation of biosynthetic proce…
ENSMUST00000081695	45.845	0	0.255	0.001	-7.99435343685886	0.0157179108046537	0.744134677215491	no	Gon4l	gon-4-like (C.elegans) [Source:MGI Symbol;Acc:MGI:1917579]	-	-	-	-	GO:0044424//intracellular part;GO:0043229//intracellular organelle;GO:0044464//cell part;GO:0043226//organelle;GO:0043231//intracellular membrane-bounded organelle;GO:0005623//cell;GO:0043227//membrane-bounded organelle;GO:0005622//intracellular;GO:0005634//nucleus	GO:0097159//organic cyclic compound binding;GO:0005488//binding;GO:0003677//DNA binding;GO:1901363//heterocyclic compound binding;GO:0003712//transcription cofactor activity;GO:0003714//transcription corepressor activity;GO:0003676//nucleic acid binding;GO:0000988//transcription factor activity, protein binding;GO:0000989//transcription factor activity, transcription factor binding	GO:0019219//regulation of nucleobase-containing compound metabolic process;GO:2000113//negative regulation of cellular macromolecule biosynthetic process;GO:0007275//multicellular organism development;GO:0045321//leukocyte activation;GO:0045934//negative regulation of nucleobase-containing compound metabolic process;GO:0032502//developmental process;GO:0002376//immune system process;GO:0030098//l…
ENSMUST00000081728	2.885	54.465	0.02	0.46	4.52356195605701	0.0273973159108257	0.983258461777705	no	Ctnnd2	catenin (cadherin associated protein), delta 2 [Source:MGI Symbol;Acc:MGI:1195966]	-	-	-	-	GO:0043204//perikaryon;GO:0044464//cell part;GO:0044297//cell body;GO:0097458//neuron part;GO:0036477//somatodendritic compartment;GO:0043025//neuronal cell body;GO:0005623//cell	GO:0005488//binding;GO:0008013//beta-catenin binding;GO:0005515//protein binding	GO:0007155//cell adhesion;GO:0023051//regulation of signaling;GO:0050808//synapse organization;GO:0048869//cellular developmental process;GO:0030154//cell differentiation;GO:0050794//regulation of cellular process;GO:0060996//dendritic spine development;GO:0048667//cell morphogenesis involved in neuron differentiation;GO:0016043//cellular component organization;GO:0097061//dendritic spine organiz…
ENSMUST00000081816	16.5	0	0.42	0.001	-8.71424551766612	0.03797621555969	1	no	Bpifb1	BPI fold containing family B, member 1 [Source:MGI Symbol;Acc:MGI:2137431]	-	-	-	-	GO:0005576//extracellular region;GO:0005615//extracellular space;GO:0044421//extracellular region part	GO:0005488//binding;GO:0008289//lipid binding	GO:0009966//regulation of signal transduction;GO:0050776//regulation of immune response;GO:0006950//response to stress;GO:0045087//innate immune response;GO:0048585//negative regulation of response to stimulus;GO:0048583//regulation of response to stimulus;GO:0002227//innate immune response in mucosa;GO:0031347//regulation of defense response;GO:0065007//biological regulation;GO:0048523//negative…
ENSMUST00000082060	79.11	0	2.075	0.001	-11.0188956211216	0.000191940498880066	0.0421978781537222	yes	Chil1	chitinase-like 1 [Source:MGI Symbol;Acc:MGI:1340899]	-	-	-	-	GO:0005623//cell;GO:0043227//membrane-bounded organelle;GO:0044421//extracellular region part;GO:0005622//intracellular;GO:0012505//endomembrane system;GO:0044464//cell part;GO:0043226//organelle;GO:0005737//cytoplasm;GO:0005576//extracellular region;GO:0005615//extracellular space;GO:0043229//intracellular organelle;GO:0043231//intracellular membrane-bounded organelle;GO:0044424//intracellular p…	GO:0008061//chitin binding;GO:0005515//protein binding;GO:0097367//carbohydrate derivative binding;GO:0005488//binding	GO:0051716//cellular response to stimulus;GO:0016265//death;GO:0060255//regulation of macromolecule metabolic process;GO:0038061//NIK/NF-kappaB signaling;GO:0007165//signal transduction;GO:0032268//regulation of cellular protein metabolic process;GO:0050790//regulation of catalytic activity;GO:0045766//positive regulation of angiogenesis;GO:0044765//single-organism transport;GO:0050663//cytokine …
ENSMUST00000082121	28.77	0	0.68	0.001	-9.4093909361377	0.0484722826040291	1	no	Glmn	glomulin, FKBP associated protein [Source:MGI Symbol;Acc:MGI:2141180]	-	-	-	-	GO:0032991//macromolecular complex;GO:0031462//Cul2-RING ubiquitin ligase complex;GO:0080008//Cul4-RING E3 ubiquitin ligase complex;GO:0000151//ubiquitin ligase complex;GO:1902494//catalytic complex;GO:0005622//intracellular;GO:0043234//protein complex;GO:0044464//cell part;GO:1990234//transferase complex;GO:0005737//cytoplasm;GO:0031463//Cul3-RING ubiquitin ligase complex;GO:0044424//intracellul…	GO:0005515//protein binding;GO:0055106//ubiquitin-protein transferase regulator activity;GO:0031625//ubiquitin protein ligase binding;GO:0030234//enzyme regulator activity;GO:0070851//growth factor receptor binding;GO:0005171//hepatocyte growth factor receptor binding;GO:0004857//enzyme inhibitor activity;GO:0055103//ligase regulator activity;GO:0098772//molecular function regulator;GO:0019899//e…	GO:0023052//signaling;GO:0070664//negative regulation of leukocyte proliferation;GO:0035239//tube morphogenesis;GO:0060429//epithelium development;GO:0035295//tube development;GO:0009792//embryo development ending in birth or egg hatching;GO:0009889//regulation of biosynthetic process;GO:0044699//single-organism process;GO:0050794//regulation of cellular process;GO:0045937//positive regulation of…
ENSMUST00000082141	0	21.32	0.001	0.4	8.64385618977473	0.0190369498906295	0.818994246335046	no	Crem	cAMP responsive element modulator [Source:MGI Symbol;Acc:MGI:88495]	Organismal Systems;Human Diseases	Infectious diseases;Circulatory system	ko05166//HTLV-I infection;ko04261//Adrenergic signaling in cardiomyocytes	K09052	GO:0005622//intracellular;GO:0043234//protein complex;GO:0005634//nucleus;GO:0043226//organelle;GO:0032991//macromolecular complex;GO:0044424//intracellular part;GO:0005623//cell;GO:0043231//intracellular membrane-bounded organelle;GO:0043227//membrane-bounded organelle;GO:0005737//cytoplasm;GO:0044464//cell part;GO:0005667//transcription factor complex;GO:0043229//intracellular organelle	GO:1990837//sequence-specific double-stranded DNA binding;GO:0097159//organic cyclic compound binding;GO:0001067//regulatory region nucleic acid binding;GO:0005515//protein binding;GO:0003677//DNA binding;GO:1901363//heterocyclic compound binding;GO:0043565//sequence-specific DNA binding;GO:0001012//RNA polymerase II regulatory region DNA binding;GO:0000977//RNA polymerase II regulatory region se…	GO:0044763//single-organism cellular process;GO:0044255//cellular lipid metabolic process;GO:0009987//cellular process;GO:0019219//regulation of nucleobase-containing compound metabolic process;GO:0048232//male gamete generation;GO:0000122//negative regulation of transcription from RNA polymerase II promoter;GO:0048609//multicellular organismal reproductive process;GO:0010629//negative regulation…
ENSMUST00000082262	11.45	498.745	0.08	3.785	5.56414948998573	4.70810578874608e-08	4.03999615166183e-05	yes	Emc1	ER membrane protein complex subunit 1 [Source:MGI Symbol;Acc:MGI:2443696]	-	-	-	-	GO:0043234//protein complex;GO:0005789//endoplasmic reticulum membrane;GO:0043226//organelle;GO:0043229//intracellular organelle;GO:0044432//endoplasmic reticulum part;GO:0044464//cell part;GO:0016021//integral component of membrane;GO:0012505//endomembrane system;GO:0005737//cytoplasm;GO:0072546//ER membrane protein complex;GO:0031090//organelle membrane;GO:0005623//cell;GO:0044424//intracellula…	-	-
ENSMUST00000084253	302.42	0	2.58	0.001	-11.3331553503106	1.9910098497962e-11	3.64474263103692e-08	yes	Epb41	erythrocyte membrane protein band 4.1 [Source:MGI Symbol;Acc:MGI:95401]	-	-	-	-	GO:0005737//cytoplasm;GO:0005886//plasma membrane;GO:0098805//whole membrane;GO:0043227//membrane-bounded organelle;GO:0099568//cytoplasmic region;GO:0071944//cell periphery;GO:0044425//membrane part;GO:0098794//postsynapse;GO:0098590//plasma membrane region;GO:0043228//non-membrane-bounded organelle;GO:0030863//cortical cytoskeleton;GO:0043231//intracellular membrane-bounded organelle;GO:0044448…	GO:0043167//ion binding;GO:0051219//phosphoprotein binding;GO:0005488//binding;GO:0030507//spectrin binding;GO:0043168//anion binding;GO:0008092//cytoskeletal protein binding;GO:0005515//protein binding;GO:0008289//lipid binding;GO:0005516//calmodulin binding;GO:0005545//1-phosphatidylinositol binding;GO:0005198//structural molecule activity;GO:0047485//protein N-terminus binding;GO:0005543//phos…	GO:0050793//regulation of developmental process;GO:1904377//positive regulation of protein localization to cell periphery;GO:0050794//regulation of cellular process;GO:0043269//regulation of ion transport;GO:0008360//regulation of cell shape;GO:0030866//cortical actin cytoskeleton organization;GO:1904776//regulation of protein localization to cell cortex;GO:0030029//actin filament-based process;G…
ENSMUST00000084460	23.435	0	0.29	0.001	-8.17990909001493	0.0211518745902251	0.862374646433544	no	Cd163l1	CD163 molecule-like 1 [Source:MGI Symbol;Acc:MGI:2443796]	-	-	-	-	GO:0005886//plasma membrane;GO:0016020//membrane;GO:0005623//cell;GO:0016021//integral component of membrane;GO:0031224//intrinsic component of membrane;GO:0009897//external side of plasma membrane;GO:0005622//intracellular;GO:0098862//cluster of actin-based cell projections;GO:0005903//brush border;GO:0098552//side of membrane;GO:0044424//intracellular part;GO:0044425//membrane part;GO:0071944//…	GO:0005044//scavenger receptor activity;GO:0060089//molecular transducer activity;GO:0003674//molecular_function;GO:0038024//cargo receptor activity;GO:0004872//receptor activity	GO:0006810//transport;GO:0051234//establishment of localization;GO:0006898//receptor-mediated endocytosis;GO:0051179//localization;GO:0006897//endocytosis;GO:0008150//biological_process;GO:0016192//vesicle-mediated transport
ENSMUST00000084509	41.475	0	0.3	0.001	-8.22881869049588	0.00443650494231303	0.363647728987981	no	Dmbt1	deleted in malignant brain tumors 1 [Source:MGI Symbol;Acc:MGI:106210]	Organismal Systems	Digestive system	ko04970//Salivary secretion	K13912	GO:0031224//intrinsic component of membrane;GO:0016021//integral component of membrane;GO:0044425//membrane part;GO:0005576//extracellular region;GO:0016020//membrane	GO:0004872//receptor activity;GO:0005044//scavenger receptor activity;GO:0038024//cargo receptor activity;GO:0060089//molecular transducer activity	GO:0006810//transport;GO:0006898//receptor-mediated endocytosis;GO:0016192//vesicle-mediated transport;GO:0051179//localization;GO:0051234//establishment of localization;GO:0006897//endocytosis
ENSMUST00000084853	0	16.39	0.001	0.53	9.04984854945056	0.0349285690174632	1	no	Gpd1l	glycerol-3-phosphate dehydrogenase 1-like [Source:MGI Symbol;Acc:MGI:1289257]	Metabolism	Global and Overview;Lipid metabolism	ko01110//Biosynthesis of secondary metabolites;ko00564//Glycerophospholipid metabolism	K00006	GO:0016020//membrane;GO:0044464//cell part;GO:0044444//cytoplasmic part;GO:0043234//protein complex;GO:0071944//cell periphery;GO:1902494//catalytic complex;GO:0005886//plasma membrane;GO:0005737//cytoplasm;GO:0005622//intracellular;GO:0044424//intracellular part;GO:1990204//oxidoreductase complex;GO:0009331//glycerol-3-phosphate dehydrogenase complex;GO:0005623//cell;GO:0032991//macromolecular c…	GO:0000166//nucleotide binding;GO:0005488//binding;GO:0044325//ion channel binding;GO:0036094//small molecule binding;GO:0046983//protein dimerization activity;GO:1901363//heterocyclic compound binding;GO:0016614//oxidoreductase activity, acting on CH-OH group of donors;GO:0098772//molecular function regulator;GO:0016247//channel regulator activity;GO:0016491//oxidoreductase activity;GO:0016616//…	GO:0055114//oxidation-reduction process;GO:0009117//nucleotide metabolic process;GO:0055086//nucleobase-containing small molecule metabolic process;GO:0071704//organic substance metabolic process;GO:0044237//cellular metabolic process;GO:0044057//regulation of system process;GO:0051050//positive regulation of transport;GO:0065007//biological regulation;GO:0060373//regulation of ventricular cardia…
ENSMUST00000085592	206.325	0	1.495	0.001	-10.5459297690855	1.88906153309086e-06	0.00101483124304609	yes	4931406P16Rik	RIKEN cDNA 4931406P16 gene [Source:MGI Symbol;Acc:MGI:1924311]	-	-	-	-	GO:0005575//cellular_component	GO:0003674//molecular_function	GO:0008150//biological_process
ENSMUST00000085618	31	0	2.615	0.001	-11.3525952311343	0.0288705295122619	1	no	Scgb1b27	secretoglobin, family 1B, member 27 [Source:MGI Symbol;Acc:MGI:87862]	-	-	-	-	GO:0044424//intracellular part;GO:0005623//cell;GO:0044464//cell part;GO:0005622//intracellular;GO:0005737//cytoplasm;GO:0005576//extracellular region	GO:0005488//binding;GO:0097159//organic cyclic compound binding;GO:0005496//steroid binding;GO:0008289//lipid binding	GO:0008150//biological_process
ENSMUST00000085620	39.445	0	3.2	0.001	-11.6438561897747	0.0342920913683318	1	no	Scgb2b27	secretoglobin, family 2B, member 27 [Source:MGI Symbol;Acc:MGI:87863]	-	-	-	-	GO:0005615//extracellular space;GO:0005576//extracellular region;GO:0044421//extracellular region part	GO:0003674//molecular_function	GO:0008150//biological_process
ENSMUST00000085691	17.62	0	0.375	0.001	-8.55074678538324	0.0358610557851676	1	no	Dmkn	dermokine [Source:MGI Symbol;Acc:MGI:1920962]	-	-	-	-	-	-	GO:0044091//membrane biogenesis;GO:0044763//single-organism cellular process;GO:0044802//single-organism membrane organization;GO:1903575//cornified envelope assembly;GO:0016043//cellular component organization;GO:0007009//plasma membrane organization;GO:0022607//cellular component assembly;GO:0061024//membrane organization;GO:0071709//membrane assembly;GO:0071840//cellular component organization…
ENSMUST00000085909	34.55	0.53	0.72	0.01	-6.16992500144231	0.0151166994501092	0.728866462160754	no	Cadm1	cell adhesion molecule 1 [Source:MGI Symbol;Acc:MGI:1889272]	Environmental Information Processing	Signaling molecules and interaction	ko04514//Cell adhesion molecules (CAMs)	K06781	GO:0043005//neuron projection;GO:0097458//neuron part;GO:0043228//non-membrane-bounded organelle;GO:0044424//intracellular part;GO:0031410//cytoplasmic vesicle;GO:0071944//cell periphery;GO:0043226//organelle;GO:0016020//membrane;GO:0070382//exocytic vesicle;GO:0016023//cytoplasmic, membrane-bounded vesicle;GO:0042995//cell projection;GO:0045202//synapse;GO:0005911//cell-cell junction;GO:0012505/…	GO:0005488//binding;GO:0042802//identical protein binding;GO:0042803//protein homodimerization activity;GO:0046983//protein dimerization activity;GO:0019904//protein domain specific binding;GO:0030165//PDZ domain binding;GO:0005102//receptor binding;GO:0005515//protein binding;GO:0050839//cell adhesion molecule binding	GO:0051606//detection of stimulus;GO:0048856//anatomical structure development;GO:0051222//positive regulation of protein transport;GO:0007276//gamete generation;GO:0050794//regulation of cellular process;GO:0051049//regulation of transport;GO:0098609//cell-cell adhesion;GO:1903532//positive regulation of secretion by cell;GO:0022414//reproductive process;GO:1903530//regulation of secretion by ce…
ENSMUST00000086200	127.265	429.06	1.12	4.035	1.84906994122018	0.004593652075951	0.369903496637943	no	Kdm2b	lysine (K)-specific demethylase 2B [Source:MGI Symbol;Acc:MGI:1354737]	-	-	-	-	GO:0044464//cell part;GO:0005622//intracellular;GO:0044424//intracellular part;GO:0043227//membrane-bounded organelle;GO:0043231//intracellular membrane-bounded organelle;GO:0005623//cell;GO:0005634//nucleus;GO:0043226//organelle;GO:0043229//intracellular organelle	GO:0005515//protein binding;GO:0008270//zinc ion binding;GO:0003677//DNA binding;GO:0043169//cation binding;GO:1901363//heterocyclic compound binding;GO:0003676//nucleic acid binding;GO:0043167//ion binding;GO:0046914//transition metal ion binding;GO:0005488//binding;GO:0046872//metal ion binding;GO:0097159//organic cyclic compound binding	-
ENSMUST00000086535	3418.045	1541.99	141.64	69.515	-1.02683252645885	0.00275180660794757	0.276783361346638	no	Rpl31	ribosomal protein L31 [Source:MGI Symbol;Acc:MGI:2149632]	Genetic Information Processing	Translation	ko03010//Ribosome	K02910	GO:0022626//cytosolic ribosome;GO:0005623//cell;GO:0005730//nucleolus;GO:0044391//ribosomal subunit;GO:0022625//cytosolic large ribosomal subunit;GO:0043227//membrane-bounded organelle;GO:0043228//non-membrane-bounded organelle;GO:0044424//intracellular part;GO:0005840//ribosome;GO:0044446//intracellular organelle part;GO:0005737//cytoplasm;GO:0005622//intracellular;GO:0043231//intracellular memb…	GO:0005198//structural molecule activity;GO:0003735//structural constituent of ribosome;GO:0005488//binding;GO:0005515//protein binding	GO:0006518//peptide metabolic process;GO:0071704//organic substance metabolic process;GO:0043604//amide biosynthetic process;GO:0009058//biosynthetic process;GO:0002181//cytoplasmic translation;GO:0034645//cellular macromolecule biosynthetic process;GO:1901566//organonitrogen compound biosynthetic process;GO:0019538//protein metabolic process;GO:0006807//nitrogen compound metabolic process;GO:004…
ENSMUST00000086564	818.88	320	11.945	5.06	-1.23919756376202	0.00833014917016965	0.514024550731421	no	Git2	GIT ArfGAP 2 [Source:MGI Symbol;Acc:MGI:1347053]	Cellular Processes	Transport and catabolism	ko04144//Endocytosis	K12487	GO:0043229//intracellular organelle;GO:0031981//nuclear lumen;GO:0043231//intracellular membrane-bounded organelle;GO:0043226//organelle;GO:0005654//nucleoplasm;GO:0005622//intracellular;GO:0044446//intracellular organelle part;GO:0005634//nucleus;GO:0043233//organelle lumen;GO:0031974//membrane-enclosed lumen;GO:0043227//membrane-bounded organelle;GO:0044424//intracellular part;GO:0044422//organ…	GO:0008047//enzyme activator activity;GO:0030695//GTPase regulator activity;GO:0043167//ion binding;GO:0046872//metal ion binding;GO:0043169//cation binding;GO:0060589//nucleoside-triphosphatase regulator activity;GO:0098772//molecular function regulator;GO:0005488//binding;GO:0005096//GTPase activator activity;GO:0030234//enzyme regulator activity;GO:0005515//protein binding	GO:0051336//regulation of hydrolase activity;GO:0048518//positive regulation of biological process;GO:0043547//positive regulation of GTPase activity;GO:0043085//positive regulation of catalytic activity;GO:0019222//regulation of metabolic process;GO:0050790//regulation of catalytic activity;GO:0065007//biological regulation;GO:0009893//positive regulation of metabolic process;GO:0050789//regulat…
ENSMUST00000086674	50.59	0	0.425	0.001	-8.73131903102506	0.00306863950420155	0.293595024898503	no	Ankle2	ankyrin repeat and LEM domain containing 2 [Source:MGI Symbol;Acc:MGI:1261856]	-	-	-	-	GO:0031224//intrinsic component of membrane;GO:0043226//organelle;GO:0016021//integral component of membrane;GO:0031227//intrinsic component of endoplasmic reticulum membrane;GO:0005737//cytoplasm;GO:0043227//membrane-bounded organelle;GO:0044444//cytoplasmic part;GO:0044464//cell part;GO:0044422//organelle part;GO:0031301//integral component of organelle membrane;GO:0031300//intrinsic component …	GO:0019902//phosphatase binding;GO:0051721//protein phosphatase 2A binding;GO:0005488//binding;GO:0005515//protein binding;GO:0019903//protein phosphatase binding;GO:0019899//enzyme binding	GO:0035304//regulation of protein dephosphorylation;GO:0043066//negative regulation of apoptotic process;GO:0060255//regulation of macromolecule metabolic process;GO:1903047//mitotic cell cycle process;GO:0019222//regulation of metabolic process;GO:0044802//single-organism membrane organization;GO:0043069//negative regulation of programmed cell death;GO:0035306//positive regulation of dephosphory…
ENSMUST00000087264	979.78	181.22	8.06	1.725	-2.22418347686244	2.07002593980596e-05	0.00733430222982345	yes	N4bp2	NEDD4 binding protein 2 [Source:MGI Symbol;Acc:MGI:2684414]	-	-	-	-	GO:0044444//cytoplasmic part;GO:0044464//cell part;GO:0044424//intracellular part;GO:0005622//intracellular;GO:0005829//cytosol;GO:0005737//cytoplasm;GO:0005623//cell	GO:0043167//ion binding;GO:0000166//nucleotide binding;GO:0005515//protein binding;GO:0019205//nucleobase-containing compound kinase activity;GO:0030554//adenyl nucleotide binding;GO:0004518//nuclease activity;GO:0046404//ATP-dependent polydeoxyribonucleotide 5'-hydroxyl-kinase activity;GO:0036094//small molecule binding;GO:0017076//purine nucleotide binding;GO:0016773//phosphotransferase activit…	GO:0090304//nucleic acid metabolic process;GO:0006796//phosphate-containing compound metabolic process;GO:0046483//heterocycle metabolic process;GO:0044238//primary metabolic process;GO:0071704//organic substance metabolic process;GO:0006139//nucleobase-containing compound metabolic process;GO:0008152//metabolic process;GO:0006793//phosphorus metabolic process;GO:0009987//cellular process;GO:0006…
ENSMUST00000087327	115.83	353.935	1.605	5.715	1.83218020109218	0.0118445696373244	0.637832864472905	no	Rell1	RELT-like 1 [Source:MGI Symbol;Acc:MGI:2140767]	-	-	-	-	-	-	-
ENSMUST00000087328	211.075	845	3.11	13.23	2.08882657614807	4.10306098494527e-05	0.0128761087526414	yes	Hspa1a	heat shock protein 1A [Source:MGI Symbol;Acc:MGI:96244]	Genetic Information Processing;Environmental Information Processing;Organismal Systems;Cellular Processes;Human Diseases	Folding, sorting and degradation;Immune system;Signal transduction;Infectious diseases;Transcription;Aging;Neurodegenerative diseases;Transport and catabolism;Endocrine system	ko04144//Endocytosis;ko04010//MAPK signaling pathway;ko05169//Epstein-Barr virus infection;ko04141//Protein processing in endoplasmic reticulum;ko05164//Influenza A;ko03040//Spliceosome;ko04915//Estrogen signaling pathway;ko05162//Measles;ko05145//Toxoplasmosis;ko04612//Antigen processing and presentation;ko04213//Longevity regulating pathway - multiple species;ko05134//Legionellosis;ko05020//Pri…	K03283	GO:0005739//mitochondrion;GO:0005829//cytosol;GO:0044424//intracellular part;GO:0044450//microtubule organizing center part;GO:0032991//macromolecular complex;GO:0016607//nuclear speck;GO:0043232//intracellular non-membrane-bounded organelle;GO:0044459//plasma membrane part;GO:0044444//cytoplasmic part;GO:0005654//nucleoplasm;GO:0005813//centrosome;GO:0031981//nuclear lumen;GO:0043229//intracellu…	GO:0055131//C3HC4-type RING finger domain binding;GO:0000989//transcription factor activity, transcription factor binding;GO:0019904//protein domain specific binding;GO:0003714//transcription corepressor activity;GO:0042826//histone deacetylase binding;GO:0016462//pyrophosphatase activity;GO:0051082//unfolded protein binding;GO:0005488//binding;GO:0030554//adenyl nucleotide binding;GO:0016817//hy…	GO:0031323//regulation of cellular metabolic process;GO:0050794//regulation of cellular process;GO:0045732//positive regulation of protein catabolic process;GO:0000723//telomere maintenance;GO:0006810//transport;GO:0006259//DNA metabolic process;GO:0034655//nucleobase-containing compound catabolic process;GO:0010604//positive regulation of macromolecule metabolic process;GO:1902582//single-organi…
ENSMUST00000087948	1171.915	8.195	7.52	0.065	-6.85414913353654	1.02927292526786e-13	3.32503591234472e-10	yes	Med12	mediator complex subunit 12 [Source:MGI Symbol;Acc:MGI:1926212]	Organismal Systems	Endocrine system	ko04919//Thyroid hormone signaling pathway	K15162	GO:0044424//intracellular part;GO:0016592//mediator complex;GO:0032991//macromolecular complex;GO:0043227//membrane-bounded organelle;GO:0031981//nuclear lumen;GO:0044422//organelle part;GO:1990234//transferase complex;GO:0005634//nucleus;GO:0044446//intracellular organelle part;GO:0070013//intracellular organelle lumen;GO:1902494//catalytic complex;GO:0044464//cell part;GO:0043234//protein compl…	GO:0005488//binding;GO:1990837//sequence-specific double-stranded DNA binding;GO:0016740//transferase activity;GO:0003824//catalytic activity;GO:0035257//nuclear hormone receptor binding;GO:0000975//regulatory region DNA binding;GO:0001067//regulatory region nucleic acid binding;GO:0005102//receptor binding;GO:0019904//protein domain specific binding;GO:0097159//organic cyclic compound binding;GO…	GO:0044260//cellular macromolecule metabolic process;GO:0048706//embryonic skeletal system development;GO:1904888//cranial skeletal system development;GO:0035295//tube development;GO:0048518//positive regulation of biological process;GO:0072175//epithelial tube formation;GO:0031328//positive regulation of cellular biosynthetic process;GO:0001501//skeletal system development;GO:0010467//gene expre…
ENSMUST00000088200	14.235	0	0.46	0.001	-8.84549005094438	0.0493251283722012	1	no	Aqp5	aquaporin 5 [Source:MGI Symbol;Acc:MGI:106215]	Organismal Systems	Digestive system	ko04970//Salivary secretion	K09867	GO:0005622//intracellular;GO:0044459//plasma membrane part;GO:0005902//microvillus;GO:0005623//cell;GO:0016021//integral component of membrane;GO:0005887//integral component of plasma membrane;GO:0042995//cell projection;GO:0031224//intrinsic component of membrane;GO:0009925//basal plasma membrane;GO:0098590//plasma membrane region;GO:0044425//membrane part;GO:0005783//endoplasmic reticulum;GO:00…	GO:0005215//transporter activity;GO:0042802//identical protein binding;GO:0005488//binding;GO:0022857//transmembrane transporter activity;GO:0005372//water transmembrane transporter activity;GO:0022838//substrate-specific channel activity;GO:0015250//water channel activity;GO:0022803//passive transmembrane transporter activity;GO:0022891//substrate-specific transmembrane transporter activity;GO:0…	GO:0048856//anatomical structure development;GO:0090596//sensory organ morphogenesis;GO:0048592//eye morphogenesis;GO:0009887//organ morphogenesis;GO:0046903//secretion;GO:0019755//one-carbon compound transport;GO:0051179//localization;GO:0009653//anatomical structure morphogenesis;GO:0046541//saliva secretion;GO:0044763//single-organism cellular process;GO:0055085//transmembrane transport;GO:001…
ENSMUST00000088291	0	799.155	0.001	10.8	13.3987436919382	1.49587806075422e-05	0.00566556078210347	yes	Stk4	serine/threonine kinase 4 [Source:MGI Symbol;Acc:MGI:1929004]	Human Diseases;Environmental Information Processing	Cancers;Signal transduction	ko05200//Pathways in cancer;ko04010//MAPK signaling pathway;ko04014//Ras signaling pathway;ko04068//FoxO signaling pathway;ko05223//Non-small cell lung cancer	K04411	-	GO:0016301//kinase activity;GO:0016740//transferase activity;GO:0004672//protein kinase activity;GO:0016772//transferase activity, transferring phosphorus-containing groups;GO:0004674//protein serine/threonine kinase activity;GO:0003824//catalytic activity;GO:0016773//phosphotransferase activity, alcohol group as acceptor	GO:0006464//cellular protein modification process;GO:0050789//regulation of biological process;GO:0019538//protein metabolic process;GO:0044699//single-organism process;GO:0044238//primary metabolic process;GO:0071704//organic substance metabolic process;GO:0044260//cellular macromolecule metabolic process;GO:0036211//protein modification process;GO:0050794//regulation of cellular process;GO:0043…
ENSMUST00000088494	79.9	0	1.655	0.001	-10.6926155016946	0.000176405044842156	0.0397041485763998	yes	Blcap	bladder cancer associated protein [Source:MGI Symbol;Acc:MGI:1858907]	-	-	-	-	GO:0031224//intrinsic component of membrane;GO:0044425//membrane part;GO:0016021//integral component of membrane;GO:0016020//membrane	GO:0003674//molecular_function	GO:0030262//apoptotic nuclear changes;GO:0071840//cellular component organization or biogenesis;GO:0009987//cellular process;GO:0008219//cell death;GO:0006921//cellular component disassembly involved in execution phase of apoptosis;GO:0044699//single-organism process;GO:0008150//biological_process;GO:0022411//cellular component disassembly;GO:0097194//execution phase of apoptosis;GO:0044763//sing…
ENSMUST00000089302	1029.245	2715.38	3.79	11.68	1.62377052070893	0.000232064395804934	0.0477322565124171	yes	Usp9x	ubiquitin specific peptidase 9, X chromosome [Source:MGI Symbol;Acc:MGI:894681]	-	-	-	-	GO:0030427//site of polarized growth;GO:0042995//cell projection;GO:0044464//cell part;GO:0044463//cell projection part;GO:0030426//growth cone;GO:0097458//neuron part;GO:0005737//cytoplasm;GO:0005829//cytosol;GO:0005623//cell;GO:0005622//intracellular;GO:0043005//neuron projection;GO:0044424//intracellular part;GO:0044444//cytoplasmic part	GO:0046332//SMAD binding;GO:0003824//catalytic activity;GO:0008234//cysteine-type peptidase activity;GO:1990380//Lys48-specific deubiquitinase activity;GO:0005488//binding;GO:0070011//peptidase activity, acting on L-amino acid peptides;GO:0101005//ubiquitinyl hydrolase activity;GO:0005515//protein binding;GO:0036459//thiol-dependent ubiquitinyl hydrolase activity;GO:0016787//hydrolase activity;GO…	GO:0060560//developmental growth involved in morphogenesis;GO:0022008//neurogenesis;GO:0048666//neuron development;GO:0030509//BMP signaling pathway;GO:0007275//multicellular organism development;GO:0010468//regulation of gene expression;GO:1990138//neuron projection extension;GO:0044260//cellular macromolecule metabolic process;GO:0048522//positive regulation of cellular process;GO:0051052//regu…
ENSMUST00000089377	1276.225	530.4	69.215	31.49	-1.13619096941368	0.00641459611106462	0.443823180574483	no	Lgals1	lectin, galactose binding, soluble 1 [Source:MGI Symbol;Acc:MGI:96777]	-	-	-	-	GO:0044464//cell part;GO:0005615//extracellular space;GO:0044421//extracellular region part;GO:0005623//cell;GO:0043231//intracellular membrane-bounded organelle;GO:0009986//cell surface;GO:0005634//nucleus;GO:0005576//extracellular region;GO:0043227//membrane-bounded organelle;GO:0044424//intracellular part;GO:0005622//intracellular;GO:0044444//cytoplasmic part;GO:0043229//intracellular organell…	GO:0030246//carbohydrate binding;GO:0030395//lactose binding;GO:0050840//extracellular matrix binding;GO:0042803//protein homodimerization activity;GO:0036094//small molecule binding;GO:0005534//galactose binding;GO:0046983//protein dimerization activity;GO:0042802//identical protein binding;GO:0070492//oligosaccharide binding;GO:0005488//binding;GO:0048029//monosaccharide binding;GO:0043236//lam…	GO:0061061//muscle structure development;GO:0045785//positive regulation of cell adhesion;GO:0002285//lymphocyte activation involved in immune response;GO:0044699//single-organism process;GO:0019725//cellular homeostasis;GO:0042493//response to drug;GO:0002335//mature B cell differentiation;GO:0035900//response to isolation stress;GO:0010812//negative regulation of cell-substrate adhesion;GO:0045…
ENSMUST00000089430	2227.005	437.595	189.84	39.79	-2.25430620150021	1.16854635978321e-05	0.00475364659159809	yes	Gm11808	predicted gene 11808 [Source:MGI Symbol;Acc:MGI:3649356]	Genetic Information Processing	Translation	ko03010//Ribosome	K02927	GO:0044428//nuclear part;GO:1990904//ribonucleoprotein complex;GO:0031974//membrane-enclosed lumen;GO:0015934//large ribosomal subunit;GO:0005840//ribosome;GO:0043228//non-membrane-bounded organelle;GO:0005654//nucleoplasm;GO:0015935//small ribosomal subunit;GO:0022627//cytosolic small ribosomal subunit;GO:0030529//intracellular ribonucleoprotein complex;GO:0005737//cytoplasm;GO:0031981//nuclear …	GO:0044389//ubiquitin-like protein ligase binding;GO:0031386//protein tag;GO:0003735//structural constituent of ribosome;GO:0005515//protein binding;GO:0005198//structural molecule activity;GO:0031625//ubiquitin protein ligase binding;GO:0019899//enzyme binding;GO:0005488//binding	GO:0036211//protein modification process;GO:0034645//cellular macromolecule biosynthetic process;GO:0044267//cellular protein metabolic process;GO:0009057//macromolecule catabolic process;GO:0034641//cellular nitrogen compound metabolic process;GO:0043603//cellular amide metabolic process;GO:0010467//gene expression;GO:0019941//modification-dependent protein catabolic process;GO:0044257//cellular…
ENSMUST00000089561	31.5	0	0.35	0.001	-8.45121111183233	0.0425481998709796	1	no	Lzts3	leucine zipper, putative tumor suppressor family member 3 [Source:MGI Symbol;Acc:MGI:2656976]	-	-	-	-	GO:0044309//neuron spine;GO:0043228//non-membrane-bounded organelle;GO:0014069//postsynaptic density;GO:0098794//postsynapse;GO:0030054//cell junction;GO:0044463//cell projection part;GO:0005886//plasma membrane;GO:0043229//intracellular organelle;GO:0044464//cell part;GO:0044425//membrane part;GO:0097458//neuron part;GO:0005623//cell;GO:0098589//membrane region;GO:0030425//dendrite;GO:0042995//c…	GO:0043621//protein self-association;GO:0005515//protein binding;GO:0019904//protein domain specific binding;GO:0030165//PDZ domain binding;GO:0005488//binding	GO:0048699//generation of neurons;GO:0044763//single-organism cellular process;GO:0048856//anatomical structure development;GO:0009987//cellular process;GO:2000026//regulation of multicellular organismal development;GO:0007399//nervous system development;GO:0022604//regulation of cell morphogenesis;GO:0044699//single-organism process;GO:0060998//regulation of dendritic spine development;GO:006028…
ENSMUST00000089912	121.01	0	1.465	0.001	-10.5166849493096	7.13019509527787e-06	0.00315787140518121	yes	Casc4	cancer susceptibility candidate 4 [Source:MGI Symbol;Acc:MGI:2443129]	-	-	-	-	GO:0044464//cell part;GO:0044444//cytoplasmic part;GO:0016021//integral component of membrane;GO:0005623//cell;GO:0043227//membrane-bounded organelle;GO:0043231//intracellular membrane-bounded organelle;GO:0005737//cytoplasm;GO:0043229//intracellular organelle;GO:0005622//intracellular;GO:0016020//membrane;GO:0044425//membrane part;GO:0043226//organelle;GO:0012505//endomembrane system;GO:0044424/…	GO:0003674//molecular_function	GO:0008150//biological_process
ENSMUST00000090461	556.88	123.205	9.005	2.24	-2.00722754384867	0.00095465024650511	0.135822492843439	no	Fyb	FYN binding protein [Source:MGI Symbol;Acc:MGI:1346327]	Environmental Information Processing	Signal transduction	ko04015//Rap1 signaling pathway	K17698	GO:0015629//actin cytoskeleton;GO:0005737//cytoplasm;GO:0043227//membrane-bounded organelle;GO:0005856//cytoskeleton;GO:0043232//intracellular non-membrane-bounded organelle;GO:0043229//intracellular organelle;GO:0005886//plasma membrane;GO:0005622//intracellular;GO:0044424//intracellular part;GO:0030054//cell junction;GO:0071944//cell periphery;GO:0043228//non-membrane-bounded organelle;GO:00160…	GO:0005488//binding;GO:0044877//macromolecular complex binding;GO:0005515//protein binding;GO:0008289//lipid binding	GO:0050794//regulation of cellular process;GO:0048518//positive regulation of biological process;GO:0051716//cellular response to stimulus;GO:0002376//immune system process;GO:0044699//single-organism process;GO:0007229//integrin-mediated signaling pathway;GO:1902580//single-organism cellular localization;GO:0070727//cellular macromolecule localization;GO:0072659//protein localization to plasma m…
ENSMUST00000090500	0	75.06	0.001	1.125	10.1357092861044	0.00525484934978041	0.401844777216993	no	Srl	sarcalumenin [Source:MGI Symbol;Acc:MGI:2146620]	-	-	-	-	GO:0044424//intracellular part;GO:0044446//intracellular organelle part;GO:0012505//endomembrane system;GO:0043231//intracellular membrane-bounded organelle;GO:0016529//sarcoplasmic reticulum;GO:0005623//cell;GO:0044464//cell part;GO:0043233//organelle lumen;GO:0043229//intracellular organelle;GO:0043226//organelle;GO:0043227//membrane-bounded organelle;GO:0005788//endoplasmic reticulum lumen;GO:…	GO:0032550//purine ribonucleoside binding;GO:0036094//small molecule binding;GO:0019001//guanyl nucleotide binding;GO:0043168//anion binding;GO:0001882//nucleoside binding;GO:0000166//nucleotide binding;GO:1901265//nucleoside phosphate binding;GO:0005488//binding;GO:0043167//ion binding;GO:0005525//GTP binding;GO:1901363//heterocyclic compound binding;GO:0001883//purine nucleoside binding;GO:0035…	GO:0014823//response to activity;GO:1902578//single-organism localization;GO:0014850//response to muscle activity;GO:0050789//regulation of biological process;GO:0006812//cation transport;GO:0050896//response to stimulus;GO:0044765//single-organism transport;GO:0072511//divalent inorganic cation transport;GO:0006810//transport;GO:0014874//response to stimulus involved in regulation of muscle adap…
ENSMUST00000090834	18.01	128.795	0.15	1.205	3.00599874062144	0.0103089037676472	0.590964903039299	no	Asap2	ArfGAP with SH3 domain, ankyrin repeat and PH domain 2 [Source:MGI Symbol;Acc:MGI:2685438]	Cellular Processes;Organismal Systems	Transport and catabolism;Immune system	ko04144//Endocytosis;ko04666//Fc gamma R-mediated phagocytosis	K12488	GO:0044431//Golgi apparatus part;GO:0071944//cell periphery;GO:0031090//organelle membrane;GO:0044444//cytoplasmic part;GO:0043231//intracellular membrane-bounded organelle;GO:0044446//intracellular organelle part;GO:0031984//organelle subcompartment;GO:0043226//organelle;GO:0005794//Golgi apparatus;GO:0043229//intracellular organelle;GO:0005737//cytoplasm;GO:0005575//cellular_component;GO:004442…	GO:0005488//binding;GO:0043167//ion binding;GO:0030234//enzyme regulator activity;GO:0003674//molecular_function;GO:0005096//GTPase activator activity;GO:0046872//metal ion binding;GO:0030695//GTPase regulator activity;GO:0005515//protein binding;GO:0098772//molecular function regulator;GO:0060589//nucleoside-triphosphatase regulator activity;GO:0043169//cation binding;GO:0008047//enzyme activato…	GO:0050789//regulation of biological process;GO:0065007//biological regulation;GO:0008150//biological_process;GO:0050790//regulation of catalytic activity;GO:0048518//positive regulation of biological process;GO:0051336//regulation of hydrolase activity;GO:0043085//positive regulation of catalytic activity;GO:0043087//regulation of GTPase activity;GO:0051345//positive regulation of hydrolase acti…
ENSMUST00000091394	0	88.06	0.001	1.245	10.2819300269554	0.00545603462975875	0.410458232598755	no	Abi1	abl-interactor 1 [Source:MGI Symbol;Acc:MGI:104913]	-	-	-	-	-	GO:0008047//enzyme activator activity;GO:0005515//protein binding;GO:0019209//kinase activator activity;GO:0019887//protein kinase regulator activity;GO:0019207//kinase regulator activity;GO:0030234//enzyme regulator activity;GO:0005488//binding;GO:0030295//protein kinase activator activity;GO:0030296//protein tyrosine kinase activator activity;GO:0098772//molecular function regulator	GO:0001932//regulation of protein phosphorylation;GO:0051338//regulation of transferase activity;GO:0006996//organelle organization;GO:0031401//positive regulation of protein modification process;GO:0019220//regulation of phosphate metabolic process;GO:0045860//positive regulation of protein kinase activity;GO:0051246//regulation of protein metabolic process;GO:0010604//positive regulation of mac…
ENSMUST00000092736	23.265	0	0.54	0.001	-9.07681559705083	0.0179149690514943	0.796175952337604	no	Cacnb1	calcium channel, voltage-dependent, beta 1 subunit [Source:MGI Symbol;Acc:MGI:102522]	Environmental Information Processing;Organismal Systems;Human Diseases	Signal transduction;Circulatory system;Endocrine system;Cardiovascular diseases	ko04010//MAPK signaling pathway;ko04261//Adrenergic signaling in cardiomyocytes;ko04921//Oxytocin signaling pathway;ko05414//Dilated cardiomyopathy (DCM);ko05410//Hypertrophic cardiomyopathy (HCM);ko04260//Cardiac muscle contraction;ko05412//Arrhythmogenic right ventricular cardiomyopathy (ARVC)	K04862	GO:0034702//ion channel complex;GO:0044459//plasma membrane part;GO:0034704//calcium channel complex;GO:0071944//cell periphery;GO:0032991//macromolecular complex;GO:0031224//intrinsic component of membrane;GO:0044464//cell part;GO:0098796//membrane protein complex;GO:0034703//cation channel complex;GO:0044425//membrane part;GO:0016021//integral component of membrane;GO:0016020//membrane;GO:00058…	GO:0005515//protein binding;GO:0008324//cation transmembrane transporter activity;GO:0015075//ion transmembrane transporter activity;GO:0022803//passive transmembrane transporter activity;GO:0022857//transmembrane transporter activity;GO:0005245//voltage-gated calcium channel activity;GO:0005244//voltage-gated ion channel activity;GO:0015267//channel activity;GO:0022836//gated channel activity;GO…	GO:0044699//single-organism process;GO:0006810//transport;GO:0098655//cation transmembrane transport;GO:0044763//single-organism cellular process;GO:0098660//inorganic ion transmembrane transport;GO:0034220//ion transmembrane transport;GO:0030001//metal ion transport;GO:0055085//transmembrane transport;GO:0072511//divalent inorganic cation transport;GO:0006816//calcium ion transport;GO:1902578//s…
ENSMUST00000092766	0	270.745	0.001	4.39	12.1000052244227	0.000173854705413738	0.0396868659747453	yes	Kat7	K(lysine) acetyltransferase 7 [Source:MGI Symbol;Acc:MGI:2182799]	-	-	-	-	GO:0031981//nuclear lumen;GO:1902493//acetyltransferase complex;GO:0043226//organelle;GO:0031248//protein acetyltransferase complex;GO:0043231//intracellular membrane-bounded organelle;GO:0044424//intracellular part;GO:0005829//cytosol;GO:0043227//membrane-bounded organelle;GO:0000785//chromatin;GO:0000228//nuclear chromosome;GO:0043229//intracellular organelle;GO:0044446//intracellular organelle…	GO:0005488//binding;GO:0003690//double-stranded DNA binding;GO:1990837//sequence-specific double-stranded DNA binding;GO:0016410//N-acyltransferase activity;GO:0003824//catalytic activity;GO:0016740//transferase activity;GO:0097159//organic cyclic compound binding;GO:0044212//transcription regulatory region DNA binding;GO:0008270//zinc ion binding;GO:0003688//DNA replication origin binding;GO:001…	GO:0051252//regulation of RNA metabolic process;GO:1902275//regulation of chromatin organization;GO:0071704//organic substance metabolic process;GO:0044237//cellular metabolic process;GO:0043543//protein acylation;GO:0080090//regulation of primary metabolic process;GO:0034641//cellular nitrogen compound metabolic process;GO:0042221//response to chemical;GO:0065007//biological regulation;GO:001839…
ENSMUST00000092838	392.34	745.41	4.85	10.19	1.07109739909132	0.0143092367465371	0.701012188801359	no	Slfn8	schlafen 8 [Source:MGI Symbol;Acc:MGI:2672859]	-	-	-	-	GO:0005622//intracellular;GO:0044464//cell part;GO:0005623//cell;GO:0044424//intracellular part;GO:0005737//cytoplasm	GO:0008270//zinc ion binding;GO:0035639//purine ribonucleoside triphosphate binding;GO:0032549//ribonucleoside binding;GO:0097367//carbohydrate derivative binding;GO:1901363//heterocyclic compound binding;GO:0032559//adenyl ribonucleotide binding;GO:0016788//hydrolase activity, acting on ester bonds;GO:0046914//transition metal ion binding;GO:0004540//ribonuclease activity;GO:0097159//organic cyc…	GO:0090305//nucleic acid phosphodiester bond hydrolysis;GO:0006725//cellular aromatic compound metabolic process;GO:0034660//ncRNA metabolic process;GO:0002376//immune system process;GO:0051704//multi-organism process;GO:0009057//macromolecule catabolic process;GO:0034641//cellular nitrogen compound metabolic process;GO:0044260//cellular macromolecule metabolic process;GO:0009056//catabolic proce…
ENSMUST00000092884	1013.265	324.375	8.59	3.005	-1.51529314042728	0.000903231236912347	0.129513454487604	no	Myo18a	myosin XVIIIA [Source:MGI Symbol;Acc:MGI:2667185]	-	-	-	-	GO:0044444//cytoplasmic part;GO:0043226//organelle;GO:0031982//vesicle;GO:0015629//actin cytoskeleton;GO:0030139//endocytic vesicle;GO:0005802//trans-Golgi network;GO:0098791//Golgi subcompartment;GO:0031410//cytoplasmic vesicle;GO:0005903//brush border;GO:0005793//endoplasmic reticulum-Golgi intermediate compartment;GO:0045335//phagocytic vesicle;GO:0032991//macromolecular complex;GO:0043229//in…	GO:0017076//purine nucleotide binding;GO:0036094//small molecule binding;GO:0003824//catalytic activity;GO:1901265//nucleoside phosphate binding;GO:0043168//anion binding;GO:0016462//pyrophosphatase activity;GO:0001882//nucleoside binding;GO:0032559//adenyl ribonucleotide binding;GO:0016818//hydrolase activity, acting on acid anhydrides, in phosphorus-containing anhydrides;GO:0005488//binding;GO:…	GO:0010256//endomembrane system organization;GO:1902582//single-organism intracellular transport;GO:0007030//Golgi organization;GO:0050789//regulation of biological process;GO:0030029//actin filament-based process;GO:0048194//Golgi vesicle budding;GO:0050896//response to stimulus;GO:0071840//cellular component organization or biogenesis;GO:0051668//localization within membrane;GO:0051649//establi…
ENSMUST00000092892	22.41	0	0.3	0.001	-8.22881869049588	0.0204458319144202	0.848894057860804	no	Ankrd13b	ankyrin repeat domain 13b [Source:MGI Symbol;Acc:MGI:2144501]	-	-	-	-	GO:0005623//cell;GO:0044444//cytoplasmic part;GO:0044424//intracellular part;GO:0005737//cytoplasm;GO:0005768//endosome;GO:0043231//intracellular membrane-bounded organelle;GO:0043229//intracellular organelle;GO:0016020//membrane;GO:0043226//organelle;GO:0005769//early endosome;GO:0005770//late endosome;GO:0071944//cell periphery;GO:0012505//endomembrane system;GO:0005886//plasma membrane;GO:0044…	GO:0005488//binding;GO:0005515//protein binding	GO:0010605//negative regulation of macromolecule metabolic process;GO:0048519//negative regulation of biological process;GO:0060255//regulation of macromolecule metabolic process;GO:0051051//negative regulation of transport;GO:0032879//regulation of localization;GO:0051049//regulation of transport;GO:0051129//negative regulation of cellular component organization;GO:0045806//negative regulation o…
ENSMUST00000093171	398.89	39.47	7.195	0.7	-3.36156785979533	0.0148867252743583	0.721579151471501	no	Abi1	abl-interactor 1 [Source:MGI Symbol;Acc:MGI:104913]	-	-	-	-	-	GO:0005488//binding;GO:0008047//enzyme activator activity;GO:0030296//protein tyrosine kinase activator activity;GO:0019887//protein kinase regulator activity;GO:0030295//protein kinase activator activity;GO:0019209//kinase activator activity;GO:0098772//molecular function regulator;GO:0019207//kinase regulator activity;GO:0030234//enzyme regulator activity;GO:0005515//protein binding	GO:0001932//regulation of protein phosphorylation;GO:0051246//regulation of protein metabolic process;GO:0030036//actin cytoskeleton organization;GO:0050730//regulation of peptidyl-tyrosine phosphorylation;GO:0048522//positive regulation of cellular process;GO:0010562//positive regulation of phosphorus metabolic process;GO:0065009//regulation of molecular function;GO:0043549//regulation of kinase…
ENSMUST00000093207	2399.905	6443.43	190.295	516.3	1.43997194279302	0.0121396505378765	0.646639503626674	no	Hba-a2	hemoglobin alpha, adult chain 2 [Source:MGI Symbol;Acc:MGI:96016]	Human Diseases	Infectious diseases	ko05144//Malaria;ko05143//African trypanosomiasis	K13822	GO:0005840//ribosome;GO:0043228//non-membrane-bounded organelle;GO:0044391//ribosomal subunit;GO:0015935//small ribosomal subunit;GO:0032991//macromolecular complex;GO:0044464//cell part;GO:1990904//ribonucleoprotein complex;GO:0043226//organelle;GO:0043232//intracellular non-membrane-bounded organelle;GO:0043229//intracellular organelle;GO:0005737//cytoplasm;GO:0022626//cytosolic ribosome;GO:004…	GO:0016491//oxidoreductase activity;GO:0046906//tetrapyrrole binding;GO:0003824//catalytic activity;GO:0004601//peroxidase activity;GO:0020037//heme binding;GO:0022892//substrate-specific transporter activity;GO:0019825//oxygen binding;GO:0005488//binding;GO:1901363//heterocyclic compound binding;GO:0043177//organic acid binding;GO:0005215//transporter activity;GO:0097159//organic cyclic compound…	GO:0015671//oxygen transport;GO:0030097//hemopoiesis;GO:0032501//multicellular organismal process;GO:0042592//homeostatic process;GO:0015669//gas transport;GO:0009790//embryo development;GO:1990748//cellular detoxification;GO:0048468//cell development;GO:0043207//response to external biotic stimulus;GO:0044767//single-organism developmental process;GO:0050896//response to stimulus;GO:0030218//ery…
ENSMUST00000093209	1616.595	3886.57	100.995	246.595	1.28785967705733	0.0266972704955266	0.97161080256682	no	Hba-a1	hemoglobin alpha, adult chain 1 [Source:MGI Symbol;Acc:MGI:96015]	Human Diseases	Infectious diseases	ko05144//Malaria;ko05143//African trypanosomiasis	K13822	GO:1990904//ribonucleoprotein complex;GO:0005840//ribosome;GO:0030529//intracellular ribonucleoprotein complex;GO:0022627//cytosolic small ribosomal subunit;GO:0044444//cytoplasmic part;GO:0044464//cell part;GO:0043226//organelle;GO:0043232//intracellular non-membrane-bounded organelle;GO:0044421//extracellular region part;GO:0032991//macromolecular complex;GO:0043234//protein complex;GO:0005623/…	GO:0036094//small molecule binding;GO:0005344//oxygen transporter activity;GO:0005488//binding;GO:0097159//organic cyclic compound binding;GO:1901363//heterocyclic compound binding;GO:0043167//ion binding;GO:0003824//catalytic activity;GO:0043177//organic acid binding;GO:0016684//oxidoreductase activity, acting on peroxide as acceptor;GO:0005515//protein binding;GO:0016491//oxidoreductase activit…	GO:0048856//anatomical structure development;GO:0050896//response to stimulus;GO:0048534//hematopoietic or lymphoid organ development;GO:0009636//response to toxic substance;GO:0009617//response to bacterium;GO:0043207//response to external biotic stimulus;GO:0030218//erythrocyte differentiation;GO:0007275//multicellular organism development;GO:1902578//single-organism localization;GO:0044765//si…
ENSMUST00000093365	1274.065	479.855	42.91	17.06	-1.3306962544301	0.00683937103061498	0.46060466370773	no	Ewsr1	Ewing sarcoma breakpoint region 1 [Source:MGI Symbol;Acc:MGI:99960]	Human Diseases	Cancers	ko05202//Transcriptional misregulation in cancers	K13209	-	GO:1901363//heterocyclic compound binding;GO:0003676//nucleic acid binding;GO:0005488//binding;GO:0003723//RNA binding;GO:0097159//organic cyclic compound binding	GO:0080090//regulation of primary metabolic process;GO:0031326//regulation of cellular biosynthetic process;GO:0010468//regulation of gene expression;GO:0050794//regulation of cellular process;GO:0051252//regulation of RNA metabolic process;GO:0009889//regulation of biosynthetic process;GO:2000112//regulation of cellular macromolecule biosynthetic process;GO:0065007//biological regulation;GO:0006…
ENSMUST00000093798	49.26	0	0.5	0.001	-8.96578428466209	0.0231917238271995	0.908471997366544	no	Zbtb38	zinc finger and BTB domain containing 38 [Source:MGI Symbol;Acc:MGI:2442866]	-	-	-	-	GO:0044428//nuclear part;GO:0044424//intracellular part;GO:0005634//nucleus;GO:0043226//organelle;GO:0005622//intracellular;GO:0005623//cell;GO:0044422//organelle part;GO:0043229//intracellular organelle;GO:0043233//organelle lumen;GO:0070013//intracellular organelle lumen;GO:0043227//membrane-bounded organelle;GO:0043231//intracellular membrane-bounded organelle;GO:0031981//nuclear lumen;GO:0031…	GO:0003677//DNA binding;GO:0001071//nucleic acid binding transcription factor activity;GO:0003700//transcription factor activity, sequence-specific DNA binding;GO:0043565//sequence-specific DNA binding;GO:0036094//small molecule binding;GO:0042803//protein homodimerization activity;GO:0042802//identical protein binding;GO:0000166//nucleotide binding;GO:0097159//organic cyclic compound binding;GO:…	GO:0051253//negative regulation of RNA metabolic process;GO:0010604//positive regulation of macromolecule metabolic process;GO:0031325//positive regulation of cellular metabolic process;GO:0031328//positive regulation of cellular biosynthetic process;GO:0006357//regulation of transcription from RNA polymerase II promoter;GO:0048519//negative regulation of biological process;GO:0010557//positive r…
ENSMUST00000094046	0	16.915	0.001	0.245	7.93663793900257	0.0284321011926916	0.993811692801087	no	Nlrp1b	NLR family, pyrin domain containing 1B [Source:MGI Symbol;Acc:MGI:3582959]	Organismal Systems	Immune system	ko04621//NOD-like receptor signaling pathway	K12798	GO:0005623//cell;GO:0043226//organelle;GO:0043229//intracellular organelle;GO:0031981//nuclear lumen;GO:0070013//intracellular organelle lumen;GO:0044424//intracellular part;GO:0043234//protein complex;GO:0005829//cytosol;GO:0043231//intracellular membrane-bounded organelle;GO:0043233//organelle lumen;GO:0043227//membrane-bounded organelle;GO:0005622//intracellular;GO:0072558//NLRP1 inflammasome …	GO:0005488//binding;GO:0032549//ribonucleoside binding;GO:0032550//purine ribonucleoside binding;GO:0001883//purine nucleoside binding;GO:0043167//ion binding;GO:1901265//nucleoside phosphate binding;GO:0097159//organic cyclic compound binding;GO:0017076//purine nucleotide binding;GO:0032553//ribonucleotide binding;GO:0019899//enzyme binding;GO:0000166//nucleotide binding;GO:0005524//ATP binding;…	GO:0071840//cellular component organization or biogenesis;GO:0032501//multicellular organismal process;GO:0032610//interleukin-1 alpha production;GO:0001816//cytokine production;GO:0009987//cellular process;GO:0044238//primary metabolic process;GO:0050789//regulation of biological process;GO:0051345//positive regulation of hydrolase activity;GO:0051049//regulation of transport;GO:0006915//apoptot…
ENSMUST00000094421	344.47	50.335	1.905	0.27	-2.81875968532985	0.0496978230591762	1	no	Cep250	centrosomal protein 250 [Source:MGI Symbol;Acc:MGI:108084]	-	-	-	-	GO:0044422//organelle part;GO:0005815//microtubule organizing center;GO:0042995//cell projection;GO:0005623//cell;GO:0044430//cytoskeletal part;GO:0005856//cytoskeleton;GO:0043232//intracellular non-membrane-bounded organelle;GO:0005622//intracellular;GO:0044464//cell part;GO:0044424//intracellular part;GO:0000922//spindle pole;GO:0044450//microtubule organizing center part;GO:0043229//intracellu…	GO:0005488//binding;GO:0019899//enzyme binding;GO:0019904//protein domain specific binding;GO:0019901//protein kinase binding;GO:0008022//protein C-terminus binding;GO:0005515//protein binding;GO:0019900//kinase binding	GO:0051493//regulation of cytoskeleton organization;GO:1904779//regulation of protein localization to centrosome;GO:0007098//centrosome cycle;GO:0065007//biological regulation;GO:0070727//cellular macromolecule localization;GO:1903827//regulation of cellular protein localization;GO:0000278//mitotic cell cycle;GO:0051128//regulation of cellular component organization;GO:0030997//regulation of cent…
ENSMUST00000094551	0.11	19.9	0.005	0.55	6.78135971352466	0.0190439501178094	0.818994246335046	no	Sox13	SRY (sex determining region Y)-box 13 [Source:MGI Symbol;Acc:MGI:98361]	-	-	-	-	GO:0044424//intracellular part;GO:0005623//cell;GO:0031974//membrane-enclosed lumen;GO:0031981//nuclear lumen;GO:0005634//nucleus;GO:0005654//nucleoplasm;GO:0043229//intracellular organelle;GO:0005622//intracellular;GO:0044446//intracellular organelle part;GO:0043233//organelle lumen;GO:0070013//intracellular organelle lumen;GO:0044428//nuclear part;GO:0043231//intracellular membrane-bounded orga…	GO:0097159//organic cyclic compound binding;GO:1990837//sequence-specific double-stranded DNA binding;GO:0043565//sequence-specific DNA binding;GO:0001012//RNA polymerase II regulatory region DNA binding;GO:0044212//transcription regulatory region DNA binding;GO:0003676//nucleic acid binding;GO:0001067//regulatory region nucleic acid binding;GO:0000977//RNA polymerase II regulatory region sequenc…	GO:2000113//negative regulation of cellular macromolecule biosynthetic process;GO:1903508//positive regulation of nucleic acid-templated transcription;GO:0009889//regulation of biosynthetic process;GO:0051172//negative regulation of nitrogen compound metabolic process;GO:0080090//regulation of primary metabolic process;GO:0045934//negative regulation of nucleobase-containing compound metabolic pr…
ENSMUST00000094693	1243.44	529.845	35.65	16.705	-1.09362209399628	0.00671291512308489	0.454574442329933	no	Srsf5	serine/arginine-rich splicing factor 5 [Source:MGI Symbol;Acc:MGI:98287]	Human Diseases;Genetic Information Processing	Transcription;Infectious diseases	ko05168//Herpes simplex infection;ko03040//Spliceosome	K12893	GO:0016604//nuclear body;GO:0044464//cell part;GO:0043227//membrane-bounded organelle;GO:0031981//nuclear lumen;GO:0005654//nucleoplasm;GO:0005622//intracellular;GO:0016607//nuclear speck;GO:0043231//intracellular membrane-bounded organelle;GO:0043226//organelle;GO:0031974//membrane-enclosed lumen;GO:0005623//cell;GO:0070013//intracellular organelle lumen;GO:0044424//intracellular part;GO:0044451…	GO:0005488//binding;GO:0050733//RS domain binding;GO:0043422//protein kinase B binding;GO:0003723//RNA binding;GO:0019904//protein domain specific binding;GO:0003676//nucleic acid binding;GO:0097159//organic cyclic compound binding;GO:0019899//enzyme binding;GO:0019901//protein kinase binding;GO:0019900//kinase binding;GO:1901363//heterocyclic compound binding;GO:0005515//protein binding	GO:0050684//regulation of mRNA processing;GO:1901698//response to nitrogen compound;GO:0051252//regulation of RNA metabolic process;GO:0010033//response to organic substance;GO:0009611//response to wounding;GO:0051254//positive regulation of RNA metabolic process;GO:0060255//regulation of macromolecule metabolic process;GO:0009893//positive regulation of metabolic process;GO:0006807//nitrogen com…
ENSMUST00000094757	0	39.695	0.001	0.395	8.62570884306447	0.003445233546453	0.313253867390903	no	Rbm47	RNA binding motif protein 47 [Source:MGI Symbol;Acc:MGI:2384294]	-	-	-	-	GO:0005622//intracellular;GO:0043229//intracellular organelle;GO:0044424//intracellular part;GO:0043227//membrane-bounded organelle;GO:0005634//nucleus;GO:0044464//cell part;GO:0043226//organelle;GO:0043231//intracellular membrane-bounded organelle;GO:0005623//cell	GO:0003729//mRNA binding;GO:1901363//heterocyclic compound binding;GO:0003676//nucleic acid binding;GO:0044822//poly(A) RNA binding;GO:0097159//organic cyclic compound binding;GO:0005515//protein binding;GO:0005488//binding;GO:0003723//RNA binding	GO:0032502//developmental process;GO:0008152//metabolic process;GO:0044260//cellular macromolecule metabolic process;GO:0016553//base conversion or substitution editing;GO:0046483//heterocycle metabolic process;GO:0009987//cellular process;GO:0030154//cell differentiation;GO:0002520//immune system development;GO:0048534//hematopoietic or lymphoid organ development;GO:0016070//RNA metabolic proces…
ENSMUST00000094762	198.67	0	3.735	0.001	-11.8668925276766	0.000857245484624426	0.127238398715147	no	Relb	avian reticuloendotheliosis viral (v-rel) oncogene related B [Source:MGI Symbol;Acc:MGI:103289]	Environmental Information Processing;Organismal Systems;Human Diseases	Infectious diseases;Development;Signal transduction	ko04010//MAPK signaling pathway;ko05166//HTLV-I infection;ko05169//Epstein-Barr virus infection;ko04380//Osteoclast differentiation;ko04064//NF-kappa B signaling pathway	K09253	GO:0044464//cell part;GO:0005829//cytosol;GO:0043231//intracellular membrane-bounded organelle;GO:0043233//organelle lumen;GO:0031981//nuclear lumen;GO:0043232//intracellular non-membrane-bounded organelle;GO:0031974//membrane-enclosed lumen;GO:0017053//transcriptional repressor complex;GO:0005654//nucleoplasm;GO:0044424//intracellular part;GO:0043227//membrane-bounded organelle;GO:0044422//organ…	GO:0019899//enzyme binding;GO:0043565//sequence-specific DNA binding;GO:0097159//organic cyclic compound binding;GO:0005515//protein binding;GO:0000980//RNA polymerase II distal enhancer sequence-specific DNA binding;GO:0001012//RNA polymerase II regulatory region DNA binding;GO:0044212//transcription regulatory region DNA binding;GO:0019900//kinase binding;GO:0001067//regulatory region nucleic a…	GO:0098602//single organism cell adhesion;GO:0048513//animal organ development;GO:0050794//regulation of cellular process;GO:0048856//anatomical structure development;GO:0097028//dendritic cell differentiation;GO:0002294//CD4-positive, alpha-beta T cell differentiation involved in immune response;GO:0051172//negative regulation of nitrogen compound metabolic process;GO:0002460//adaptive immune re…
ENSMUST00000095045	15.565	0	0.265	0.001	-8.04984854945056	0.045600089695637	1	no	St6galnac6	ST6 (alpha-N-acetyl-neuraminyl-2,3-beta-galactosyl-1,3)-N-acetylgalactosaminide alpha-2,6-sialyltransferase 6 [Source:MGI Symbol;Acc:MGI:1355316]	Metabolism	Glycan biosynthesis and metabolism;Global and Overview	ko01100//Metabolic pathways;ko00604//Glycosphingolipid biosynthesis - ganglio series	K03376	GO:0016021//integral component of membrane;GO:0012505//endomembrane system;GO:0031224//intrinsic component of membrane;GO:0005622//intracellular;GO:0005623//cell;GO:0043227//membrane-bounded organelle;GO:0005737//cytoplasm;GO:0044424//intracellular part;GO:0016020//membrane;GO:0043226//organelle;GO:0044425//membrane part;GO:0043231//intracellular membrane-bounded organelle;GO:0005794//Golgi appar…	GO:0016740//transferase activity;GO:0016757//transferase activity, transferring glycosyl groups;GO:0008373//sialyltransferase activity;GO:0003824//catalytic activity	GO:0036211//protein modification process;GO:0043413//macromolecule glycosylation;GO:0043170//macromolecule metabolic process;GO:1901135//carbohydrate derivative metabolic process;GO:0071704//organic substance metabolic process;GO:0009101//glycoprotein biosynthetic process;GO:0043412//macromolecule modification;GO:0009100//glycoprotein metabolic process;GO:0006486//protein glycosylation;GO:0009059…
ENSMUST00000095754	95.66	0	2.365	0.001	-11.2076244682268	5.39946606357888e-05	0.0157750421339568	yes	Tia1	cytotoxic granule-associated RNA binding protein 1 [Source:MGI Symbol;Acc:MGI:107914]	-	-	-	-	-	GO:0003676//nucleic acid binding;GO:0005488//binding;GO:0097159//organic cyclic compound binding;GO:0003723//RNA binding;GO:1901363//heterocyclic compound binding	-
ENSMUST00000096191	0	24.98	0.001	0.24	7.90689059560852	0.011742864173644	0.635364152402149	no	Vps8	VPS8 CORVET complex subunit [Source:MGI Symbol;Acc:MGI:2146407]	-	-	-	-	GO:0032991//macromolecular complex;GO:0043226//organelle;GO:0043234//protein complex;GO:0012505//endomembrane system;GO:0044464//cell part;GO:0005737//cytoplasm;GO:0043229//intracellular organelle;GO:0043227//membrane-bounded organelle;GO:0044440//endosomal part;GO:0044444//cytoplasmic part;GO:0044446//intracellular organelle part;GO:0005769//early endosome;GO:0005622//intracellular;GO:0005768//e…	GO:0046872//metal ion binding;GO:0005488//binding;GO:0005515//protein binding;GO:0043169//cation binding;GO:0043167//ion binding;GO:0003674//molecular_function	GO:0061025//membrane fusion;GO:0051234//establishment of localization;GO:1902589//single-organism organelle organization;GO:0048284//organelle fusion;GO:0006810//transport;GO:0016050//vesicle organization;GO:0071840//cellular component organization or biogenesis;GO:0061024//membrane organization;GO:0044801//single-organism membrane fusion;GO:0009987//cellular process;GO:0016043//cellular componen…
ENSMUST00000096348	17.655	0	0.185	0.001	-7.53138146051631	0.0333147276964597	1	no	Rps6ka6	ribosomal protein S6 kinase polypeptide 6 [Source:MGI Symbol;Acc:MGI:1914321]	Cellular Processes;Human Diseases;Environmental Information Processing;Organismal Systems	Cell growth and death;Nervous system;Endocrine system;Endocrine and metabolic diseases;Signal transduction	ko04010//MAPK signaling pathway;ko04722//Neurotrophin signaling pathway;ko04114//Oocyte meiosis;ko04914//Progesterone-mediated oocyte maturation;ko04931//Insulin resistance;ko04720//Long-term potentiation;ko04150//mTOR signaling pathway	K04373	-	GO:0032549//ribonucleoside binding;GO:0043169//cation binding;GO:0043168//anion binding;GO:0000166//nucleotide binding;GO:0030554//adenyl nucleotide binding;GO:0032559//adenyl ribonucleotide binding;GO:0043167//ion binding;GO:0001882//nucleoside binding;GO:0036094//small molecule binding;GO:0004674//protein serine/threonine kinase activity;GO:0016740//transferase activity;GO:0016772//transferase …	GO:0044699//single-organism process;GO:0007154//cell communication;GO:0051716//cellular response to stimulus;GO:0019538//protein metabolic process;GO:0050789//regulation of biological process;GO:0044237//cellular metabolic process;GO:0008152//metabolic process;GO:0043412//macromolecule modification;GO:0065007//biological regulation;GO:0006468//protein phosphorylation;GO:0016310//phosphorylation;G…
ENSMUST00000097343	38.67	0	1	0.001	-9.96578428466209	0.0354277573092138	1	no	Nelfe	negative elongation factor complex member E, Rdbp [Source:MGI Symbol;Acc:MGI:102744]	-	-	-	-	GO:0016604//nuclear body;GO:0071944//cell periphery;GO:0044422//organelle part;GO:0016020//membrane;GO:0005654//nucleoplasm;GO:0043229//intracellular organelle;GO:0005886//plasma membrane;GO:0032021//NELF complex;GO:0043226//organelle;GO:0005623//cell;GO:0031974//membrane-enclosed lumen;GO:0043233//organelle lumen;GO:0005634//nucleus;GO:0044446//intracellular organelle part;GO:0044428//nuclear pa…	GO:0097159//organic cyclic compound binding;GO:0003723//RNA binding;GO:1901363//heterocyclic compound binding;GO:0003676//nucleic acid binding;GO:0005515//protein binding;GO:0003682//chromatin binding;GO:0005488//binding;GO:0044877//macromolecular complex binding	GO:0051252//regulation of RNA metabolic process;GO:1903507//negative regulation of nucleic acid-templated transcription;GO:0010629//negative regulation of gene expression;GO:0010556//regulation of macromolecule biosynthetic process;GO:0051173//positive regulation of nitrogen compound metabolic process;GO:0060255//regulation of macromolecule metabolic process;GO:0051254//positive regulation of RNA…
ENSMUST00000097464	256.675	478.26	3.52	7.46	1.08360020161794	0.0431106737955372	1	no	Atp1a2	ATPase, Na+/K+ transporting, alpha 2 polypeptide [Source:MGI Symbol;Acc:MGI:88106]	Organismal Systems;Metabolism;Environmental Information Processing	Endocrine system;Digestive system;Excretory system;Energy metabolism;Circulatory system;Signal transduction	ko04024//cAMP signaling pathway;ko04022//cGMP - PKG signaling pathway;ko04261//Adrenergic signaling in cardiomyocytes;ko04919//Thyroid hormone signaling pathway;ko04911//Insulin secretion;ko00190//Oxidative phosphorylation;ko04972//Pancreatic secretion;ko04260//Cardiac muscle contraction;ko04970//Salivary secretion;ko04971//Gastric acid secretion;ko04976//Bile secretion;ko04974//Protein digestion…	K01539	GO:0016021//integral component of membrane;GO:0031224//intrinsic component of membrane;GO:0044425//membrane part;GO:0016020//membrane	GO:0016787//hydrolase activity;GO:0015075//ion transmembrane transporter activity;GO:0030554//adenyl nucleotide binding;GO:0019829//cation-transporting ATPase activity;GO:0015079//potassium ion transmembrane transporter activity;GO:0032550//purine ribonucleoside binding;GO:0042625//ATPase coupled ion transmembrane transporter activity;GO:0016887//ATPase activity;GO:0005488//binding;GO:0046872//me…	GO:0030001//metal ion transport;GO:0015672//monovalent inorganic cation transport;GO:0006810//transport;GO:0071805//potassium ion transmembrane transport;GO:0098655//cation transmembrane transport;GO:0055085//transmembrane transport;GO:0051234//establishment of localization;GO:0009987//cellular process;GO:0098660//inorganic ion transmembrane transport;GO:0051179//localization;GO:0034220//ion tran…
ENSMUST00000097558	35.59	0	1.065	0.001	-10.0566377151132	0.0347223372951341	1	no	Hmbs	hydroxymethylbilane synthase [Source:MGI Symbol;Acc:MGI:96112]	Metabolism	Global and Overview;Metabolism of cofactors and vitamins	ko01100//Metabolic pathways;ko01110//Biosynthesis of secondary metabolites;ko01120//Microbial metabolism in diverse environments;ko00860//Porphyrin and chlorophyll metabolism	K01749	GO:0043228//non-membrane-bounded organelle;GO:0005737//cytoplasm;GO:0043229//intracellular organelle;GO:0097458//neuron part;GO:0043231//intracellular membrane-bounded organelle;GO:0043227//membrane-bounded organelle;GO:0042995//cell projection;GO:0044464//cell part;GO:0005634//nucleus;GO:0043005//neuron projection;GO:0043226//organelle;GO:0000793//condensed chromosome;GO:0005694//chromosome;GO:0…	GO:0043167//ion binding;GO:0004418//hydroxymethylbilane synthase activity;GO:0036094//small molecule binding;GO:0003824//catalytic activity;GO:0043177//organic acid binding;GO:0031406//carboxylic acid binding;GO:0050662//coenzyme binding;GO:0043176//amine binding;GO:0016836//hydro-lyase activity;GO:0005488//binding;GO:0043168//anion binding;GO:0004852//uroporphyrinogen-III synthase activity;GO:00…	GO:0046483//heterocycle metabolic process;GO:0044763//single-organism cellular process;GO:0044710//single-organism metabolic process;GO:0018193//peptidyl-amino acid modification;GO:0008152//metabolic process;GO:0009058//biosynthetic process;GO:0018065//protein-cofactor linkage;GO:0042168//heme metabolic process;GO:0018198//peptidyl-cysteine modification;GO:0044699//single-organism process;GO:0044…
ENSMUST00000097873	0	69.535	0.001	0.62	9.27612440527424	0.000533725945521754	0.0899115382704408	no	C77080	expressed sequence C77080 [Source:MGI Symbol;Acc:MGI:2140651]	-	-	-	-	GO:0005575//cellular_component	GO:0003674//molecular_function	GO:0044763//single-organism cellular process;GO:0048869//cellular developmental process;GO:0009987//cellular process;GO:0044767//single-organism developmental process;GO:0030154//cell differentiation;GO:0044699//single-organism process;GO:0032502//developmental process
ENSMUST00000098192	585.885	1824.085	36.44	115.42	1.66329837186917	0.00573297904604779	0.418076047052912	no	Hbb-bt	hemoglobin, beta adult t chain [Source:MGI Symbol;Acc:MGI:5474850]	Human Diseases	Infectious diseases	ko05144//Malaria;ko05143//African trypanosomiasis	K13823	GO:0044445//cytosolic part;GO:0005576//extracellular region;GO:0005829//cytosol;GO:0005737//cytoplasm;GO:0043234//protein complex;GO:0044424//intracellular part;GO:0005622//intracellular;GO:0044444//cytoplasmic part;GO:0044464//cell part;GO:0005623//cell;GO:0044421//extracellular region part;GO:0032991//macromolecular complex;GO:0031838//haptoglobin-hemoglobin complex;GO:0005833//hemoglobin compl…	GO:0016684//oxidoreductase activity, acting on peroxide as acceptor;GO:0030492//hemoglobin binding;GO:0031720//haptoglobin binding;GO:0016491//oxidoreductase activity;GO:0046872//metal ion binding;GO:1901363//heterocyclic compound binding;GO:0005515//protein binding;GO:0005344//oxygen transporter activity;GO:0020037//heme binding;GO:0022892//substrate-specific transporter activity;GO:0097159//org…	GO:0042744//hydrogen peroxide catabolic process;GO:0044699//single-organism process;GO:0044765//single-organism transport;GO:0070271//protein complex biogenesis;GO:0051234//establishment of localization;GO:0042221//response to chemical;GO:0044763//single-organism cellular process;GO:0044237//cellular metabolic process;GO:0043933//macromolecular complex subunit organization;GO:0022607//cellular co…
ENSMUST00000098521	538.12	1118.865	4.025	9.01	1.16253832281156	0.0104385169561617	0.594074154415104	no	Adcy7	adenylate cyclase 7 [Source:MGI Symbol;Acc:MGI:102891]	Organismal Systems;Metabolism;Environmental Information Processing;Human Diseases;Cellular Processes	Substance dependence;Infectious diseases;Cell growth and death;Aging;Endocrine system;Cancers;Cellular commiunity;Circulatory system;Digestive system;Cardiovascular diseases;Signal transduction;Nucleotide metabolism;Sensory system;Environmental adaptation;Nervous system;Immune system	ko05200//Pathways in cancer;ko04015//Rap1 signaling pathway;ko05166//HTLV-I infection;ko04024//cAMP signaling pathway;ko04020//Calcium signaling pathway;ko04022//cGMP - PKG signaling pathway;ko04261//Adrenergic signaling in cardiomyocytes;ko04062//Chemokine signaling pathway;ko04921//Oxytocin signaling pathway;ko00230//Purine metabolism;ko04072//Phospholipase D signaling pathway;ko04270//Vascular…	K08047	GO:0031224//intrinsic component of membrane;GO:0044425//membrane part;GO:0031226//intrinsic component of plasma membrane;GO:0044459//plasma membrane part;GO:0044464//cell part;GO:0016021//integral component of membrane;GO:0005886//plasma membrane;GO:0016020//membrane;GO:0071944//cell periphery;GO:0005623//cell;GO:0005887//integral component of plasma membrane	GO:0005488//binding;GO:0003824//catalytic activity;GO:0001882//nucleoside binding;GO:0046872//metal ion binding;GO:0035639//purine ribonucleoside triphosphate binding;GO:0097367//carbohydrate derivative binding;GO:0043167//ion binding;GO:0032549//ribonucleoside binding;GO:0017076//purine nucleotide binding;GO:0043169//cation binding;GO:0032553//ribonucleotide binding;GO:0043168//anion binding;GO:…	GO:0050789//regulation of biological process;GO:1900016//negative regulation of cytokine production involved in inflammatory response;GO:0080090//regulation of primary metabolic process;GO:0019222//regulation of metabolic process;GO:0044238//primary metabolic process;GO:0009165//nucleotide biosynthetic process;GO:0006139//nucleobase-containing compound metabolic process;GO:0009152//purine ribonuc…
ENSMUST00000098849	0	129.535	0.001	0.765	9.57931593758001	1.69400705744364e-06	0.000924532427396913	yes	Otud7b	OTU domain containing 7B [Source:MGI Symbol;Acc:MGI:2654703]	-	-	-	-	GO:0043231//intracellular membrane-bounded organelle;GO:0043227//membrane-bounded organelle;GO:0044424//intracellular part;GO:0005737//cytoplasm;GO:0044464//cell part;GO:0043226//organelle;GO:0043229//intracellular organelle;GO:0005622//intracellular;GO:0005634//nucleus;GO:0005623//cell	GO:0003824//catalytic activity;GO:0036459//thiol-dependent ubiquitinyl hydrolase activity;GO:0101005//ubiquitinyl hydrolase activity;GO:0003676//nucleic acid binding;GO:0046872//metal ion binding;GO:0008234//cysteine-type peptidase activity;GO:0043167//ion binding;GO:0003677//DNA binding;GO:0043169//cation binding;GO:0019783//ubiquitin-like protein-specific protease activity;GO:0043130//ubiquitin…	GO:0009056//catabolic process;GO:0031327//negative regulation of cellular biosynthetic process;GO:0000122//negative regulation of transcription from RNA polymerase II promoter;GO:0031324//negative regulation of cellular metabolic process;GO:0044267//cellular protein metabolic process;GO:0051241//negative regulation of multicellular organismal process;GO:0001817//regulation of cytokine production;…
ENSMUST00000099277	0	63.735	0.001	0.545	9.09011241966429	0.0118498485213246	0.637832864472905	no	Fcho2	FCH domain only 2 [Source:MGI Symbol;Acc:MGI:3505790]	-	-	-	-	-	-	GO:0006898//receptor-mediated endocytosis;GO:0051234//establishment of localization;GO:0016192//vesicle-mediated transport;GO:0072583//clathrin-mediated endocytosis;GO:0006897//endocytosis;GO:0006810//transport;GO:0051179//localization
ENSMUST00000099558	0	109.085	0.001	1.28	10.3219280948874	3.266213941012e-05	0.0106770200721724	yes	Tjp2	tight junction protein 2 [Source:MGI Symbol;Acc:MGI:1341872]	Cellular Processes;Human Diseases	Infectious diseases;Cellular commiunity	ko04530//Tight junction;ko05110//Vibrio cholerae infection	K06098	GO:0071944//cell periphery;GO:0005921//gap junction;GO:0005911//cell-cell junction;GO:0009986//cell surface;GO:0030054//cell junction;GO:0043231//intracellular membrane-bounded organelle;GO:0043233//organelle lumen;GO:0005654//nucleoplasm;GO:0043226//organelle;GO:0044446//intracellular organelle part;GO:0044464//cell part;GO:0005634//nucleus;GO:0005829//cytosol;GO:0005737//cytoplasm;GO:0005923//b…	GO:0060090//binding, bridging;GO:0019904//protein domain specific binding;GO:0030674//protein binding, bridging;GO:0005515//protein binding;GO:0008022//protein C-terminus binding;GO:0005488//binding	GO:0090559//regulation of membrane permeability;GO:0034097//response to cytokine;GO:1903010//regulation of bone development;GO:0002761//regulation of myeloid leukocyte differentiation;GO:1903707//negative regulation of hemopoiesis;GO:0033209//tumor necrosis factor-mediated signaling pathway;GO:0044763//single-organism cellular process;GO:1902578//single-organism localization;GO:0007165//signal tr…
ENSMUST00000099709	1371.89	178.335	17.135	2.17	-2.9811792440747	0.0323594538736723	1	no	Dgkz	diacylglycerol kinase zeta [Source:MGI Symbol;Acc:MGI:1278339]	Human Diseases;Environmental Information Processing;Metabolism	Global and Overview;Cancers;Lipid metabolism;Signal transduction	ko01100//Metabolic pathways;ko01110//Biosynthesis of secondary metabolites;ko04072//Phospholipase D signaling pathway;ko04070//Phosphatidylinositol signaling system;ko00564//Glycerophospholipid metabolism;ko05231//Choline metabolism in cancer;ko00561//Glycerolipid metabolism	K00901	-	GO:0017076//purine nucleotide binding;GO:0097159//organic cyclic compound binding;GO:0005515//protein binding;GO:0043167//ion binding;GO:0004143//diacylglycerol kinase activity;GO:1901265//nucleoside phosphate binding;GO:0032555//purine ribonucleotide binding;GO:0030554//adenyl nucleotide binding;GO:0016301//kinase activity;GO:1901363//heterocyclic compound binding;GO:0005488//binding;GO:0003824/…	GO:0007186//G-protein coupled receptor signaling pathway;GO:0008152//metabolic process;GO:0023052//signaling;GO:0007154//cell communication;GO:0016310//phosphorylation;GO:0065007//biological regulation;GO:0007165//signal transduction;GO:0044237//cellular metabolic process;GO:0044699//single-organism process;GO:0006793//phosphorus metabolic process;GO:0035556//intracellular signal transduction;GO:…
ENSMUST00000099821	30.94	0	0.51	0.001	-8.99435343685886	0.0436486029251989	1	no	Lgals8	lectin, galactose binding, soluble 8 [Source:MGI Symbol;Acc:MGI:1928481]	-	-	-	-	GO:0005829//cytosol;GO:0044444//cytoplasmic part;GO:0044424//intracellular part;GO:0031982//vesicle;GO:0005623//cell;GO:0043229//intracellular organelle;GO:0044464//cell part;GO:0005622//intracellular;GO:0031410//cytoplasmic vesicle;GO:0043226//organelle;GO:0005737//cytoplasm	GO:0044877//macromolecular complex binding;GO:0005102//receptor binding;GO:0005178//integrin binding;GO:0030246//carbohydrate binding;GO:0005488//binding;GO:0050839//cell adhesion molecule binding;GO:0032403//protein complex binding;GO:0005515//protein binding	GO:0036303//lymph vessel morphogenesis;GO:0048869//cellular developmental process;GO:0050896//response to stimulus;GO:0072358//cardiovascular system development;GO:0006928//movement of cell or subcellular component;GO:0002335//mature B cell differentiation;GO:0030154//cell differentiation;GO:0098542//defense response to other organism;GO:0001944//vasculature development;GO:0006950//response to st…
ENSMUST00000100009	179.86	0	2.07	0.001	-11.0154150523867	1.39049252318746e-06	0.000803821772509566	yes	Atf2	activating transcription factor 2 [Source:MGI Symbol;Acc:MGI:109349]	Human Diseases;Environmental Information Processing;Organismal Systems	Nervous system;Circulatory system;Aging;Cancers;Endocrine system;Infectious diseases;Substance dependence;Signal transduction	ko04151//PI3K-Akt signaling pathway;ko04010//MAPK signaling pathway;ko05166//HTLV-I infection;ko04022//cGMP - PKG signaling pathway;ko04261//Adrenergic signaling in cardiomyocytes;ko05203//Viral carcinogenesis;ko05169//Epstein-Barr virus infection;ko04728//Dopaminergic synapse;ko05164//Influenza A;ko05034//Alcoholism;ko05161//Hepatitis B;ko04922//Glucagon signaling pathway;ko04668//TNF signaling …	K04450	GO:0035861//site of double-strand break;GO:0043229//intracellular organelle;GO:0043228//non-membrane-bounded organelle;GO:0016020//membrane;GO:0070013//intracellular organelle lumen;GO:0043232//intracellular non-membrane-bounded organelle;GO:0031090//organelle membrane;GO:0044424//intracellular part;GO:0031968//organelle outer membrane;GO:0044428//nuclear part;GO:0005694//chromosome;GO:0043226//o…	GO:0019901//protein kinase binding;GO:0008134//transcription factor binding;GO:0016746//transferase activity, transferring acyl groups;GO:0043169//cation binding;GO:0001012//RNA polymerase II regulatory region DNA binding;GO:0000980//RNA polymerase II distal enhancer sequence-specific DNA binding;GO:0046872//metal ion binding;GO:0000975//regulatory region DNA binding;GO:0001102//RNA polymerase II…	GO:0000077//DNA damage checkpoint;GO:0071704//organic substance metabolic process;GO:0009892//negative regulation of metabolic process;GO:0061024//membrane organization;GO:0050678//regulation of epithelial cell proliferation;GO:0010941//regulation of cell death;GO:0016570//histone modification;GO:0045930//negative regulation of mitotic cell cycle;GO:0051172//negative regulation of nitrogen compou…
ENSMUST00000100028	0	49.225	0.001	1.005	9.97297978606629	0.019674155845909	0.829850453721681	no	Dync1i2	dynein cytoplasmic 1 intermediate chain 2 [Source:MGI Symbol;Acc:MGI:107750]	Human Diseases;Cellular Processes;Organismal Systems	Excretory system;Transport and catabolism;Infectious diseases	ko04145//Phagosome;ko05132//Salmonella infection;ko04962//Vasopressin-regulated water reabsorption	K10415	GO:0043228//non-membrane-bounded organelle;GO:0030286//dynein complex;GO:0043232//intracellular non-membrane-bounded organelle;GO:0032991//macromolecular complex;GO:0044424//intracellular part;GO:0005868//cytoplasmic dynein complex;GO:0044422//organelle part;GO:1902494//catalytic complex;GO:0044446//intracellular organelle part;GO:0005875//microtubule associated complex;GO:0044464//cell part;GO:0…	GO:0005515//protein binding;GO:0005488//binding	GO:0006928//movement of cell or subcellular component;GO:0007018//microtubule-based movement;GO:0044763//single-organism cellular process;GO:0009987//cellular process;GO:0044699//single-organism process;GO:0007017//microtubule-based process
ENSMUST00000100143	369.47	1450.33	1.765	8.585	2.28214995073095	0.00464441474144551	0.37235323908132	no	Rc3h2	ring finger and CCCH-type zinc finger domains 2 [Source:MGI Symbol;Acc:MGI:2442789]	-	-	-	-	GO:0043232//intracellular non-membrane-bounded organelle;GO:0030529//intracellular ribonucleoprotein complex;GO:0009986//cell surface;GO:0043231//intracellular membrane-bounded organelle;GO:0005622//intracellular;GO:0044444//cytoplasmic part;GO:0016020//membrane;GO:0044464//cell part;GO:0005737//cytoplasm;GO:0043228//non-membrane-bounded organelle;GO:0044424//intracellular part;GO:0032991//macrom…	GO:0005488//binding;GO:0003729//mRNA binding;GO:0043169//cation binding;GO:0003723//RNA binding;GO:0004842//ubiquitin-protein transferase activity;GO:0043167//ion binding;GO:0046872//metal ion binding;GO:0097159//organic cyclic compound binding;GO:0003824//catalytic activity;GO:0044822//poly(A) RNA binding;GO:0003676//nucleic acid binding;GO:0019787//ubiquitin-like protein transferase activity;GO…	GO:0045620//negative regulation of lymphocyte differentiation;GO:0045623//negative regulation of T-helper cell differentiation;GO:1902105//regulation of leukocyte differentiation;GO:0045595//regulation of cell differentiation;GO:0045596//negative regulation of cell differentiation;GO:0043412//macromolecule modification;GO:0071593//lymphocyte aggregation;GO:0045622//regulation of T-helper cell dif…
ENSMUST00000100241	0	102.875	0.001	1.675	10.7099453802325	1.11010252556026e-05	0.00454959779841181	yes	Ralgds	ral guanine nucleotide dissociation stimulator [Source:MGI Symbol;Acc:MGI:107485]	Human Diseases;Environmental Information Processing	Cancers;Signal transduction	ko05200//Pathways in cancer;ko04015//Rap1 signaling pathway;ko04014//Ras signaling pathway;ko04072//Phospholipase D signaling pathway;ko05231//Choline metabolism in cancer;ko05212//Pancreatic cancer;ko05210//Colorectal cancer	K08732	GO:0005622//intracellular;GO:0005623//cell;GO:0044464//cell part	GO:0005085//guanyl-nucleotide exchange factor activity;GO:0098772//molecular function regulator	GO:0007154//cell communication;GO:0023052//signaling;GO:0050896//response to stimulus;GO:0007264//small GTPase mediated signal transduction;GO:0044699//single-organism process;GO:0044700//single organism signaling;GO:0007165//signal transduction;GO:0035556//intracellular signal transduction;GO:0044763//single-organism cellular process;GO:0009987//cellular process;GO:0050789//regulation of biologi…
ENSMUST00000100627	129.07	8.705	3.92	0.26	-3.91427012597412	0.0153355564553668	0.734261629830717	no	Trim25	tripartite motif-containing 25 [Source:MGI Symbol;Acc:MGI:102749]	Human Diseases;Environmental Information Processing;Organismal Systems	Immune system;Signal transduction;Infectious diseases	ko05164//Influenza A;ko04064//NF-kappa B signaling pathway;ko04622//RIG-I-like receptor signaling pathway	K10652	-	-	-
ENSMUST00000100832	28.14	0	0.41	0.001	-8.67948009950545	0.011272309048407	0.620183745048402	no	Recql	RecQ protein-like [Source:MGI Symbol;Acc:MGI:103021]	-	-	-	-	GO:0005622//intracellular;GO:0044464//cell part;GO:0043229//intracellular organelle;GO:0005634//nucleus;GO:0044424//intracellular part;GO:0043226//organelle;GO:0043231//intracellular membrane-bounded organelle;GO:0043227//membrane-bounded organelle;GO:0005623//cell	GO:0035639//purine ribonucleoside triphosphate binding;GO:0016818//hydrolase activity, acting on acid anhydrides, in phosphorus-containing anhydrides;GO:0001882//nucleoside binding;GO:0005488//binding;GO:0016787//hydrolase activity;GO:0097159//organic cyclic compound binding;GO:0043167//ion binding;GO:0003676//nucleic acid binding;GO:0042623//ATPase activity, coupled;GO:0017076//purine nucleotide…	GO:0071704//organic substance metabolic process;GO:0090304//nucleic acid metabolic process;GO:0044238//primary metabolic process;GO:0044260//cellular macromolecule metabolic process;GO:0008152//metabolic process;GO:0034641//cellular nitrogen compound metabolic process;GO:0043170//macromolecule metabolic process;GO:0006807//nitrogen compound metabolic process;GO:0046483//heterocycle metabolic proc…
ENSMUST00000101018	0	41.805	0.001	0.35	8.45121111183233	0.0186606638782215	0.81076450859507	no	Cep170b	centrosomal protein 170B [Source:MGI Symbol;Acc:MGI:2145043]	-	-	-	-	GO:0044430//cytoskeletal part;GO:0044464//cell part;GO:0005737//cytoplasm;GO:0044446//intracellular organelle part;GO:0099513//polymeric cytoskeletal fiber;GO:0005856//cytoskeleton;GO:0044422//organelle part;GO:0043232//intracellular non-membrane-bounded organelle;GO:0043229//intracellular organelle;GO:0005622//intracellular;GO:0043228//non-membrane-bounded organelle;GO:0044424//intracellular par…	GO:0005515//protein binding;GO:0003674//molecular_function;GO:0005488//binding	GO:0008150//biological_process
ENSMUST00000101055	55.395	417.95	0.97	7.88	3.02213897726925	0.0302150163181877	1	no	Ccnk	cyclin K [Source:MGI Symbol;Acc:MGI:1276106]	-	-	-	-	GO:0005634//nucleus;GO:0044464//cell part;GO:0043226//organelle;GO:0043227//membrane-bounded organelle;GO:0044424//intracellular part;GO:0043231//intracellular membrane-bounded organelle;GO:0043229//intracellular organelle;GO:0005623//cell;GO:0005622//intracellular	-	GO:0036211//protein modification process;GO:0019538//protein metabolic process;GO:0043170//macromolecule metabolic process;GO:0044237//cellular metabolic process;GO:0044260//cellular macromolecule metabolic process;GO:0006793//phosphorus metabolic process;GO:0006468//protein phosphorylation;GO:0044238//primary metabolic process;GO:0008152//metabolic process;GO:0071704//organic substance metabolic…
ENSMUST00000101195	0	174.215	0.001	1.37	10.4199601778479	0.000991994232187987	0.13933079090358	no	Tbc1d1	TBC1 domain family, member 1 [Source:MGI Symbol;Acc:MGI:1889508]	Environmental Information Processing	Signal transduction	ko04152//AMPK signaling pathway	K18341	GO:0043227//membrane-bounded organelle;GO:0043231//intracellular membrane-bounded organelle;GO:0005634//nucleus;GO:0044444//cytoplasmic part;GO:0044424//intracellular part;GO:0044464//cell part;GO:0005623//cell;GO:0043229//intracellular organelle;GO:0005737//cytoplasm;GO:0005829//cytosol;GO:0005622//intracellular;GO:0043226//organelle	GO:0017016//Ras GTPase binding;GO:0005488//binding;GO:0005515//protein binding;GO:0008047//enzyme activator activity;GO:0031267//small GTPase binding;GO:0030695//GTPase regulator activity;GO:0098772//molecular function regulator;GO:0019899//enzyme binding;GO:0060589//nucleoside-triphosphatase regulator activity;GO:0005096//GTPase activator activity;GO:0030234//enzyme regulator activity;GO:0051020…	GO:0033036//macromolecule localization;GO:0065007//biological regulation;GO:0032879//regulation of localization;GO:0046907//intracellular transport;GO:0006886//intracellular protein transport;GO:0043087//regulation of GTPase activity;GO:0045184//establishment of protein localization;GO:0048518//positive regulation of biological process;GO:0009893//positive regulation of metabolic process;GO:00328…
ENSMUST00000101525	0	21.81	0.001	0.87	9.76487159073609	0.0192667383313167	0.824927478218788	no	Upp1	uridine phosphorylase 1 [Source:MGI Symbol;Acc:MGI:1097668]	Metabolism	Xenobiotics biodegradation and metabolism;Nucleotide metabolism;Global and Overview	ko01100//Metabolic pathways;ko00240//Pyrimidine metabolism;ko00983//Drug metabolism - other enzymes	K00757	GO:0044424//intracellular part;GO:0043231//intracellular membrane-bounded organelle;GO:0031981//nuclear lumen;GO:0070013//intracellular organelle lumen;GO:0005654//nucleoplasm;GO:0031974//membrane-enclosed lumen;GO:0043226//organelle;GO:0005737//cytoplasm;GO:0005622//intracellular;GO:0044446//intracellular organelle part;GO:0043229//intracellular organelle;GO:0044422//organelle part;GO:0005634//n…	GO:0016757//transferase activity, transferring glycosyl groups;GO:0004850//uridine phosphorylase activity;GO:0003824//catalytic activity;GO:0016740//transferase activity;GO:0016763//transferase activity, transferring pentosyl groups	GO:0009058//biosynthetic process;GO:0046133//pyrimidine ribonucleoside catabolic process;GO:0046134//pyrimidine nucleoside biosynthetic process;GO:0006220//pyrimidine nucleotide metabolic process;GO:0034654//nucleobase-containing compound biosynthetic process;GO:0009259//ribonucleotide metabolic process;GO:1901565//organonitrogen compound catabolic process;GO:0034655//nucleobase-containing compou…
ENSMUST00000102488	215.565	0	1.21	0.001	-10.240791332162	0.000682960265010283	0.105061097573767	no	Myo18a	myosin XVIIIA [Source:MGI Symbol;Acc:MGI:2667185]	-	-	-	-	GO:0031982//vesicle;GO:0043231//intracellular membrane-bounded organelle;GO:0043234//protein complex;GO:0044422//organelle part;GO:0098862//cluster of actin-based cell projections;GO:0031984//organelle subcompartment;GO:0044446//intracellular organelle part;GO:0043227//membrane-bounded organelle;GO:0005623//cell;GO:0030139//endocytic vesicle;GO:0044444//cytoplasmic part;GO:0043228//non-membrane-b…	GO:0005524//ATP binding;GO:0005488//binding;GO:0001882//nucleoside binding;GO:0017111//nucleoside-triphosphatase activity;GO:0003774//motor activity;GO:0043167//ion binding;GO:0016818//hydrolase activity, acting on acid anhydrides, in phosphorus-containing anhydrides;GO:0032553//ribonucleotide binding;GO:0016462//pyrophosphatase activity;GO:0016817//hydrolase activity, acting on acid anhydrides;G…	GO:0043066//negative regulation of apoptotic process;GO:0051223//regulation of protein transport;GO:0042221//response to chemical;GO:0016192//vesicle-mediated transport;GO:0051179//localization;GO:0032880//regulation of protein localization;GO:0060341//regulation of cellular localization;GO:0048522//positive regulation of cellular process;GO:0051130//positive regulation of cellular component orga…
ENSMUST00000102582	472.945	1071.75	2.315	6.21	1.42358107496025	0.00569664178274729	0.417949784782932	no	Acacb	acetyl-Coenzyme A carboxylase beta [Source:MGI Symbol;Acc:MGI:2140940]	Human Diseases;Environmental Information Processing;Metabolism;Organismal Systems	Signal transduction;Lipid metabolism;Endocrine system;Global and Overview;Carbohydrate metabolism;Endocrine and metabolic diseases	ko01100//Metabolic pathways;ko01110//Biosynthesis of secondary metabolites;ko04910//Insulin signaling pathway;ko04152//AMPK signaling pathway;ko04922//Glucagon signaling pathway;ko04931//Insulin resistance;ko04920//Adipocytokine signaling pathway;ko00620//Pyruvate metabolism;ko00640//Propanoate metabolism;ko00061//Fatty acid biosynthesis	K01946	GO:0016020//membrane;GO:0043226//organelle;GO:0005737//cytoplasm;GO:0005634//nucleus;GO:0043229//intracellular organelle;GO:0044424//intracellular part;GO:0012505//endomembrane system;GO:0043227//membrane-bounded organelle;GO:0005622//intracellular;GO:0005739//mitochondrion;GO:0044464//cell part;GO:0005623//cell;GO:0043231//intracellular membrane-bounded organelle;GO:0044444//cytoplasmic part	GO:0005488//binding;GO:0019842//vitamin binding;GO:0036094//small molecule binding;GO:0043168//anion binding;GO:0032559//adenyl ribonucleotide binding;GO:0035639//purine ribonucleoside triphosphate binding;GO:0005524//ATP binding;GO:0030554//adenyl nucleotide binding;GO:0003824//catalytic activity;GO:0033293//monocarboxylic acid binding;GO:0009374//biotin binding;GO:0043167//ion binding;GO:000016…	GO:0042493//response to drug;GO:0046949//fatty-acyl-CoA biosynthetic process;GO:1901566//organonitrogen compound biosynthetic process;GO:0009894//regulation of catabolic process;GO:0034032//purine nucleoside bisphosphate metabolic process;GO:0048639//positive regulation of developmental growth;GO:1901360//organic cyclic compound metabolic process;GO:0006084//acetyl-CoA metabolic process;GO:004469…
ENSMUST00000102747	0	139.15	0.001	3.025	11.5627194270493	5.53880224934228e-07	0.000353697606894627	yes	March7	membrane-associated ring finger (C3HC4) 7 [Source:MGI Symbol;Acc:MGI:1931053]	-	-	-	-	GO:0005829//cytosol;GO:0044424//intracellular part;GO:0044464//cell part;GO:0005622//intracellular;GO:0043229//intracellular organelle;GO:0005886//plasma membrane;GO:0043227//membrane-bounded organelle;GO:0005634//nucleus;GO:0005623//cell;GO:0043226//organelle;GO:0043231//intracellular membrane-bounded organelle;GO:0016020//membrane;GO:0044444//cytoplasmic part;GO:0071944//cell periphery;GO:00057…	GO:0046914//transition metal ion binding;GO:0046872//metal ion binding;GO:0003824//catalytic activity;GO:0016740//transferase activity;GO:0097371//MDM2/MDM4 family protein binding;GO:0005488//binding;GO:0044390//ubiquitin-like protein conjugating enzyme binding;GO:0043130//ubiquitin binding;GO:0005515//protein binding;GO:0043167//ion binding;GO:0008270//zinc ion binding;GO:0031624//ubiquitin conj…	GO:0044260//cellular macromolecule metabolic process;GO:0016567//protein ubiquitination;GO:0031647//regulation of protein stability;GO:0060255//regulation of macromolecule metabolic process;GO:0044267//cellular protein metabolic process;GO:0002695//negative regulation of leukocyte activation;GO:0050865//regulation of cell activation;GO:1902166//negative regulation of intrinsic apoptotic signaling…
ENSMUST00000102778	0.01	62.79	0.001	0.605	9.24079133216196	0.0121206292501036	0.64625312345358	no	Mapk9	mitogen-activated protein kinase 9 [Source:MGI Symbol;Acc:MGI:1346862]	Cellular Processes;Human Diseases;Genetic Information Processing;Environmental Information Processing;Organismal Systems	Cancers;Aging;Endocrine system;Infectious diseases;Development;Signal transduction;Endocrine and metabolic diseases;Nervous system;Immune system;Sensory system;Folding, sorting and degradation;Cellular commiunity	ko05200//Pathways in cancer;ko04010//MAPK signaling pathway;ko04014//Ras signaling pathway;ko05166//HTLV-I infection;ko04024//cAMP signaling pathway;ko04510//Focal adhesion;ko05169//Epstein-Barr virus infection;ko04910//Insulin signaling pathway;ko05168//Herpes simplex infection;ko04141//Protein processing in endoplasmic reticulum;ko04728//Dopaminergic synapse;ko04722//Neurotrophin signaling path…	K04440	GO:0043025//neuronal cell body;GO:0005739//mitochondrion;GO:0005737//cytoplasm;GO:0005622//intracellular;GO:0043226//organelle;GO:0043005//neuron projection;GO:0043227//membrane-bounded organelle;GO:0044444//cytoplasmic part;GO:0005623//cell;GO:0042995//cell projection;GO:0036477//somatodendritic compartment;GO:0044424//intracellular part;GO:0097458//neuron part;GO:0043229//intracellular organell…	GO:0032550//purine ribonucleoside binding;GO:0016301//kinase activity;GO:0097159//organic cyclic compound binding;GO:0032559//adenyl ribonucleotide binding;GO:0030554//adenyl nucleotide binding;GO:0005515//protein binding;GO:0043028//cysteine-type endopeptidase regulator activity involved in apoptotic process;GO:0032553//ribonucleotide binding;GO:0098772//molecular function regulator;GO:0001883//…	GO:0016265//death;GO:0031326//regulation of cellular biosynthetic process;GO:1903428//positive regulation of reactive oxygen species biosynthetic process;GO:0032436//positive regulation of proteasomal ubiquitin-dependent protein catabolic process;GO:0032892//positive regulation of organic acid transport;GO:0008152//metabolic process;GO:0046889//positive regulation of lipid biosynthetic process;GO…
ENSMUST00000102848	7.785	75.39	0.09	1.06	3.55799545312089	0.0176347253264783	0.794171820560854	no	Tle1	transducin-like enhancer of split 1 [Source:MGI Symbol;Acc:MGI:104636]	-	-	-	-	GO:0044424//intracellular part;GO:0043227//membrane-bounded organelle;GO:0005623//cell;GO:0043226//organelle;GO:0043231//intracellular membrane-bounded organelle;GO:0044464//cell part;GO:0005622//intracellular;GO:0005634//nucleus;GO:0043229//intracellular organelle	GO:0005488//binding;GO:0005515//protein binding	GO:0019219//regulation of nucleobase-containing compound metabolic process;GO:0010556//regulation of macromolecule biosynthetic process;GO:0031323//regulation of cellular metabolic process;GO:0051252//regulation of RNA metabolic process;GO:0006355//regulation of transcription, DNA-templated;GO:0010468//regulation of gene expression;GO:0031326//regulation of cellular biosynthetic process;GO:200114…
ENSMUST00000102849	0	15.315	0.001	0.145	7.17990909001493	0.0344288758070941	1	no	Usp20	ubiquitin specific peptidase 20 [Source:MGI Symbol;Acc:MGI:1921520]	-	-	-	-	GO:0005737//cytoplasm;GO:0048471//perinuclear region of cytoplasm;GO:0005623//cell;GO:0005815//microtubule organizing center;GO:0043226//organelle;GO:0044424//intracellular part;GO:0015630//microtubule cytoskeleton;GO:0044430//cytoskeletal part;GO:0044422//organelle part;GO:0044444//cytoplasmic part;GO:0005813//centrosome;GO:0005856//cytoskeleton;GO:0043232//intracellular non-membrane-bounded org…	GO:0003824//catalytic activity;GO:0046914//transition metal ion binding;GO:0101005//ubiquitinyl hydrolase activity;GO:0016787//hydrolase activity;GO:0046872//metal ion binding;GO:0070011//peptidase activity, acting on L-amino acid peptides;GO:0004175//endopeptidase activity;GO:0019783//ubiquitin-like protein-specific protease activity;GO:0001664//G-protein coupled receptor binding;GO:0008234//cys…	GO:0044238//primary metabolic process;GO:0016192//vesicle-mediated transport;GO:0071704//organic substance metabolic process;GO:0016579//protein deubiquitination;GO:0008152//metabolic process;GO:0030163//protein catabolic process;GO:0009987//cellular process;GO:0050794//regulation of cellular process;GO:0009056//catabolic process;GO:0006511//ubiquitin-dependent protein catabolic process;GO:004317…
ENSMUST00000102934	409.56	76.9	3.355	0.73	-2.20034439732017	0.00351185654601363	0.316689881435101	no	Rnf38	ring finger protein 38 [Source:MGI Symbol;Acc:MGI:1920719]	-	-	-	-	-	-	-
ENSMUST00000102967	8336.785	2677.285	438.505	152.76	-1.5213264678457	5.06832838441351e-05	0.0151273075116968	yes	Hist1h4c	histone cluster 1, H4c [Source:MGI Symbol;Acc:MGI:2448421]	Human Diseases	Immune diseases;Cancers;Substance dependence	ko05203//Viral carcinogenesis;ko05034//Alcoholism;ko05322//Systemic lupus erythematosus	K11254	GO:0044464//cell part;GO:0044424//intracellular part;GO:0005694//chromosome;GO:0043226//organelle;GO:0043234//protein complex;GO:0000785//chromatin;GO:0043228//non-membrane-bounded organelle;GO:0043232//intracellular non-membrane-bounded organelle;GO:0031974//membrane-enclosed lumen;GO:0032991//macromolecular complex;GO:0044427//chromosomal part;GO:0005634//nucleus;GO:0005623//cell;GO:0000790//nu…	GO:0003676//nucleic acid binding;GO:0005515//protein binding;GO:0046982//protein heterodimerization activity;GO:0005488//binding;GO:0046983//protein dimerization activity;GO:0003677//DNA binding;GO:0097159//organic cyclic compound binding;GO:1901363//heterocyclic compound binding;GO:0019904//protein domain specific binding	GO:0045595//regulation of cell differentiation;GO:0065004//protein-DNA complex assembly;GO:0070271//protein complex biogenesis;GO:0046483//heterocycle metabolic process;GO:0051241//negative regulation of multicellular organismal process;GO:0006333//chromatin assembly or disassembly;GO:0006336//DNA replication-independent nucleosome assembly;GO:1901360//organic cyclic compound metabolic process;GO…
ENSMUST00000102971	13923.535	6225.995	1545.485	753.61	-1.03616963793289	0.00114370931621582	0.155470861950347	no	Hist1h4f	histone cluster 1, H4f [Source:MGI Symbol;Acc:MGI:2448425]	Human Diseases	Immune diseases;Cancers;Substance dependence	ko05203//Viral carcinogenesis;ko05034//Alcoholism;ko05322//Systemic lupus erythematosus	K11254	GO:0031974//membrane-enclosed lumen;GO:0005654//nucleoplasm;GO:0043229//intracellular organelle;GO:0032993//protein-DNA complex;GO:0005694//chromosome;GO:0044446//intracellular organelle part;GO:0043232//intracellular non-membrane-bounded organelle;GO:0000788//nuclear nucleosome;GO:0044424//intracellular part;GO:0044454//nuclear chromosome part;GO:0005622//intracellular;GO:0043226//organelle;GO:0…	GO:0003676//nucleic acid binding;GO:0046983//protein dimerization activity;GO:0003677//DNA binding;GO:0005488//binding;GO:0005515//protein binding;GO:1901363//heterocyclic compound binding;GO:0019904//protein domain specific binding;GO:0046982//protein heterodimerization activity;GO:0097159//organic cyclic compound binding	GO:0045653//negative regulation of megakaryocyte differentiation;GO:0006351//transcription, DNA-templated;GO:0006335//DNA replication-dependent nucleosome assembly;GO:0044271//cellular nitrogen compound biosynthetic process;GO:0048519//negative regulation of biological process;GO:0071840//cellular component organization or biogenesis;GO:0045637//regulation of myeloid cell differentiation;GO:00442…
ENSMUST00000103151	5.785	58.35	0.065	0.72	3.46948528330122	0.0426637501149602	1	no	Dnmt3b	DNA methyltransferase 3B [Source:MGI Symbol;Acc:MGI:1261819]	Human Diseases;Metabolism	Global and Overview;Cancers;Amino acid metabolism	ko01100//Metabolic pathways;ko05206//MicroRNAs in cancer;ko00270//Cysteine and methionine metabolism	K17399	GO:0005623//cell;GO:0043229//intracellular organelle;GO:0044428//nuclear part;GO:0005720//nuclear heterochromatin;GO:0070013//intracellular organelle lumen;GO:0044454//nuclear chromosome part;GO:0031974//membrane-enclosed lumen;GO:0098687//chromosomal region;GO:0005694//chromosome;GO:0043226//organelle;GO:0043228//non-membrane-bounded organelle;GO:0031981//nuclear lumen;GO:0044464//cell part;GO:0…	GO:1901363//heterocyclic compound binding;GO:0005488//binding;GO:0016741//transferase activity, transferring one-carbon groups;GO:0051718//DNA (cytosine-5-)-methyltransferase activity, acting on CpG substrates;GO:0097159//organic cyclic compound binding;GO:0003886//DNA (cytosine-5-)-methyltransferase activity;GO:0000988//transcription factor activity, protein binding;GO:0003824//catalytic activit…	GO:0006349//regulation of gene expression by genetic imprinting;GO:0080090//regulation of primary metabolic process;GO:0031327//negative regulation of cellular biosynthetic process;GO:0016569//covalent chromatin modification;GO:1901698//response to nitrogen compound;GO:2001252//positive regulation of chromosome organization;GO:0031401//positive regulation of protein modification process;GO:004341…
ENSMUST00000103168	384.545	777.785	2.49	5.55	1.15634202916939	0.0148655074109326	0.721187222609186	no	Spag9	sperm associated antigen 9 [Source:MGI Symbol;Acc:MGI:1918084]	-	-	-	-	GO:0016020//membrane;GO:0031224//intrinsic component of membrane;GO:0016021//integral component of membrane;GO:0044425//membrane part	GO:0005488//binding;GO:0060090//binding, bridging;GO:0005078//MAP-kinase scaffold activity;GO:0005198//structural molecule activity;GO:0019899//enzyme binding;GO:0032947//protein complex scaffold;GO:0035591//signaling adaptor activity;GO:0005515//protein binding;GO:0019900//kinase binding	GO:0042327//positive regulation of phosphorylation;GO:0010647//positive regulation of cell communication;GO:0010562//positive regulation of phosphorus metabolic process;GO:0048518//positive regulation of biological process;GO:0019222//regulation of metabolic process;GO:0043408//regulation of MAPK cascade;GO:1902533//positive regulation of intracellular signal transduction;GO:0051246//regulation o…
ENSMUST00000103201	54.8	766.4	0.26	4.285	4.04271167597141	1.46241873585185e-05	0.00561741392399136	yes	Acaca	acetyl-Coenzyme A carboxylase alpha [Source:MGI Symbol;Acc:MGI:108451]	Metabolism;Organismal Systems;Environmental Information Processing	Lipid metabolism;Signal transduction;Carbohydrate metabolism;Global and Overview;Endocrine system	ko01100//Metabolic pathways;ko01110//Biosynthesis of secondary metabolites;ko04910//Insulin signaling pathway;ko04152//AMPK signaling pathway;ko04922//Glucagon signaling pathway;ko01212//Fatty acid metabolism;ko00620//Pyruvate metabolism;ko00640//Propanoate metabolism;ko00061//Fatty acid biosynthesis	K11262	GO:0005730//nucleolus;GO:0043229//intracellular organelle;GO:0043226//organelle;GO:0044428//nuclear part;GO:0005634//nucleus;GO:0044422//organelle part;GO:0044452//nucleolar part;GO:0043231//intracellular membrane-bounded organelle;GO:0031981//nuclear lumen;GO:0043228//non-membrane-bounded organelle;GO:0044446//intracellular organelle part;GO:0005622//intracellular;GO:0001650//fibrillar center;GO…	GO:0017076//purine nucleotide binding;GO:0032555//purine ribonucleotide binding;GO:1901681//sulfur compound binding;GO:0009374//biotin binding;GO:0033293//monocarboxylic acid binding;GO:0030554//adenyl nucleotide binding;GO:0097367//carbohydrate derivative binding;GO:1901363//heterocyclic compound binding;GO:0016879//ligase activity, forming carbon-nitrogen bonds;GO:0032549//ribonucleoside bindin…	GO:0019637//organophosphate metabolic process;GO:0015937//coenzyme A biosynthetic process;GO:0006629//lipid metabolic process;GO:0034033//purine nucleoside bisphosphate biosynthetic process;GO:0009117//nucleotide metabolic process;GO:0009259//ribonucleotide metabolic process;GO:0044711//single-organism biosynthetic process;GO:0019538//protein metabolic process;GO:0009116//nucleoside metabolic pro…
ENSMUST00000103328	99.5	267.845	12.17	38.43	1.65890380834907	0.0407864356248847	1	no	Igkv10-96	immunoglobulin kappa variable 10-96 [Source:MGI Symbol;Acc:MGI:4439561]	-	-	-	-	GO:0044421//extracellular region part;GO:0005576//extracellular region;GO:0005615//extracellular space	-	GO:0006955//immune response;GO:0002376//immune system process;GO:0002440//production of molecular mediator of immune response;GO:0002377//immunoglobulin production;GO:0050896//response to stimulus
ENSMUST00000103368	17.5	106	2.01	12.89	2.68098485718272	0.0308335011987534	1	no	Igkv5-43	immunoglobulin kappa chain variable 5-43 [Source:MGI Symbol;Acc:MGI:4943320]	-	-	-	-	GO:0044421//extracellular region part;GO:0005576//extracellular region;GO:0005615//extracellular space	-	GO:0050896//response to stimulus;GO:0002440//production of molecular mediator of immune response;GO:0002377//immunoglobulin production;GO:0006955//immune response;GO:0002376//immune system process
[truncated: 1,643 more rows]
