# Supplementary material for: Comprehensive analysis of circRNA expression profiles and circRNA‐associated competing endogenous RNA networks in the development of mouse thymus
Source: J Cell Mol Med. 2020 Apr 19;24(11):6340–9. doi: 10.1111/jcmm.15276 (PMC7294154; doi:10.1111/jcmm.15276)
Supplement: Supplementary file 8 — Table S7 [file JCMM-24-6340-s008.xlsx]

## Sheet: node
ID	Type
novel_circ_004697	circRNA
novel_circ_002614	circRNA
novel_circ_003876	circRNA
novel_circ_002535	circRNA
novel_circ_001277	circRNA
novel_circ_000721	circRNA
novel_circ_005600	circRNA
novel_circ_002910	circRNA
novel_circ_001677	circRNA
novel_circ_005454	circRNA
novel_circ_001380	circRNA
novel_circ_003212	circRNA
novel_circ_004620	circRNA
novel_circ_000420	circRNA
novel_circ_002221	circRNA
Gas7	mRNA
TCONS_00033300	mRNA
Etv1	mRNA
Nup88	mRNA
Azi2	mRNA
Ttc14	mRNA
Lztfl1	mRNA
KIAA0355	mRNA
TCONS_00090206	mRNA
NBEAL1	mRNA
F13a1	mRNA
mog-4	mRNA
Lpp	mRNA
Myo5b	mRNA
Camkk2	mRNA
Morc4	mRNA
Bbx	mRNA
Stag2	mRNA
Lrsam1	mRNA
Acacb	mRNA
Tdrd5	mRNA
Rbm39	mRNA
Jade3	mRNA
Cnot6	mRNA
Uggt1	mRNA
Cenpi	mRNA
Lin54	mRNA
Rabgef1	mRNA
Ap3d1	mRNA
Mau2	mRNA
Wnt10b	mRNA
Caskin2	mRNA
Snx8	mRNA
Uhrf1	mRNA
Depdc5	mRNA
Foxg1	mRNA
Chd9	mRNA
Megf9	mRNA
Epn2	mRNA
Acbd5	mRNA
ATXN7L1	mRNA
Rbbp5	mRNA
Inpp4b	mRNA
Ccr7	mRNA
Gstm4	mRNA
Atp1b2	mRNA
Acvrl1	mRNA
Tnks2	mRNA
Znf687	mRNA
Sox5	mRNA
Arnt2	mRNA
Skint2	mRNA
Wdr46	mRNA
Pspc1	mRNA
Meis3	mRNA
Adra1a	mRNA
Kif1b	mRNA
Pol	mRNA
H2-L	mRNA
Igf2bp3	mRNA
Zfp180	mRNA
Ddx26b	mRNA
Ttyh3	mRNA
Skil	mRNA
Diablo	mRNA
Cask	mRNA
Sacs	mRNA
Obscn	mRNA
IFNGR2	mRNA
TCONS_00033181	mRNA
Arhgap29	mRNA
Tab2	mRNA
St8sia6	mRNA
Secisbp2	mRNA
TCONS_00002633	mRNA
Adam11	mRNA
Trafd1	mRNA
Phlda1	mRNA
Ccar1	mRNA
Arhgap4	mRNA
Acat2	mRNA
Ppp1r3b	mRNA
Isyna1	mRNA
Evi5	mRNA
Polrmt	mRNA
Cald1	mRNA
Eln	mRNA
Rbm25	mRNA
D430041D05Rik	mRNA
Taz	mRNA
Fbn2	mRNA
TCONS_00042489	mRNA
DHX36	mRNA
Ckap4	mRNA
Sssca1	mRNA
Tgs1	mRNA
Rbm5	mRNA
Adamtsl1	mRNA
Zscan26	mRNA
ZNF426	mRNA
Fyco1	mRNA
Dync2h1	mRNA
Trim2	mRNA
xynB	mRNA
Ttbk2	mRNA
SLFN12	mRNA
Nsd2	mRNA
Lasp1	mRNA
Spire1	mRNA
Yeats2	mRNA
Mrpl18	mRNA
Srpr	mRNA
Tmtc2	mRNA
Smarca4	mRNA
Cdv3	mRNA
Ankrd44	mRNA
Syt14	mRNA
Rfwd2	mRNA
PTPRN2	mRNA
Pdhx	mRNA
Scn2a	mRNA
Nab2	mRNA
Tnpo1	mRNA
Mknk1	mRNA
Nagpa	mRNA
Pcm1	mRNA
Itga3	mRNA
Rbm17	mRNA
TCONS_00043246	mRNA
Rassf5	mRNA
Tmem168	mRNA
HNRNPR	mRNA
Acvr1c	mRNA
miR-467-x	miRNA
miR-204-x	miRNA
mmu-miR-129-1-3p	miRNA
miR-222-y	miRNA
mmu-miR-29a-5p	miRNA
mmu-miR-223-5p	miRNA
mmu-miR-204-5p	miRNA
miR-223-y	miRNA
mmu-miR-195a-3p	miRNA
mmu-miR-3470a	miRNA
miR-150-x	miRNA
mmu-miR-7219-3p	miRNA
miR-96-x	miRNA
miR-203-y	miRNA
miR-126-x	miRNA
mmu-miR-879-5p	miRNA
miR-1843-x	miRNA
miR-187-y	miRNA
miR-8549-x	miRNA
miR-378-z	miRNA
miR-4510-x	miRNA
miR-422-x	miRNA
mmu-miR-216a-5p	miRNA
miR-3068-y	miRNA
miR-125-x	miRNA
mmu-miR-802-3p	miRNA
miR-10-x	miRNA
mmu-miR-3073a-3p	miRNA
miR-3964-y	miRNA
mmu-miR-511-3p	miRNA

## Sheet: edge
source	target	type
mmu-miR-7219-3p	novel_circ_000420	miRNA-circRNA
mmu-miR-216a-5p	novel_circ_000721	miRNA-circRNA
mmu-miR-3470a	novel_circ_000721	miRNA-circRNA
mmu-miR-29a-5p	novel_circ_001277	miRNA-circRNA
mmu-miR-3073a-3p	novel_circ_001277	miRNA-circRNA
mmu-miR-3470a	novel_circ_001380	miRNA-circRNA
miR-10-x	novel_circ_001380	miRNA-circRNA
mmu-miR-3073a-3p	novel_circ_001677	miRNA-circRNA
miR-96-x	novel_circ_002221	miRNA-circRNA
mmu-miR-3470a	novel_circ_002535	miRNA-circRNA
miR-3964-y	novel_circ_002535	miRNA-circRNA
miR-10-x	novel_circ_002535	miRNA-circRNA
mmu-miR-7219-3p	novel_circ_002614	miRNA-circRNA
mmu-miR-879-5p	novel_circ_002614	miRNA-circRNA
miR-467-x	novel_circ_002614	miRNA-circRNA
miR-4510-x	novel_circ_002614	miRNA-circRNA
mmu-miR-216a-5p	novel_circ_002910	miRNA-circRNA
mmu-miR-879-5p	novel_circ_003212	miRNA-circRNA
mmu-miR-204-5p	novel_circ_003876	miRNA-circRNA
miR-204-x	novel_circ_003876	miRNA-circRNA
mmu-miR-511-3p	novel_circ_004620	miRNA-circRNA
mmu-miR-3073a-3p	novel_circ_004620	miRNA-circRNA
miR-203-y	novel_circ_004620	miRNA-circRNA
miR-3068-y	novel_circ_004620	miRNA-circRNA
mmu-miR-204-5p	novel_circ_004697	miRNA-circRNA
miR-204-x	novel_circ_004697	miRNA-circRNA
miR-222-y	novel_circ_005454	miRNA-circRNA
mmu-miR-3073a-3p	novel_circ_005600	miRNA-circRNA
miR-204-x	novel_circ_005600	miRNA-circRNA
miR-203-y	novel_circ_005600	miRNA-circRNA
miR-96-x	novel_circ_005600	miRNA-circRNA
mmu-miR-204-5p	TCONS_00090206	miRNA-mRNA
mmu-miR-204-5p	TCONS_00033181	miRNA-mRNA
mmu-miR-204-5p	Fbn2	miRNA-mRNA
mmu-miR-204-5p	Myo5b	miRNA-mRNA
mmu-miR-204-5p	Phlda1	miRNA-mRNA
mmu-miR-204-5p	Depdc5	miRNA-mRNA
mmu-miR-204-5p	Acat2	miRNA-mRNA
mmu-miR-204-5p	Gstm4	miRNA-mRNA
mmu-miR-204-5p	Tmtc2	miRNA-mRNA
mmu-miR-204-5p	Rfwd2	miRNA-mRNA
mmu-miR-204-5p	ATXN7L1	miRNA-mRNA
mmu-miR-216a-5p	Rabgef1	miRNA-mRNA
mmu-miR-216a-5p	TCONS_00042489	miRNA-mRNA
mmu-miR-216a-5p	Obscn	miRNA-mRNA
mmu-miR-216a-5p	Rassf5	miRNA-mRNA
mmu-miR-216a-5p	Uggt1	miRNA-mRNA
mmu-miR-216a-5p	Taz	miRNA-mRNA
mmu-miR-216a-5p	Ttyh3	miRNA-mRNA
mmu-miR-216a-5p	Ckap4	miRNA-mRNA
mmu-miR-216a-5p	Lrsam1	miRNA-mRNA
mmu-miR-216a-5p	ZNF426	miRNA-mRNA
mmu-miR-216a-5p	D430041D05Rik	miRNA-mRNA
mmu-miR-216a-5p	ATXN7L1	miRNA-mRNA
mmu-miR-195a-3p	Tab2	miRNA-mRNA
mmu-miR-195a-3p	F13a1	miRNA-mRNA
mmu-miR-511-3p	Pol	miRNA-mRNA
mmu-miR-511-3p	TCONS_00042489	miRNA-mRNA
mmu-miR-511-3p	Smarca4	miRNA-mRNA
mmu-miR-7219-3p	Obscn	miRNA-mRNA
mmu-miR-7219-3p	Camkk2	miRNA-mRNA
mmu-miR-7219-3p	Nab2	miRNA-mRNA
mmu-miR-7219-3p	Sox5	miRNA-mRNA
mmu-miR-7219-3p	Morc4	miRNA-mRNA
mmu-miR-7219-3p	Ccar1	miRNA-mRNA
mmu-miR-7219-3p	NBEAL1	miRNA-mRNA
mmu-miR-7219-3p	ZNF426	miRNA-mRNA
mmu-miR-29a-5p	Cenpi	miRNA-mRNA
mmu-miR-29a-5p	Pol	miRNA-mRNA
mmu-miR-29a-5p	Cask	miRNA-mRNA
mmu-miR-29a-5p	Etv1	miRNA-mRNA
mmu-miR-29a-5p	Eln	miRNA-mRNA
mmu-miR-29a-5p	Ccar1	miRNA-mRNA
mmu-miR-29a-5p	Ttyh3	miRNA-mRNA
mmu-miR-802-3p	Etv1	miRNA-mRNA
mmu-miR-802-3p	Lztfl1	miRNA-mRNA
mmu-miR-802-3p	Nagpa	miRNA-mRNA
mmu-miR-802-3p	Dync2h1	miRNA-mRNA
mmu-miR-802-3p	Chd9	miRNA-mRNA
mmu-miR-223-5p	Srpr	miRNA-mRNA
mmu-miR-223-5p	Pol	miRNA-mRNA
mmu-miR-879-5p	Tab2	miRNA-mRNA
mmu-miR-879-5p	Diablo	miRNA-mRNA
mmu-miR-879-5p	Myo5b	miRNA-mRNA
mmu-miR-879-5p	Trim2	miRNA-mRNA
mmu-miR-879-5p	TCONS_00033300	miRNA-mRNA
mmu-miR-879-5p	Zscan26	miRNA-mRNA
mmu-miR-879-5p	Ccar1	miRNA-mRNA
mmu-miR-879-5p	Ddx26b	miRNA-mRNA
mmu-miR-879-5p	Bbx	miRNA-mRNA
mmu-miR-879-5p	Wdr46	miRNA-mRNA
mmu-miR-879-5p	Spire1	miRNA-mRNA
mmu-miR-129-1-3p	Tnks2	miRNA-mRNA
mmu-miR-129-1-3p	Evi5	miRNA-mRNA
mmu-miR-129-1-3p	Tnpo1	miRNA-mRNA
mmu-miR-129-1-3p	Sssca1	miRNA-mRNA
mmu-miR-129-1-3p	Acvr1c	miRNA-mRNA
mmu-miR-129-1-3p	Zscan26	miRNA-mRNA
mmu-miR-129-1-3p	Yeats2	miRNA-mRNA
mmu-miR-129-1-3p	Mrpl18	miRNA-mRNA
mmu-miR-129-1-3p	Ankrd44	miRNA-mRNA
mmu-miR-3470a	Rabgef1	miRNA-mRNA
mmu-miR-3470a	TCONS_00042489	miRNA-mRNA
mmu-miR-3470a	Obscn	miRNA-mRNA
mmu-miR-3470a	IFNGR2	miRNA-mRNA
mmu-miR-3470a	Stag2	miRNA-mRNA
mmu-miR-3470a	Lin54	miRNA-mRNA
mmu-miR-3470a	Tmem168	miRNA-mRNA
mmu-miR-3470a	Uhrf1	miRNA-mRNA
mmu-miR-3470a	Rbm5	miRNA-mRNA
mmu-miR-3470a	Lasp1	miRNA-mRNA
mmu-miR-3470a	DHX36	miRNA-mRNA
mmu-miR-3073a-3p	TCONS_00090206	miRNA-mRNA
mmu-miR-3073a-3p	TCONS_00042489	miRNA-mRNA
mmu-miR-3073a-3p	Camkk2	miRNA-mRNA
mmu-miR-3073a-3p	Nup88	miRNA-mRNA
mmu-miR-3073a-3p	St8sia6	miRNA-mRNA
mmu-miR-3073a-3p	Arnt2	miRNA-mRNA
mmu-miR-3073a-3p	Cald1	miRNA-mRNA
mmu-miR-3073a-3p	Ccar1	miRNA-mRNA
mmu-miR-3073a-3p	NBEAL1	miRNA-mRNA
miR-125-x	Cenpi	miRNA-mRNA
miR-125-x	Pol	miRNA-mRNA
miR-125-x	TCONS_00090206	miRNA-mRNA
miR-125-x	Rassf5	miRNA-mRNA
miR-125-x	Megf9	miRNA-mRNA
miR-125-x	Uggt1	miRNA-mRNA
miR-125-x	Gas7	miRNA-mRNA
miR-125-x	TCONS_00043246	miRNA-mRNA
miR-125-x	Isyna1	miRNA-mRNA
miR-125-x	Sacs	miRNA-mRNA
miR-150-x	Acvrl1	miRNA-mRNA
miR-150-x	Fbn2	miRNA-mRNA
miR-150-x	Rbm25	miRNA-mRNA
miR-150-x	Cald1	miRNA-mRNA
miR-150-x	Tgs1	miRNA-mRNA
miR-150-x	Arhgap29	miRNA-mRNA
miR-150-x	Chd9	miRNA-mRNA
miR-126-x	Skil	miRNA-mRNA
miR-126-x	Adamtsl1	miRNA-mRNA
miR-126-x	Scn2a	miRNA-mRNA
miR-3964-y	Syt14	miRNA-mRNA
miR-3964-y	Trim2	miRNA-mRNA
miR-3964-y	Cnot6	miRNA-mRNA
miR-3964-y	HNRNPR	miRNA-mRNA
miR-3964-y	Nsd2	miRNA-mRNA
miR-3964-y	Lpp	miRNA-mRNA
miR-3964-y	Bbx	miRNA-mRNA
miR-3964-y	Trafd1	miRNA-mRNA
miR-10-x	Pol	miRNA-mRNA
miR-10-x	Znf687	miRNA-mRNA
miR-204-x	Pol	miRNA-mRNA
miR-204-x	TCONS_00090206	miRNA-mRNA
miR-204-x	Snx8	miRNA-mRNA
miR-204-x	TCONS_00033181	miRNA-mRNA
miR-204-x	Fbn2	miRNA-mRNA
miR-204-x	Phlda1	miRNA-mRNA
miR-204-x	Zfp180	miRNA-mRNA
miR-204-x	Tmtc2	miRNA-mRNA
miR-203-y	Pdhx	miRNA-mRNA
miR-203-y	Inpp4b	miRNA-mRNA
miR-203-y	H2-L	miRNA-mRNA
miR-203-y	Ttbk2	miRNA-mRNA
miR-203-y	TCONS_00002633	miRNA-mRNA
miR-203-y	Ttc14	miRNA-mRNA
miR-203-y	Bbx	miRNA-mRNA
miR-203-y	Rfwd2	miRNA-mRNA
miR-222-y	Pcm1	miRNA-mRNA
miR-222-y	Adam11	miRNA-mRNA
miR-222-y	Pol	miRNA-mRNA
miR-223-y	TCONS_00042489	miRNA-mRNA
miR-223-y	Adamtsl1	miRNA-mRNA
miR-223-y	Tdrd5	miRNA-mRNA
miR-223-y	Igf2bp3	miRNA-mRNA
miR-223-y	Kif1b	miRNA-mRNA
miR-223-y	Chd9	miRNA-mRNA
miR-187-y	Acvrl1	miRNA-mRNA
miR-187-y	Azi2	miRNA-mRNA
miR-187-y	TCONS_00042489	miRNA-mRNA
miR-187-y	xynB	miRNA-mRNA
miR-187-y	Acbd5	miRNA-mRNA
miR-187-y	Igf2bp3	miRNA-mRNA
miR-187-y	Rbm17	miRNA-mRNA
miR-187-y	mog-4	miRNA-mRNA
miR-1843-x	Srpr	miRNA-mRNA
miR-1843-x	TCONS_00090206	miRNA-mRNA
miR-1843-x	Acvrl1	miRNA-mRNA
miR-1843-x	Rbbp5	miRNA-mRNA
miR-1843-x	TCONS_00033181	miRNA-mRNA
miR-1843-x	Pcm1	miRNA-mRNA
miR-1843-x	St8sia6	miRNA-mRNA
miR-1843-x	Acacb	miRNA-mRNA
miR-1843-x	Adam11	miRNA-mRNA
miR-1843-x	Adamtsl1	miRNA-mRNA
miR-1843-x	Pol	miRNA-mRNA
miR-1843-x	TCONS_00043246	miRNA-mRNA
miR-1843-x	Itga3	miRNA-mRNA
miR-1843-x	mog-4	miRNA-mRNA
miR-96-x	IFNGR2	miRNA-mRNA
miR-96-x	TCONS_00033181	miRNA-mRNA
miR-96-x	Rbm25	miRNA-mRNA
miR-96-x	Acacb	miRNA-mRNA
miR-96-x	Adam11	miRNA-mRNA
miR-96-x	Igf2bp3	miRNA-mRNA
miR-378-z	Jade3	miRNA-mRNA
miR-378-z	Ppp1r3b	miRNA-mRNA
miR-378-z	Mknk1	miRNA-mRNA
miR-378-z	Cald1	miRNA-mRNA
miR-378-z	Cdv3	miRNA-mRNA
miR-378-z	Lasp1	miRNA-mRNA
miR-378-z	Lpp	miRNA-mRNA
miR-378-z	Foxg1	miRNA-mRNA
miR-378-z	Epn2	miRNA-mRNA
miR-467-x	TCONS_00042489	miRNA-mRNA
miR-467-x	Obscn	miRNA-mRNA
miR-467-x	Camkk2	miRNA-mRNA
miR-467-x	KIAA0355	miRNA-mRNA
miR-467-x	Adra1a	miRNA-mRNA
miR-467-x	Arnt2	miRNA-mRNA
miR-467-x	Lin54	miRNA-mRNA
miR-467-x	Sox5	miRNA-mRNA
miR-467-x	PTPRN2	miRNA-mRNA
miR-467-x	Atp1b2	miRNA-mRNA
miR-467-x	Chd9	miRNA-mRNA
miR-422-x	Secisbp2	miRNA-mRNA
miR-422-x	Cald1	miRNA-mRNA
miR-422-x	Ap3d1	miRNA-mRNA
miR-422-x	Mau2	miRNA-mRNA
miR-422-x	Foxg1	miRNA-mRNA
miR-422-x	Epn2	miRNA-mRNA
miR-422-x	Chd9	miRNA-mRNA
miR-4510-x	Caskin2	miRNA-mRNA
miR-4510-x	Cask	miRNA-mRNA
miR-4510-x	Myo5b	miRNA-mRNA
miR-4510-x	Inpp4b	miRNA-mRNA
miR-4510-x	Lztfl1	miRNA-mRNA
miR-4510-x	Uggt1	miRNA-mRNA
miR-4510-x	Trim2	miRNA-mRNA
miR-4510-x	Nsd2	miRNA-mRNA
miR-4510-x	Wnt10b	miRNA-mRNA
miR-4510-x	Fyco1	miRNA-mRNA
miR-4510-x	TCONS_00033300	miRNA-mRNA
miR-4510-x	Acvr1c	miRNA-mRNA
miR-4510-x	Depdc5	miRNA-mRNA
miR-4510-x	Arhgap4	miRNA-mRNA
miR-4510-x	Mau2	miRNA-mRNA
miR-4510-x	TCONS_00002633	miRNA-mRNA
miR-4510-x	Pspc1	miRNA-mRNA
miR-4510-x	Rfwd2	miRNA-mRNA
miR-4510-x	ATXN7L1	miRNA-mRNA
miR-4510-x	SLFN12	miRNA-mRNA
miR-3068-y	Rbm39	miRNA-mRNA
miR-3068-y	Evi5	miRNA-mRNA
miR-3068-y	Skint2	miRNA-mRNA
miR-3068-y	Acvr1c	miRNA-mRNA
miR-3068-y	Ttc14	miRNA-mRNA
miR-3068-y	Bbx	miRNA-mRNA
miR-8549-x	St8sia6	miRNA-mRNA
miR-8549-x	Acacb	miRNA-mRNA
miR-8549-x	Meis3	miRNA-mRNA
miR-8549-x	Znf687	miRNA-mRNA
miR-8549-x	Megf9	miRNA-mRNA
miR-8549-x	Gas7	miRNA-mRNA
miR-8549-x	Ccr7	miRNA-mRNA
miR-8549-x	Depdc5	miRNA-mRNA
miR-8549-x	TCONS_00043246	miRNA-mRNA
miR-8549-x	Tgs1	miRNA-mRNA
miR-8549-x	Itga3	miRNA-mRNA
miR-8549-x	ATXN7L1	miRNA-mRNA
miR-8549-x	Polrmt	miRNA-mRNA
