# Supplementary material for: Comprehensive analysis of circRNA expression profiles and circRNA‐associated competing endogenous RNA networks in the development of mouse thymus
Source: J Cell Mol Med. 2020 Apr 19;24(11):6340–9. doi: 10.1111/jcmm.15276 (PMC7294154; doi:10.1111/jcmm.15276)
Supplement: Supplementary file 9 — Table S8 [file JCMM-24-6340-s009.xlsx]

## Sheet: node
ID	Type
novel_circ_004368	circRNA
novel_circ_002813	circRNA
novel_circ_005384	circRNA
novel_circ_000739	circRNA
novel_circ_005426	circRNA
novel_circ_002949	circRNA
novel_circ_001409	circRNA
novel_circ_002869	circRNA
novel_circ_003398	circRNA
novel_circ_002996	circRNA
novel_circ_004390	circRNA
novel_circ_004393	circRNA
novel_circ_004282	circRNA
novel_circ_005007	circRNA
novel_circ_002991	circRNA
novel_circ_001001	circRNA
novel_circ_006249	circRNA
novel_circ_000635	circRNA
novel_circ_000017	circRNA
novel_circ_005103	circRNA
novel_circ_003800	circRNA
novel_circ_000742	circRNA
novel_circ_002512	circRNA
novel_circ_002983	circRNA
novel_circ_003598	circRNA
Derl1	mRNA
Prkag1	mRNA
hflX	mRNA
Mcm9	mRNA
Gsr	mRNA
Skint2	mRNA
Pdgfra	mRNA
P4ha2	mRNA
Itprid2	mRNA
Lyz2	mRNA
Slc6a4	mRNA
Ttbk2	mRNA
Gimap3	mRNA
Sipa1	mRNA
Rab11fip3	mRNA
Apoe	mRNA
Nampt	mRNA
Mgat4a	mRNA
Tgfb1i1	mRNA
Kmt2d	mRNA
Etfdh	mRNA
Ldha	mRNA
Pappa2	mRNA
Fndc3b	mRNA
Itga3	mRNA
Slc35a4	mRNA
Col12a1	mRNA
Apbb2	mRNA
Crim1	mRNA
Klf10	mRNA
Slc10a6	mRNA
Mpeg1	mRNA
Znrf1	mRNA
Pik3r5	mRNA
Shtn1	mRNA
Esco1	mRNA
Araf	mRNA
Dcaf10	mRNA
Tbc1d14	mRNA
Hck	mRNA
Epha2	mRNA
Smim1	mRNA
Lima1	mRNA
Cacna2d2	mRNA
PLEKHA6	mRNA
Ripk4	mRNA
Ss18	mRNA
Tssk4	mRNA
Gp2	mRNA
Actr1a	mRNA
Sfrp1	mRNA
Mapk6	mRNA
Siglec1	mRNA
Hip1	mRNA
P2ry12	mRNA
Gpr55	mRNA
KIAA1549L	mRNA
Sytl3	mRNA
Tmtc1	mRNA
Mtus1	mRNA
Tjp1	mRNA
Pcm1	mRNA
Mapkap1	mRNA
Ppp4r1	mRNA
Pisd	mRNA
Plscr4	mRNA
Gas1	mRNA
Epg5	mRNA
PABPC4	mRNA
Cd163	mRNA
Wdr59	mRNA
Inpp5b	mRNA
Slc35c2	mRNA
Amotl2	mRNA
Fgf1	mRNA
Man1a	mRNA
Krt10	mRNA
Ar	mRNA
Tnrc6a	mRNA
Cpxm2	mRNA
Pcnx	mRNA
Evc	mRNA
Rbm47	mRNA
Kif1c	mRNA
Zfp532	mRNA
Cxcl16	mRNA
Synj2	mRNA
Synpo2	mRNA
Etv1	mRNA
Phldb1	mRNA
Tmem231	mRNA
Pla2g7	mRNA
Speg	mRNA
H2-D1	mRNA
Nab2	mRNA
Sp1	mRNA
Fam131a	mRNA
Phf19	mRNA
Klrb1c	mRNA
Htra1	mRNA
Fat2	mRNA
Cic	mRNA
Nsmf	mRNA
Lifr	mRNA
BC034090	mRNA
Dsc3	mRNA
Slc11a1	mRNA
Ebag9	mRNA
Hepacam2	mRNA
Adamtsl1	mRNA
Ccl11	mRNA
Cobll1	mRNA
Agbl5	mRNA
Iigp1	mRNA
Mycl	mRNA
Esrrg	mRNA
Fmo2	mRNA
Sdc3	mRNA
Kcnj15	mRNA
2019-03-01	mRNA
Cmklr1	mRNA
Asah2	mRNA
Mapk13	mRNA
Ube2j2	mRNA
Gnb1	mRNA
Abca3	mRNA
Nod2	mRNA
Pmpca	mRNA
Cdhr1	mRNA
Enpep	mRNA
Irgm2	mRNA
St5	mRNA
Apod	mRNA
Abcb9	mRNA
Smad5	mRNA
Cst3	mRNA
Cep126	mRNA
Tnpo1	mRNA
Fbrsl1	mRNA
MTG2	mRNA
Csde1	mRNA
Gabbr1	mRNA
Susd3	mRNA
SERPINB4	mRNA
Cidec	mRNA
Prkd1	mRNA
Acss3	mRNA
Scd1	mRNA
Arhgap23	mRNA
Myo16	mRNA
Zfp182	mRNA
LTBP3	mRNA
Rnh1	mRNA
Cfap74	mRNA
Fcgrt	mRNA
Yap1	mRNA
Ttc39b	mRNA
Sirt3	mRNA
Trp63	mRNA
Prelp	mRNA
Gprc5b	mRNA
Tead1	mRNA
Tbc1d30	mRNA
ZNF142	mRNA
Fam13a	mRNA
Fbxo18	mRNA
Arid5b	mRNA
Ids	mRNA
Nfkb2	mRNA
Dag1	mRNA
Clstn1	mRNA
Gas7	mRNA
Serpina3c	mRNA
Sp100	mRNA
Nup85	mRNA
Ephb4	mRNA
NBEAL1	mRNA
Scnn1b	mRNA
Lpin1	mRNA
Amotl1	mRNA
Sez6l	mRNA
Rusc1	mRNA
Fat1	mRNA
Zdhhc3	mRNA
Peli3	mRNA
Tardbp	mRNA
Hyou1	mRNA
Bcl2l14	mRNA
Trip12	mRNA
Sash1	mRNA
Fam107a	mRNA
Shb	mRNA
Serpine2	mRNA
SLFN12	mRNA
Nnt	mRNA
Znf431	mRNA
Tgm2	mRNA
Zrsr2	mRNA
Cpeb1	mRNA
Shisa5	mRNA
Als2cl	mRNA
Ythdc2	mRNA
Lrmp	mRNA
Tbc1d20	mRNA
Cd209b	mRNA
Creb5	mRNA
Serpinb5	mRNA
Pls3	mRNA
Dok4	mRNA
Acad8	mRNA
Epb41	mRNA
Fen1	mRNA
PcgF3	mRNA
Map3k10	mRNA
HEATR1	mRNA
Cers4	mRNA
Zmynd11	mRNA
Myo1b	mRNA
Aldh3a2	mRNA
Atp2a3	mRNA
Ano1	mRNA
Syp	mRNA
Ldb2	mRNA
Tcn2	mRNA
Tyro3	mRNA
SPIRE1	mRNA
Arhgap11a	mRNA
Adgrd1	mRNA
Baiap2	mRNA
Adck1	mRNA
Arhgef2	mRNA
Chst3	mRNA
Dnajc6	mRNA
Igsf9	mRNA
Pcsk6	mRNA
Ptpn21	mRNA
Naglt1a	mRNA
Gng4	mRNA
Cldn34c1	mRNA
Ppp1r9a	mRNA
Rbm41	mRNA
Ccm2	mRNA
Opcml	mRNA
Mdga1	mRNA
Adarb1	mRNA
Mdm2	mRNA
BCL11A	mRNA
D17Wsu92e	mRNA
Trim46	mRNA
Vsig10l	mRNA
Zfp503	mRNA
Agpat6	mRNA
Arhgap33	mRNA
Entpd1	mRNA
Cd5l	mRNA
Pld3	mRNA
Mgat5b	mRNA
Tmem131	mRNA
Shc1	mRNA
Itsn1	mRNA
Arhgdib	mRNA
Celsr1	mRNA
Epb41l4b	mRNA
Eif2ak4	mRNA
Tns4	mRNA
Pck2	mRNA
Samd4	mRNA
Add3	mRNA
Med12	mRNA
Spg21	mRNA
Slc7a8	mRNA
Fgf14	mRNA
Rnf44	mRNA
Meis2	mRNA
HMCN1	mRNA
Per2	mRNA
Gm21541	mRNA
Abca9	mRNA
Lasp1	mRNA
Pdlim2	mRNA
Tns1	mRNA
Hdhd2	mRNA
Fmo1	mRNA
Wipf3	mRNA
Tanc1	mRNA
Cenpi	mRNA
Slc2a4	mRNA
Rab40c	mRNA
Znf385a	mRNA
Mtf1	mRNA
Cep170b	mRNA
Atxn7l3	mRNA
Fbxw7	mRNA
Taf6l	mRNA
Clcn5	mRNA
Osr1	mRNA
Abcd2	mRNA
Ifnlr1	mRNA
Ugt1a7c	mRNA
Zfp185	mRNA
Unc13b	mRNA
C3	mRNA
Pla2g2d	mRNA
C1s1	mRNA
Itgb5	mRNA
Gpsm1	mRNA
Cd74	mRNA
Adamts10	mRNA
Fam129b	mRNA
Sspn	mRNA
Pappa	mRNA
Osbpl1a	mRNA
Tmie	mRNA
B4galnt1	mRNA
Stac	mRNA
Ankrd29	mRNA
Dvl1	mRNA
Rnf146	mRNA
DHX36	mRNA
Lipe	mRNA
Ogfod1	mRNA
SPRYD7	mRNA
Tlr6	mRNA
Tob1	mRNA
Adra1a	mRNA
Sema4a	mRNA
Gpx3	mRNA
Enah	mRNA
Bgn	mRNA
Ephx1	mRNA
Zmiz2	mRNA
Arl13b	mRNA
Pdpk1	mRNA
Dst	mRNA
Negr1	mRNA
Scn1a	mRNA
Lyn	mRNA
Fblim1	mRNA
Diras2	mRNA
Pvrl1	mRNA
Cyp4f39	mRNA
Eda	mRNA
Helz2	mRNA
Fhl1	mRNA
Fign	mRNA
Ecm1	mRNA
Serping1	mRNA
Xpo6	mRNA
Nhsl2	mRNA
Idh3g	mRNA
Dnajb14	mRNA
Cux1	mRNA
Myo18a	mRNA
Ldlrad3	mRNA
Naaa	mRNA
Flna	mRNA
Adgrg2	mRNA
Rai1	mRNA
H2-Q7	mRNA
Itgax	mRNA
4833423E24Rik	mRNA
Prdm16	mRNA
Med1	mRNA
Kcnk2	mRNA
Trip10	mRNA
Pml	mRNA
Xiap	mRNA
Kiaa1644	mRNA
Hsf4	mRNA
Fmnl2	mRNA
Rasgrf2	mRNA
Atg9a	mRNA
Me1	mRNA
Samd5	mRNA
Cyfip2	mRNA
Slx4	mRNA
Car3	mRNA
Lzts3	mRNA
Il7r	mRNA
Kdr	mRNA
Dclk1	mRNA
Hdac4	mRNA
Ccl21a	mRNA
Il21r	mRNA
Zfp2	mRNA
Rnf111	mRNA
Zfhx4	mRNA
Ccdc88a	mRNA
Dnase1l3	mRNA
Dpy19l1	mRNA
mmu-miR-369-3p	miRNA
miR-1983-y	miRNA
mmu-miR-351-3p	miRNA
mmu-miR-409-5p	miRNA
mmu-miR-134-5p	miRNA
mmu-miR-299a-5p	miRNA
miR-377-y	miRNA
mmu-miR-130a-3p	miRNA
miR-541-x	miRNA
mmu-miR-496a-3p	miRNA
mmu-miR-301b-5p	miRNA
mmu-miR-136-5p	miRNA
mmu-miR-450a-2-3p	miRNA
miR-411-y	miRNA
mmu-miR-377-3p	miRNA
mmu-miR-127-3p	miRNA
miR-1306-x	miRNA
mmu-miR-431-3p	miRNA
mmu-miR-298-3p	miRNA
mmu-miR-337-5p	miRNA
novel-m0029-5p	miRNA
mmu-miR-376b-3p	miRNA
novel-m0010-3p	miRNA
miR-4286-z	miRNA
mmu-miR-379-3p	miRNA
mmu-miR-542-5p	miRNA
mmu-miR-380-3p	miRNA
miR-379-y	miRNA
miR-370-y	miRNA
mmu-miR-410-3p	miRNA
mmu-miR-323-3p	miRNA
mmu-miR-409-3p	miRNA
miR-2779-y	miRNA
mmu-miR-8112	miRNA
mmu-miR-206-3p	miRNA
miR-9277-y	miRNA
mmu-miR-434-3p	miRNA
mmu-miR-466i-5p	miRNA
mmu-miR-411-3p	miRNA
mmu-miR-487b-3p	miRNA
mmu-miR-299a-3p	miRNA
mmu-miR-1197-3p	miRNA
mmu-miR-370-3p	miRNA
mmu-miR-190a-5p	miRNA
mmu-miR-210-3p	miRNA
mmu-miR-494-3p	miRNA
mmu-miR-181b-1-3p	miRNA
mmu-miR-433-3p	miRNA
mmu-miR-181b-2-3p	miRNA
mmu-miR-1306-3p	miRNA
miR-351-x	miRNA
mmu-miR-673-5p	miRNA
mmu-miR-133b-3p	miRNA
miR-335-x	miRNA
miR-7550-x	miRNA
mmu-miR-381-3p	miRNA
mmu-miR-379-5p	miRNA
mmu-miR-431-5p	miRNA
mmu-miR-380-5p	miRNA
miR-322-y	miRNA
miR-10955-y	miRNA
mmu-miR-6399	miRNA
mmu-miR-449a-3p	miRNA
mmu-miR-666-5p	miRNA
mmu-miR-341-3p	miRNA
miR-574-x	miRNA
miR-665-y	miRNA
mmu-miR-668-3p	miRNA
mmu-miR-434-5p	miRNA
miR-434-y	miRNA
mmu-miR-122-5p	miRNA
mmu-miR-346-5p	miRNA
miR-9933-y	miRNA
mmu-miR-335-3p	miRNA
miR-345-y	miRNA
mmu-miR-92a-1-5p	miRNA
mmu-miR-136-3p	miRNA
mmu-miR-188-3p	miRNA
mmu-miR-1193-3p	miRNA
mmu-miR-351-5p	miRNA
mmu-miR-5128	miRNA
mmu-miR-31-5p	miRNA
miR-127-y	miRNA
mmu-miR-411-5p	miRNA
miR-2779-z	miRNA
miR-134-x	miRNA
miR-2137-y	miRNA
miR-1260-x	miRNA
miR-495-y	miRNA
mmu-miR-335-5p	miRNA
mmu-miR-296-5p	miRNA
miR-194-y	miRNA
miR-379-x	miRNA
mmu-miR-300-3p	miRNA
novel-m0023-5p	miRNA
miR-130-x	miRNA
mmu-miR-210-5p	miRNA
mmu-miR-382-5p	miRNA
mmu-miR-382-3p	miRNA
mmu-miR-542-3p	miRNA
mmu-miR-1943-3p	miRNA
miR-128-x	miRNA
mmu-miR-18b-3p	miRNA
mmu-miR-450b-3p	miRNA
miR-11202-x	miRNA
mmu-miR-541-3p	miRNA

## Sheet: edge
source	target	type
mmu-miR-382-5p	novel_circ_000017	miRNA-circRNA
novel-m0010-3p	novel_circ_000635	miRNA-circRNA
miR-4286-z	novel_circ_000739	miRNA-circRNA
mmu-miR-181b-1-3p	novel_circ_000742	miRNA-circRNA
mmu-miR-181b-2-3p	novel_circ_000742	miRNA-circRNA
mmu-miR-450b-3p	novel_circ_001001	miRNA-circRNA
miR-130-x	novel_circ_001001	miRNA-circRNA
miR-377-y	novel_circ_001409	miRNA-circRNA
miR-665-y	novel_circ_001409	miRNA-circRNA
miR-541-x	novel_circ_002512	miRNA-circRNA
miR-322-y	novel_circ_002512	miRNA-circRNA
mmu-miR-298-3p	novel_circ_002813	miRNA-circRNA
mmu-miR-370-3p	novel_circ_002869	miRNA-circRNA
mmu-miR-133b-3p	novel_circ_002869	miRNA-circRNA
mmu-miR-466i-5p	novel_circ_002869	miRNA-circRNA
mmu-miR-377-3p	novel_circ_002949	miRNA-circRNA
mmu-miR-450a-2-3p	novel_circ_002949	miRNA-circRNA
mmu-miR-1197-3p	novel_circ_002983	miRNA-circRNA
miR-1983-y	novel_circ_002991	miRNA-circRNA
miR-495-y	novel_circ_002991	miRNA-circRNA
mmu-miR-92a-1-5p	novel_circ_002996	miRNA-circRNA
mmu-miR-376b-3p	novel_circ_002996	miRNA-circRNA
novel-m0010-3p	novel_circ_002996	miRNA-circRNA
mmu-miR-434-5p	novel_circ_003398	miRNA-circRNA
mmu-miR-335-5p	novel_circ_003598	miRNA-circRNA
miR-335-x	novel_circ_003598	miRNA-circRNA
mmu-miR-434-5p	novel_circ_003800	miRNA-circRNA
mmu-miR-31-5p	novel_circ_004282	miRNA-circRNA
mmu-miR-130a-3p	novel_circ_004282	miRNA-circRNA
mmu-miR-210-5p	novel_circ_004282	miRNA-circRNA
miR-130-x	novel_circ_004282	miRNA-circRNA
miR-335-x	novel_circ_004282	miRNA-circRNA
novel-m0029-5p	novel_circ_004282	miRNA-circRNA
mmu-miR-210-5p	novel_circ_004368	miRNA-circRNA
miR-130-x	novel_circ_004390	miRNA-circRNA
miR-379-x	novel_circ_004390	miRNA-circRNA
miR-345-y	novel_circ_004390	miRNA-circRNA
novel-m0023-5p	novel_circ_004390	miRNA-circRNA
miR-345-y	novel_circ_004393	miRNA-circRNA
mmu-miR-1197-3p	novel_circ_005007	miRNA-circRNA
miR-665-y	novel_circ_005007	miRNA-circRNA
mmu-miR-351-5p	novel_circ_005103	miRNA-circRNA
mmu-miR-382-3p	novel_circ_005103	miRNA-circRNA
mmu-miR-380-5p	novel_circ_005103	miRNA-circRNA
miR-2779-z	novel_circ_005103	miRNA-circRNA
miR-541-x	novel_circ_005384	miRNA-circRNA
mmu-miR-210-5p	novel_circ_005426	miRNA-circRNA
mmu-miR-31-5p	novel_circ_006249	miRNA-circRNA
mmu-miR-181b-2-3p	novel_circ_006249	miRNA-circRNA
miR-9277-y	novel_circ_006249	miRNA-circRNA
mmu-miR-127-3p	Tmie	miRNA-mRNA
mmu-miR-127-3p	Clstn1	miRNA-mRNA
mmu-miR-351-5p	Iigp1	miRNA-mRNA
mmu-miR-351-5p	Cenpi	miRNA-mRNA
mmu-miR-351-5p	Ankrd29	miRNA-mRNA
mmu-miR-351-5p	Kiaa1644	miRNA-mRNA
mmu-miR-351-5p	Enpep	miRNA-mRNA
mmu-miR-351-5p	Fign	miRNA-mRNA
mmu-miR-351-5p	Lifr	miRNA-mRNA
mmu-miR-351-5p	Als2cl	miRNA-mRNA
mmu-miR-351-5p	Unc13b	miRNA-mRNA
mmu-miR-351-5p	Trp63	miRNA-mRNA
mmu-miR-411-5p	Lifr	miRNA-mRNA
mmu-miR-411-5p	Lyn	miRNA-mRNA
mmu-miR-411-5p	Mdga1	miRNA-mRNA
mmu-miR-335-5p	Cxcl16	miRNA-mRNA
mmu-miR-335-5p	Klrb1c	miRNA-mRNA
mmu-miR-335-5p	Plscr4	miRNA-mRNA
mmu-miR-335-5p	Mtf1	miRNA-mRNA
mmu-miR-335-5p	Mpeg1	miRNA-mRNA
mmu-miR-335-5p	Sspn	miRNA-mRNA
mmu-miR-335-5p	Scnn1b	miRNA-mRNA
mmu-miR-335-5p	Rab11fip3	miRNA-mRNA
mmu-miR-335-5p	Acss3	miRNA-mRNA
mmu-miR-335-5p	Mdga1	miRNA-mRNA
mmu-miR-335-5p	Atxn7l3	miRNA-mRNA
mmu-miR-335-5p	Esrrg	miRNA-mRNA
mmu-miR-335-5p	Arl13b	miRNA-mRNA
mmu-miR-335-5p	Ar	miRNA-mRNA
mmu-miR-335-5p	Gas1	miRNA-mRNA
mmu-miR-335-5p	Tcn2	miRNA-mRNA
mmu-miR-335-5p	Pla2g7	miRNA-mRNA
mmu-miR-335-5p	Nsmf	miRNA-mRNA
mmu-miR-335-5p	Fblim1	miRNA-mRNA
mmu-miR-335-5p	Samd5	miRNA-mRNA
mmu-miR-335-5p	Pappa	miRNA-mRNA
mmu-miR-335-5p	Als2cl	miRNA-mRNA
mmu-miR-335-5p	Epg5	miRNA-mRNA
mmu-miR-335-5p	Spg21	miRNA-mRNA
mmu-miR-335-5p	Opcml	miRNA-mRNA
mmu-miR-335-5p	Dvl1	miRNA-mRNA
mmu-miR-92a-1-5p	Kmt2d	miRNA-mRNA
mmu-miR-92a-1-5p	Ripk4	miRNA-mRNA
mmu-miR-92a-1-5p	Etv1	miRNA-mRNA
mmu-miR-92a-1-5p	Dnajb14	miRNA-mRNA
mmu-miR-92a-1-5p	Tlr6	miRNA-mRNA
mmu-miR-92a-1-5p	Adgrd1	miRNA-mRNA
mmu-miR-92a-1-5p	Zfp503	miRNA-mRNA
mmu-miR-92a-1-5p	KIAA1549L	miRNA-mRNA
mmu-miR-92a-1-5p	Cers4	miRNA-mRNA
mmu-miR-92a-1-5p	Pvrl1	miRNA-mRNA
mmu-miR-92a-1-5p	PLEKHA6	miRNA-mRNA
mmu-miR-92a-1-5p	Il7r	miRNA-mRNA
mmu-miR-210-3p	Pck2	miRNA-mRNA
mmu-miR-210-3p	Ppp1r9a	miRNA-mRNA
mmu-miR-210-3p	Araf	miRNA-mRNA
mmu-miR-210-3p	Wipf3	miRNA-mRNA
mmu-miR-210-3p	Wdr59	miRNA-mRNA
mmu-miR-210-3p	Lima1	miRNA-mRNA
mmu-miR-210-3p	Mdga1	miRNA-mRNA
mmu-miR-210-3p	Mapk6	miRNA-mRNA
mmu-miR-434-5p	Dclk1	miRNA-mRNA
mmu-miR-434-5p	Cep126	miRNA-mRNA
mmu-miR-434-5p	NBEAL1	miRNA-mRNA
mmu-miR-434-5p	KIAA1549L	miRNA-mRNA
mmu-miR-434-5p	Prelp	miRNA-mRNA
mmu-miR-434-5p	Ids	miRNA-mRNA
mmu-miR-434-5p	Fbrsl1	miRNA-mRNA
mmu-miR-434-3p	Cxcl16	miRNA-mRNA
mmu-miR-434-3p	Mpeg1	miRNA-mRNA
mmu-miR-434-3p	Fmo1	miRNA-mRNA
mmu-miR-434-3p	Cd74	miRNA-mRNA
mmu-miR-434-3p	Adra1a	miRNA-mRNA
mmu-miR-434-3p	Trp63	miRNA-mRNA
mmu-miR-136-3p	Kmt2d	miRNA-mRNA
mmu-miR-136-3p	Med1	miRNA-mRNA
mmu-miR-136-3p	Rasgrf2	miRNA-mRNA
mmu-miR-136-3p	Spg21	miRNA-mRNA
mmu-miR-136-3p	Opcml	miRNA-mRNA
mmu-miR-409-5p	Xiap	miRNA-mRNA
mmu-miR-409-5p	Kcnk2	miRNA-mRNA
mmu-miR-409-5p	Adamts10	miRNA-mRNA
mmu-miR-409-5p	Clstn1	miRNA-mRNA
mmu-miR-409-5p	Opcml	miRNA-mRNA
mmu-miR-381-3p	Plscr4	miRNA-mRNA
mmu-miR-381-3p	Gabbr1	miRNA-mRNA
mmu-miR-381-3p	Scnn1b	miRNA-mRNA
mmu-miR-381-3p	SLFN12	miRNA-mRNA
mmu-miR-381-3p	Enpep	miRNA-mRNA
mmu-miR-381-3p	Rasgrf2	miRNA-mRNA
mmu-miR-381-3p	Fmnl2	miRNA-mRNA
mmu-miR-381-3p	Esco1	miRNA-mRNA
mmu-miR-381-3p	Samd5	miRNA-mRNA
mmu-miR-381-3p	Ids	miRNA-mRNA
mmu-miR-181b-1-3p	Cxcl16	miRNA-mRNA
mmu-miR-181b-1-3p	Arhgap23	miRNA-mRNA
mmu-miR-181b-1-3p	Meis2	miRNA-mRNA
mmu-miR-181b-1-3p	Car3	miRNA-mRNA
mmu-miR-181b-1-3p	Scd1	miRNA-mRNA
mmu-miR-181b-1-3p	Xiap	miRNA-mRNA
mmu-miR-181b-1-3p	Epb41	miRNA-mRNA
mmu-miR-181b-1-3p	Mpeg1	miRNA-mRNA
mmu-miR-181b-1-3p	Mdga1	miRNA-mRNA
mmu-miR-181b-1-3p	Ar	miRNA-mRNA
mmu-miR-181b-1-3p	Slc10a6	miRNA-mRNA
mmu-miR-181b-1-3p	Unc13b	miRNA-mRNA
mmu-miR-181b-1-3p	Samd5	miRNA-mRNA
mmu-miR-181b-1-3p	Pappa	miRNA-mRNA
mmu-miR-181b-1-3p	Als2cl	miRNA-mRNA
mmu-miR-181b-1-3p	Itprid2	miRNA-mRNA
mmu-miR-181b-1-3p	Spg21	miRNA-mRNA
mmu-miR-181b-1-3p	Adck1	miRNA-mRNA
mmu-miR-181b-1-3p	Hip1	miRNA-mRNA
mmu-miR-379-5p	Itgax	miRNA-mRNA
mmu-miR-379-5p	Mtus1	miRNA-mRNA
mmu-miR-379-5p	Med1	miRNA-mRNA
mmu-miR-379-5p	Rasgrf2	miRNA-mRNA
mmu-miR-379-5p	Cd163	miRNA-mRNA
mmu-miR-379-5p	Adamtsl1	miRNA-mRNA
mmu-miR-31-5p	Dclk1	miRNA-mRNA
mmu-miR-31-5p	Med12	miRNA-mRNA
mmu-miR-31-5p	Tns1	miRNA-mRNA
mmu-miR-31-5p	HMCN1	miRNA-mRNA
mmu-miR-31-5p	Arhgdib	miRNA-mRNA
mmu-miR-31-5p	Lasp1	miRNA-mRNA
mmu-miR-31-5p	Arhgap33	miRNA-mRNA
mmu-miR-31-5p	Adamts10	miRNA-mRNA
mmu-miR-31-5p	Gpsm1	miRNA-mRNA
mmu-miR-31-5p	Pik3r5	miRNA-mRNA
mmu-miR-31-5p	Il7r	miRNA-mRNA
mmu-miR-31-5p	Abca9	miRNA-mRNA
mmu-miR-130a-3p	Creb5	miRNA-mRNA
mmu-miR-130a-3p	MTG2	miRNA-mRNA
mmu-miR-130a-3p	Hepacam2	miRNA-mRNA
mmu-miR-130a-3p	Aldh3a2	miRNA-mRNA
mmu-miR-130a-3p	Eda	miRNA-mRNA
mmu-miR-130a-3p	Nab2	miRNA-mRNA
mmu-miR-130a-3p	4833423E24Rik	miRNA-mRNA
mmu-miR-130a-3p	Dok4	miRNA-mRNA
mmu-miR-130a-3p	Gpsm1	miRNA-mRNA
mmu-miR-130a-3p	Mgat4a	miRNA-mRNA
mmu-miR-130a-3p	Epg5	miRNA-mRNA
mmu-miR-335-3p	Ripk4	miRNA-mRNA
mmu-miR-335-3p	Skint2	miRNA-mRNA
mmu-miR-335-3p	Acss3	miRNA-mRNA
mmu-miR-335-3p	Scn1a	miRNA-mRNA
mmu-miR-335-3p	Adgrg2	miRNA-mRNA
mmu-miR-335-3p	Pla2g7	miRNA-mRNA
mmu-miR-335-3p	Epg5	miRNA-mRNA
mmu-miR-542-3p	Sema4a	miRNA-mRNA
mmu-miR-542-3p	Tmie	miRNA-mRNA
mmu-miR-542-3p	Scd1	miRNA-mRNA
mmu-miR-542-3p	Xiap	miRNA-mRNA
mmu-miR-542-3p	Epb41	miRNA-mRNA
mmu-miR-542-3p	Sspn	miRNA-mRNA
mmu-miR-542-3p	Wdr59	miRNA-mRNA
mmu-miR-542-3p	Apod	miRNA-mRNA
mmu-miR-542-3p	Ankrd29	miRNA-mRNA
mmu-miR-542-3p	Mdga1	miRNA-mRNA
mmu-miR-542-3p	Ar	miRNA-mRNA
mmu-miR-542-3p	Rasgrf2	miRNA-mRNA
mmu-miR-542-3p	Lipe	miRNA-mRNA
mmu-miR-542-3p	Fmo1	miRNA-mRNA
mmu-miR-542-3p	Nsmf	miRNA-mRNA
mmu-miR-542-3p	Adra1a	miRNA-mRNA
mmu-miR-542-3p	Mapk13	miRNA-mRNA
mmu-miR-542-3p	Lifr	miRNA-mRNA
mmu-miR-542-3p	Speg	miRNA-mRNA
mmu-miR-542-3p	Ephb4	miRNA-mRNA
mmu-miR-542-3p	Trp63	miRNA-mRNA
mmu-miR-542-3p	Ids	miRNA-mRNA
mmu-miR-542-3p	Opcml	miRNA-mRNA
mmu-miR-542-3p	Siglec1	miRNA-mRNA
mmu-miR-206-3p	Ankrd29	miRNA-mRNA
mmu-miR-206-3p	Lifr	miRNA-mRNA
mmu-miR-206-3p	Speg	miRNA-mRNA
mmu-miR-206-3p	Pls3	miRNA-mRNA
mmu-miR-300-3p	Kdr	miRNA-mRNA
mmu-miR-300-3p	Tlr6	miRNA-mRNA
mmu-miR-300-3p	Nnt	miRNA-mRNA
mmu-miR-300-3p	Phldb1	miRNA-mRNA
mmu-miR-300-3p	Pml	miRNA-mRNA
mmu-miR-300-3p	Cux1	miRNA-mRNA
mmu-miR-300-3p	Klf10	miRNA-mRNA
mmu-miR-136-5p	Ripk4	miRNA-mRNA
mmu-miR-136-5p	Col12a1	miRNA-mRNA
mmu-miR-136-5p	Etv1	miRNA-mRNA
mmu-miR-136-5p	Sytl3	miRNA-mRNA
mmu-miR-136-5p	Fbxo18	miRNA-mRNA
mmu-miR-136-5p	Gng4	miRNA-mRNA
mmu-miR-136-5p	Cep126	miRNA-mRNA
mmu-miR-136-5p	Pvrl1	miRNA-mRNA
mmu-miR-136-5p	Clcn5	miRNA-mRNA
mmu-miR-136-5p	Slc7a8	miRNA-mRNA
mmu-miR-136-5p	Pld3	miRNA-mRNA
mmu-miR-136-5p	Il7r	miRNA-mRNA
mmu-miR-136-5p	Tmtc1	miRNA-mRNA
mmu-miR-136-5p	Ids	miRNA-mRNA
mmu-miR-296-5p	Trip10	miRNA-mRNA
mmu-miR-296-5p	Xiap	miRNA-mRNA
mmu-miR-296-5p	Epb41	miRNA-mRNA
mmu-miR-296-5p	Gpx3	miRNA-mRNA
mmu-miR-296-5p	Rab11fip3	miRNA-mRNA
mmu-miR-296-5p	C3	miRNA-mRNA
mmu-miR-296-5p	Itga3	miRNA-mRNA
mmu-miR-296-5p	Slc2a4	miRNA-mRNA
mmu-miR-296-5p	Atxn7l3	miRNA-mRNA
mmu-miR-296-5p	Pcsk6	miRNA-mRNA
mmu-miR-296-5p	Zmiz2	miRNA-mRNA
mmu-miR-296-5p	Adamtsl1	miRNA-mRNA
mmu-miR-296-5p	Epg5	miRNA-mRNA
mmu-miR-411-3p	Nab2	miRNA-mRNA
mmu-miR-411-3p	Dnase1l3	miRNA-mRNA
mmu-miR-411-3p	Cd5l	miRNA-mRNA
mmu-miR-346-5p	Xiap	miRNA-mRNA
mmu-miR-346-5p	Epb41	miRNA-mRNA
mmu-miR-346-5p	Gpr55	miRNA-mRNA
mmu-miR-346-5p	Phldb1	miRNA-mRNA
mmu-miR-346-5p	Lifr	miRNA-mRNA
mmu-miR-346-5p	Unc13b	miRNA-mRNA
mmu-miR-346-5p	Ephb4	miRNA-mRNA
mmu-miR-122-5p	Kmt2d	miRNA-mRNA
mmu-miR-122-5p	Slc6a4	miRNA-mRNA
mmu-miR-122-5p	Cst3	miRNA-mRNA
mmu-miR-122-5p	Tnrc6a	miRNA-mRNA
mmu-miR-122-5p	Nod2	miRNA-mRNA
mmu-miR-122-5p	Slc2a4	miRNA-mRNA
mmu-miR-122-5p	Naaa	miRNA-mRNA
mmu-miR-122-5p	Eda	miRNA-mRNA
mmu-miR-122-5p	Cenpi	miRNA-mRNA
mmu-miR-122-5p	Clcn5	miRNA-mRNA
mmu-miR-122-5p	Kiaa1644	miRNA-mRNA
mmu-miR-122-5p	PLEKHA6	miRNA-mRNA
mmu-miR-122-5p	Tmem231	miRNA-mRNA
mmu-miR-122-5p	Tbc1d20	miRNA-mRNA
mmu-miR-122-5p	Mdga1	miRNA-mRNA
mmu-miR-409-3p	Kmt2d	miRNA-mRNA
mmu-miR-409-3p	Etv1	miRNA-mRNA
mmu-miR-409-3p	Tlr6	miRNA-mRNA
mmu-miR-409-3p	Evc	miRNA-mRNA
mmu-miR-409-3p	NBEAL1	miRNA-mRNA
mmu-miR-409-3p	Cers4	miRNA-mRNA
mmu-miR-409-3p	Zrsr2	miRNA-mRNA
mmu-miR-409-3p	Mdga1	miRNA-mRNA
mmu-miR-299a-3p	Tns4	miRNA-mRNA
mmu-miR-299a-3p	Iigp1	miRNA-mRNA
mmu-miR-299a-3p	MTG2	miRNA-mRNA
mmu-miR-299a-3p	Gpx3	miRNA-mRNA
mmu-miR-299a-3p	Rasgrf2	miRNA-mRNA
mmu-miR-299a-3p	Fmo1	miRNA-mRNA
mmu-miR-299a-3p	Myo1b	miRNA-mRNA
mmu-miR-299a-3p	Adra1a	miRNA-mRNA
mmu-miR-382-5p	Tlr6	miRNA-mRNA
mmu-miR-382-5p	Dclk1	miRNA-mRNA
mmu-miR-382-5p	NBEAL1	miRNA-mRNA
mmu-miR-382-5p	KIAA1549L	miRNA-mRNA
mmu-miR-382-5p	Eda	miRNA-mRNA
mmu-miR-382-5p	Dag1	miRNA-mRNA
mmu-miR-382-5p	Zrsr2	miRNA-mRNA
mmu-miR-382-5p	Pla2g2d	miRNA-mRNA
mmu-miR-382-5p	Mdga1	miRNA-mRNA
mmu-miR-188-3p	Atg9a	miRNA-mRNA
mmu-miR-188-3p	Fam129b	miRNA-mRNA
mmu-miR-188-3p	Pcm1	miRNA-mRNA
mmu-miR-188-3p	Arhgdib	miRNA-mRNA
mmu-miR-188-3p	Kcnj15	miRNA-mRNA
mmu-miR-188-3p	SLFN12	miRNA-mRNA
mmu-miR-188-3p	Shb	miRNA-mRNA
mmu-miR-188-3p	Inpp5b	miRNA-mRNA
mmu-miR-188-3p	Sash1	miRNA-mRNA
mmu-miR-188-3p	DHX36	miRNA-mRNA
mmu-miR-188-3p	Ldb2	miRNA-mRNA
mmu-miR-188-3p	HEATR1	miRNA-mRNA
mmu-miR-494-3p	Kcnk2	miRNA-mRNA
mmu-miR-494-3p	Mpeg1	miRNA-mRNA
mmu-miR-494-3p	Esrrg	miRNA-mRNA
mmu-miR-494-3p	Itsn1	miRNA-mRNA
mmu-miR-494-3p	Ar	miRNA-mRNA
mmu-miR-494-3p	Rasgrf2	miRNA-mRNA
mmu-miR-494-3p	Adra1a	miRNA-mRNA
mmu-miR-494-3p	Epg5	miRNA-mRNA
mmu-miR-494-3p	Yap1	miRNA-mRNA
mmu-miR-18b-3p	Kdr	miRNA-mRNA
mmu-miR-18b-3p	Me1	miRNA-mRNA
mmu-miR-18b-3p	Fhl1	miRNA-mRNA
mmu-miR-18b-3p	Mycl	miRNA-mRNA
mmu-miR-18b-3p	Fam13a	miRNA-mRNA
mmu-miR-18b-3p	Susd3	miRNA-mRNA
mmu-miR-18b-3p	Acad8	miRNA-mRNA
mmu-miR-18b-3p	Als2cl	miRNA-mRNA
mmu-miR-18b-3p	Shtn1	miRNA-mRNA
mmu-miR-18b-3p	Fndc3b	miRNA-mRNA
mmu-miR-18b-3p	Fign	miRNA-mRNA
mmu-miR-18b-3p	Tead1	miRNA-mRNA
mmu-miR-18b-3p	Rusc1	miRNA-mRNA
mmu-miR-18b-3p	BCL11A	miRNA-mRNA
mmu-miR-18b-3p	Abcd2	miRNA-mRNA
mmu-miR-18b-3p	Cfap74	miRNA-mRNA
mmu-miR-301b-5p	Pck2	miRNA-mRNA
mmu-miR-301b-5p	Bcl2l14	miRNA-mRNA
mmu-miR-301b-5p	Kdr	miRNA-mRNA
mmu-miR-301b-5p	Mtf1	miRNA-mRNA
mmu-miR-301b-5p	Kcnk2	miRNA-mRNA
mmu-miR-301b-5p	Dnajc6	miRNA-mRNA
mmu-miR-301b-5p	Xpo6	miRNA-mRNA
mmu-miR-301b-5p	Myo16	miRNA-mRNA
mmu-miR-301b-5p	Agpat6	miRNA-mRNA
mmu-miR-301b-5p	Ccdc88a	miRNA-mRNA
mmu-miR-301b-5p	Gnb1	miRNA-mRNA
mmu-miR-301b-5p	Serpina3c	miRNA-mRNA
mmu-miR-301b-5p	Ldlrad3	miRNA-mRNA
mmu-miR-301b-5p	Hip1	miRNA-mRNA
mmu-miR-301b-5p	Siglec1	miRNA-mRNA
mmu-miR-341-3p	Kmt2d	miRNA-mRNA
mmu-miR-341-3p	Fat1	miRNA-mRNA
mmu-miR-410-3p	Mtus1	miRNA-mRNA
mmu-miR-410-3p	Cenpi	miRNA-mRNA
mmu-miR-410-3p	Ar	miRNA-mRNA
mmu-miR-410-3p	Fmnl2	miRNA-mRNA
mmu-miR-410-3p	Mgat4a	miRNA-mRNA
mmu-miR-450b-3p	Pmpca	miRNA-mRNA
mmu-miR-450b-3p	Kmt2d	miRNA-mRNA
mmu-miR-450b-3p	Mtus1	miRNA-mRNA
mmu-miR-450b-3p	NBEAL1	miRNA-mRNA
mmu-miR-450b-3p	Als2cl	miRNA-mRNA
mmu-miR-450b-3p	Dpy19l1	miRNA-mRNA
mmu-miR-450b-3p	Itsn1	miRNA-mRNA
mmu-miR-450b-3p	Znrf1	miRNA-mRNA
mmu-miR-450b-3p	PcgF3	miRNA-mRNA
mmu-miR-450b-3p	Fgf14	miRNA-mRNA
mmu-miR-450b-3p	Pdgfra	miRNA-mRNA
mmu-miR-450b-3p	Csde1	miRNA-mRNA
mmu-miR-450b-3p	Mgat5b	miRNA-mRNA
mmu-miR-450b-3p	Ogfod1	miRNA-mRNA
mmu-miR-370-3p	Cxcl16	miRNA-mRNA
mmu-miR-370-3p	Ccl21a	miRNA-mRNA
mmu-miR-370-3p	NBEAL1	miRNA-mRNA
mmu-miR-370-3p	Slc2a4	miRNA-mRNA
mmu-miR-370-3p	Slc7a8	miRNA-mRNA
mmu-miR-370-3p	Pcsk6	miRNA-mRNA
mmu-miR-370-3p	PcgF3	miRNA-mRNA
mmu-miR-370-3p	Nfkb2	miRNA-mRNA
mmu-miR-370-3p	Lzts3	miRNA-mRNA
mmu-miR-370-3p	Yap1	miRNA-mRNA
mmu-miR-133b-3p	Igsf9	miRNA-mRNA
mmu-miR-133b-3p	B4galnt1	miRNA-mRNA
mmu-miR-133b-3p	Aldh3a2	miRNA-mRNA
mmu-miR-133b-3p	Als2cl	miRNA-mRNA
mmu-miR-133b-3p	Lasp1	miRNA-mRNA
mmu-miR-133b-3p	Sp1	miRNA-mRNA
mmu-miR-382-3p	Cxcl16	miRNA-mRNA
mmu-miR-382-3p	Arhgap23	miRNA-mRNA
mmu-miR-382-3p	Mtf1	miRNA-mRNA
mmu-miR-382-3p	Mpeg1	miRNA-mRNA
mmu-miR-382-3p	Xpo6	miRNA-mRNA
mmu-miR-382-3p	Acad8	miRNA-mRNA
mmu-miR-382-3p	Tnpo1	miRNA-mRNA
mmu-miR-382-3p	Wipf3	miRNA-mRNA
mmu-miR-382-3p	Esrrg	miRNA-mRNA
mmu-miR-382-3p	Enpep	miRNA-mRNA
mmu-miR-382-3p	Ar	miRNA-mRNA
mmu-miR-382-3p	Cidec	miRNA-mRNA
mmu-miR-382-3p	Adra1a	miRNA-mRNA
mmu-miR-382-3p	Samd5	miRNA-mRNA
mmu-miR-382-3p	Fam107a	miRNA-mRNA
mmu-miR-382-3p	Tbc1d14	miRNA-mRNA
mmu-miR-382-3p	Epg5	miRNA-mRNA
mmu-miR-382-3p	Hip1	miRNA-mRNA
mmu-miR-382-3p	Ids	miRNA-mRNA
mmu-miR-382-3p	Opcml	miRNA-mRNA
mmu-miR-337-5p	Arl13b	miRNA-mRNA
mmu-miR-337-5p	Slx4	miRNA-mRNA
mmu-miR-337-5p	Scn1a	miRNA-mRNA
mmu-miR-337-5p	Synpo2	miRNA-mRNA
mmu-miR-337-5p	Tmtc1	miRNA-mRNA
mmu-miR-337-5p	hflX	miRNA-mRNA
mmu-miR-542-5p	Dst	miRNA-mRNA
mmu-miR-542-5p	Med1	miRNA-mRNA
mmu-miR-542-5p	Esrrg	miRNA-mRNA
mmu-miR-542-5p	Pcsk6	miRNA-mRNA
mmu-miR-542-5p	Phldb1	miRNA-mRNA
mmu-miR-542-5p	Gas1	miRNA-mRNA
mmu-miR-542-5p	Mycl	miRNA-mRNA
mmu-miR-542-5p	Fam107a	miRNA-mRNA
mmu-miR-542-5p	Lifr	miRNA-mRNA
mmu-miR-542-5p	Siglec1	miRNA-mRNA
mmu-miR-466i-5p	Kmt2d	miRNA-mRNA
mmu-miR-466i-5p	Cacna2d2	miRNA-mRNA
mmu-miR-466i-5p	Fmo2	miRNA-mRNA
mmu-miR-466i-5p	Pdpk1	miRNA-mRNA
mmu-miR-466i-5p	Dnajb14	miRNA-mRNA
mmu-miR-466i-5p	Dsc3	miRNA-mRNA
mmu-miR-466i-5p	Dcaf10	miRNA-mRNA
mmu-miR-466i-5p	NBEAL1	miRNA-mRNA
mmu-miR-466i-5p	SPRYD7	miRNA-mRNA
mmu-miR-466i-5p	Kcnj15	miRNA-mRNA
mmu-miR-466i-5p	BC034090	miRNA-mRNA
mmu-miR-466i-5p	Slc7a8	miRNA-mRNA
mmu-miR-466i-5p	PcgF3	miRNA-mRNA
mmu-miR-466i-5p	Fgf14	miRNA-mRNA
mmu-miR-466i-5p	Samd4	miRNA-mRNA
mmu-miR-466i-5p	Rnf146	miRNA-mRNA
mmu-miR-466i-5p	Zmynd11	miRNA-mRNA
mmu-miR-466i-5p	Sp1	miRNA-mRNA
mmu-miR-466i-5p	Apbb2	miRNA-mRNA
mmu-miR-466i-5p	Tbc1d30	miRNA-mRNA
mmu-miR-466i-5p	Sipa1	miRNA-mRNA
mmu-miR-8112	Kmt2d	miRNA-mRNA
mmu-miR-8112	Dclk1	miRNA-mRNA
mmu-miR-8112	Lpin1	miRNA-mRNA
mmu-miR-8112	Ccl21a	miRNA-mRNA
mmu-miR-8112	Kiaa1644	miRNA-mRNA
mmu-miR-8112	Slc7a8	miRNA-mRNA
mmu-miR-8112	PLEKHA6	miRNA-mRNA
mmu-miR-8112	PcgF3	miRNA-mRNA
mmu-miR-8112	Sash1	miRNA-mRNA
mmu-miR-8112	Rai1	miRNA-mRNA
mmu-miR-8112	Tmtc1	miRNA-mRNA
mmu-miR-8112	Mdga1	miRNA-mRNA
mmu-miR-376b-3p	Kmt2d	miRNA-mRNA
mmu-miR-376b-3p	Tns4	miRNA-mRNA
mmu-miR-376b-3p	NBEAL1	miRNA-mRNA
mmu-miR-376b-3p	Man1a	miRNA-mRNA
mmu-miR-376b-3p	Kiaa1644	miRNA-mRNA
mmu-miR-376b-3p	Pcsk6	miRNA-mRNA
mmu-miR-376b-3p	Nfkb2	miRNA-mRNA
mmu-miR-376b-3p	Itgb5	miRNA-mRNA
mmu-miR-376b-3p	Abca3	miRNA-mRNA
mmu-miR-376b-3p	Trp63	miRNA-mRNA
mmu-miR-1306-3p	Baiap2	miRNA-mRNA
mmu-miR-298-3p	Mtf1	miRNA-mRNA
mmu-miR-298-3p	Helz2	miRNA-mRNA
mmu-miR-298-3p	Epb41	miRNA-mRNA
mmu-miR-298-3p	Znf385a	miRNA-mRNA
mmu-miR-298-3p	Mdga1	miRNA-mRNA
mmu-miR-298-3p	Gpr55	miRNA-mRNA
mmu-miR-298-3p	Rasgrf2	miRNA-mRNA
mmu-miR-298-3p	Fgf1	miRNA-mRNA
mmu-miR-298-3p	Zfp2	miRNA-mRNA
mmu-miR-298-3p	Samd5	miRNA-mRNA
mmu-miR-298-3p	Pappa	miRNA-mRNA
mmu-miR-298-3p	Ephb4	miRNA-mRNA
mmu-miR-298-3p	Hip1	miRNA-mRNA
mmu-miR-380-3p	Cxcl16	miRNA-mRNA
mmu-miR-380-3p	Xiap	miRNA-mRNA
mmu-miR-380-3p	Dst	miRNA-mRNA
mmu-miR-380-3p	Mpeg1	miRNA-mRNA
mmu-miR-380-3p	Kiaa1644	miRNA-mRNA
mmu-miR-380-3p	Pcsk6	miRNA-mRNA
mmu-miR-380-3p	Rasgrf2	miRNA-mRNA
mmu-miR-380-3p	Fmo1	miRNA-mRNA
mmu-miR-380-3p	Samd5	miRNA-mRNA
mmu-miR-380-3p	Lifr	miRNA-mRNA
mmu-miR-380-3p	Unc13b	miRNA-mRNA
mmu-miR-449a-3p	Me1	miRNA-mRNA
mmu-miR-449a-3p	Xiap	miRNA-mRNA
mmu-miR-449a-3p	Mpeg1	miRNA-mRNA
mmu-miR-449a-3p	Pappa	miRNA-mRNA
mmu-miR-351-3p	Ankrd29	miRNA-mRNA
mmu-miR-351-3p	Ids	miRNA-mRNA
mmu-miR-351-3p	Opcml	miRNA-mRNA
mmu-miR-351-3p	Mdga1	miRNA-mRNA
mmu-miR-377-3p	Diras2	miRNA-mRNA
mmu-miR-377-3p	Kmt2d	miRNA-mRNA
mmu-miR-377-3p	Mtus1	miRNA-mRNA
mmu-miR-377-3p	Klrb1c	miRNA-mRNA
mmu-miR-377-3p	Etv1	miRNA-mRNA
mmu-miR-377-3p	Dnajb14	miRNA-mRNA
mmu-miR-377-3p	Fbxo18	miRNA-mRNA
mmu-miR-377-3p	SERPINB4	miRNA-mRNA
mmu-miR-377-3p	Evc	miRNA-mRNA
mmu-miR-377-3p	Creb5	miRNA-mRNA
mmu-miR-377-3p	Fat2	miRNA-mRNA
mmu-miR-377-3p	Eda	miRNA-mRNA
mmu-miR-377-3p	Nab2	miRNA-mRNA
mmu-miR-377-3p	Shisa5	miRNA-mRNA
mmu-miR-377-3p	Rab40c	miRNA-mRNA
mmu-miR-377-3p	Amotl1	miRNA-mRNA
mmu-miR-377-3p	Lasp1	miRNA-mRNA
mmu-miR-377-3p	Dnase1l3	miRNA-mRNA
mmu-miR-377-3p	Prelp	miRNA-mRNA
mmu-miR-377-3p	Clcn5	miRNA-mRNA
mmu-miR-377-3p	D17Wsu92e	miRNA-mRNA
mmu-miR-377-3p	Znrf1	miRNA-mRNA
mmu-miR-377-3p	PcgF3	miRNA-mRNA
mmu-miR-377-3p	LTBP3	miRNA-mRNA
mmu-miR-377-3p	Tanc1	miRNA-mRNA
mmu-miR-377-3p	Synpo2	miRNA-mRNA
mmu-miR-377-3p	Il7r	miRNA-mRNA
mmu-miR-377-3p	Irgm2	miRNA-mRNA
mmu-miR-377-3p	Apbb2	miRNA-mRNA
mmu-miR-377-3p	Tmtc1	miRNA-mRNA
mmu-miR-377-3p	Mdm2	miRNA-mRNA
mmu-miR-377-3p	Cic	miRNA-mRNA
mmu-miR-377-3p	Itprid2	miRNA-mRNA
mmu-miR-377-3p	Spg21	miRNA-mRNA
mmu-miR-377-3p	Ids	miRNA-mRNA
mmu-miR-377-3p	Mdga1	miRNA-mRNA
mmu-miR-377-3p	Serpine2	miRNA-mRNA
mmu-miR-379-3p	Med1	miRNA-mRNA
mmu-miR-379-3p	Esrrg	miRNA-mRNA
mmu-miR-379-3p	Ar	miRNA-mRNA
mmu-miR-379-3p	Samd5	miRNA-mRNA
mmu-miR-379-3p	Ccl11	miRNA-mRNA
mmu-miR-496a-3p	C1s1	miRNA-mRNA
mmu-miR-496a-3p	Fmo1	miRNA-mRNA
mmu-miR-496a-3p	Samd5	miRNA-mRNA
mmu-miR-496a-3p	Trp63	miRNA-mRNA
mmu-miR-134-5p	Fbxo18	miRNA-mRNA
mmu-miR-134-5p	Med1	miRNA-mRNA
mmu-miR-134-5p	Gpr55	miRNA-mRNA
mmu-miR-134-5p	Adra1a	miRNA-mRNA
mmu-miR-134-5p	Samd5	miRNA-mRNA
mmu-miR-134-5p	Adamtsl1	miRNA-mRNA
mmu-miR-134-5p	Hip1	miRNA-mRNA
mmu-miR-433-3p	Xiap	miRNA-mRNA
mmu-miR-433-3p	Acad8	miRNA-mRNA
mmu-miR-433-3p	Opcml	miRNA-mRNA
mmu-miR-323-3p	NBEAL1	miRNA-mRNA
mmu-miR-323-3p	Man1a	miRNA-mRNA
mmu-miR-323-3p	PcgF3	miRNA-mRNA
mmu-miR-1193-3p	Arhgap23	miRNA-mRNA
mmu-miR-1193-3p	Negr1	miRNA-mRNA
mmu-miR-1193-3p	Kcnk2	miRNA-mRNA
mmu-miR-1193-3p	Dnajc6	miRNA-mRNA
mmu-miR-1193-3p	Tnpo1	miRNA-mRNA
mmu-miR-1193-3p	Lyz2	miRNA-mRNA
mmu-miR-1193-3p	Lrmp	miRNA-mRNA
mmu-miR-1193-3p	Gas7	miRNA-mRNA
mmu-miR-1193-3p	Gprc5b	miRNA-mRNA
mmu-miR-1193-3p	Tmtc1	miRNA-mRNA
mmu-miR-1193-3p	Rbm47	miRNA-mRNA
mmu-miR-1193-3p	Gpr55	miRNA-mRNA
mmu-miR-1193-3p	Ecm1	miRNA-mRNA
mmu-miR-1193-3p	Zfp185	miRNA-mRNA
mmu-miR-1193-3p	Itsn1	miRNA-mRNA
mmu-miR-1193-3p	Rasgrf2	miRNA-mRNA
mmu-miR-1193-3p	Nsmf	miRNA-mRNA
mmu-miR-1193-3p	Znf431	miRNA-mRNA
mmu-miR-1193-3p	Per2	miRNA-mRNA
mmu-miR-1193-3p	Adra1a	miRNA-mRNA
mmu-miR-1193-3p	Epb41l4b	miRNA-mRNA
mmu-miR-1193-3p	Ifnlr1	miRNA-mRNA
mmu-miR-1193-3p	Siglec1	miRNA-mRNA
mmu-miR-1193-3p	Fcgrt	miRNA-mRNA
mmu-miR-668-3p	H2-Q7	miRNA-mRNA
mmu-miR-668-3p	Dst	miRNA-mRNA
mmu-miR-668-3p	H2-D1	miRNA-mRNA
mmu-miR-668-3p	Rasgrf2	miRNA-mRNA
mmu-miR-668-3p	Tmem231	miRNA-mRNA
mmu-miR-668-3p	Pla2g7	miRNA-mRNA
mmu-miR-668-3p	Nsmf	miRNA-mRNA
mmu-miR-668-3p	Lifr	miRNA-mRNA
mmu-miR-668-3p	Ifnlr1	miRNA-mRNA
mmu-miR-668-3p	Hip1	miRNA-mRNA
mmu-miR-668-3p	Siglec1	miRNA-mRNA
mmu-miR-6399	Ripk4	miRNA-mRNA
mmu-miR-6399	Ldha	miRNA-mRNA
mmu-miR-6399	Acad8	miRNA-mRNA
mmu-miR-6399	HMCN1	miRNA-mRNA
mmu-miR-6399	Arid5b	miRNA-mRNA
mmu-miR-6399	Pcm1	miRNA-mRNA
mmu-miR-6399	Gas7	miRNA-mRNA
mmu-miR-6399	Scn1a	miRNA-mRNA
mmu-miR-6399	Synpo2	miRNA-mRNA
mmu-miR-6399	Abca9	miRNA-mRNA
mmu-miR-1943-3p	Slc11a1	miRNA-mRNA
mmu-miR-1943-3p	B4galnt1	miRNA-mRNA
mmu-miR-1943-3p	Epb41	miRNA-mRNA
mmu-miR-1943-3p	Cep126	miRNA-mRNA
mmu-miR-1943-3p	KIAA1549L	miRNA-mRNA
mmu-miR-1943-3p	Eda	miRNA-mRNA
mmu-miR-1943-3p	Clstn1	miRNA-mRNA
mmu-miR-1943-3p	Unc13b	miRNA-mRNA
mmu-miR-1943-3p	Mdga1	miRNA-mRNA
mmu-miR-431-5p	Ripk4	miRNA-mRNA
mmu-miR-431-5p	Naglt1a	miRNA-mRNA
mmu-miR-431-5p	PLEKHA6	miRNA-mRNA
mmu-miR-431-5p	Gsr	miRNA-mRNA
mmu-miR-431-5p	Pla2g7	miRNA-mRNA
mmu-miR-431-5p	Adra1a	miRNA-mRNA
mmu-miR-431-5p	Tmtc1	miRNA-mRNA
mmu-miR-210-5p	Osbpl1a	miRNA-mRNA
mmu-miR-210-5p	Add3	miRNA-mRNA
mmu-miR-210-5p	Kdr	miRNA-mRNA
mmu-miR-210-5p	Nup85	miRNA-mRNA
mmu-miR-210-5p	Tnpo1	miRNA-mRNA
mmu-miR-210-5p	Myo16	miRNA-mRNA
mmu-miR-210-5p	Gprc5b	miRNA-mRNA
mmu-miR-210-5p	Ar	miRNA-mRNA
mmu-miR-210-5p	Scn1a	miRNA-mRNA
mmu-miR-210-5p	Nsmf	miRNA-mRNA
mmu-miR-210-5p	Flna	miRNA-mRNA
mmu-miR-210-5p	Fbxw7	miRNA-mRNA
mmu-miR-210-5p	Pcnx	miRNA-mRNA
mmu-miR-210-5p	Smim1	miRNA-mRNA
mmu-miR-210-5p	Asah2	miRNA-mRNA
mmu-miR-210-5p	Clcn5	miRNA-mRNA
mmu-miR-541-3p	Dclk1	miRNA-mRNA
mmu-miR-541-3p	PLEKHA6	miRNA-mRNA
mmu-miR-666-5p	Tns4	miRNA-mRNA
mmu-miR-666-5p	Gimap3	miRNA-mRNA
mmu-miR-666-5p	Znf385a	miRNA-mRNA
mmu-miR-666-5p	Phldb1	miRNA-mRNA
mmu-miR-666-5p	Nfkb2	miRNA-mRNA
mmu-miR-666-5p	Hip1	miRNA-mRNA
mmu-miR-673-5p	Taf6l	miRNA-mRNA
mmu-miR-673-5p	Hdac4	miRNA-mRNA
mmu-miR-673-5p	Igsf9	miRNA-mRNA
mmu-miR-673-5p	Eif2ak4	miRNA-mRNA
mmu-miR-673-5p	Med12	miRNA-mRNA
mmu-miR-673-5p	Cep126	miRNA-mRNA
mmu-miR-673-5p	HMCN1	miRNA-mRNA
mmu-miR-673-5p	Dcaf10	miRNA-mRNA
mmu-miR-673-5p	Rnf111	miRNA-mRNA
mmu-miR-673-5p	Aldh3a2	miRNA-mRNA
mmu-miR-673-5p	Fgf14	miRNA-mRNA
mmu-miR-673-5p	Sp1	miRNA-mRNA
mmu-miR-673-5p	Tmtc1	miRNA-mRNA
mmu-miR-369-3p	Dst	miRNA-mRNA
mmu-miR-369-3p	Zfp185	miRNA-mRNA
mmu-miR-369-3p	Ttbk2	miRNA-mRNA
mmu-miR-369-3p	Mdm2	miRNA-mRNA
mmu-miR-369-3p	Clcn5	miRNA-mRNA
mmu-miR-190a-5p	Diras2	miRNA-mRNA
mmu-miR-190a-5p	Hdac4	miRNA-mRNA
mmu-miR-190a-5p	Gng4	miRNA-mRNA
mmu-miR-190a-5p	Dclk1	miRNA-mRNA
mmu-miR-190a-5p	Tnrc6a	miRNA-mRNA
mmu-miR-190a-5p	Dnase1l3	miRNA-mRNA
mmu-miR-190a-5p	Ss18	miRNA-mRNA
mmu-miR-190a-5p	Apbb2	miRNA-mRNA
mmu-miR-1197-3p	Meis2	miRNA-mRNA
mmu-miR-1197-3p	Trim46	miRNA-mRNA
mmu-miR-1197-3p	Etfdh	miRNA-mRNA
mmu-miR-1197-3p	Dnajc6	miRNA-mRNA
mmu-miR-1197-3p	Tnpo1	miRNA-mRNA
mmu-miR-1197-3p	Amotl1	miRNA-mRNA
mmu-miR-1197-3p	Cobll1	miRNA-mRNA
mmu-miR-1197-3p	Slc35a4	miRNA-mRNA
mmu-miR-1197-3p	Ar	miRNA-mRNA
mmu-miR-1197-3p	LTBP3	miRNA-mRNA
mmu-miR-1197-3p	Mgat4a	miRNA-mRNA
mmu-miR-1197-3p	Chst3	miRNA-mRNA
mmu-miR-1197-3p	Lyn	miRNA-mRNA
mmu-miR-1197-3p	Unc13b	miRNA-mRNA
mmu-miR-1197-3p	Ids	miRNA-mRNA
mmu-miR-181b-2-3p	Kmt2d	miRNA-mRNA
mmu-miR-181b-2-3p	Cacna2d2	miRNA-mRNA
mmu-miR-181b-2-3p	Zdhhc3	miRNA-mRNA
mmu-miR-181b-2-3p	Cpxm2	miRNA-mRNA
mmu-miR-181b-2-3p	Xiap	miRNA-mRNA
mmu-miR-181b-2-3p	Epb41	miRNA-mRNA
mmu-miR-181b-2-3p	Evc	miRNA-mRNA
mmu-miR-181b-2-3p	Adgrd1	miRNA-mRNA
mmu-miR-181b-2-3p	Vsig10l	miRNA-mRNA
mmu-miR-181b-2-3p	Rbm41	miRNA-mRNA
mmu-miR-181b-2-3p	Als2cl	miRNA-mRNA
mmu-miR-181b-2-3p	Amotl2	miRNA-mRNA
mmu-miR-181b-2-3p	Nampt	miRNA-mRNA
mmu-miR-181b-2-3p	Ppp4r1	miRNA-mRNA
mmu-miR-181b-2-3p	Gnb1	miRNA-mRNA
mmu-miR-181b-2-3p	Ugt1a7c	miRNA-mRNA
mmu-miR-181b-2-3p	Cux1	miRNA-mRNA
mmu-miR-181b-2-3p	Mapk13	miRNA-mRNA
mmu-miR-181b-2-3p	P4ha2	miRNA-mRNA
mmu-miR-181b-2-3p	Unc13b	miRNA-mRNA
mmu-miR-181b-2-3p	Adck1	miRNA-mRNA
mmu-miR-299a-5p	Tead1	miRNA-mRNA
mmu-miR-299a-5p	Synj2	miRNA-mRNA
mmu-miR-5128	Arhgap23	miRNA-mRNA
mmu-miR-5128	Phf19	miRNA-mRNA
mmu-miR-487b-3p	Esrrg	miRNA-mRNA
mmu-miR-380-5p	Scd1	miRNA-mRNA
mmu-miR-380-5p	Xpo6	miRNA-mRNA
mmu-miR-380-5p	Tnpo1	miRNA-mRNA
mmu-miR-380-5p	Ccl21a	miRNA-mRNA
mmu-miR-380-5p	2019-03-01	miRNA-mRNA
mmu-miR-380-5p	Serping1	miRNA-mRNA
mmu-miR-380-5p	Acss3	miRNA-mRNA
mmu-miR-380-5p	Gpr55	miRNA-mRNA
mmu-miR-380-5p	Esrrg	miRNA-mRNA
mmu-miR-380-5p	Fam107a	miRNA-mRNA
mmu-miR-380-5p	Unc13b	miRNA-mRNA
mmu-miR-380-5p	Sdc3	miRNA-mRNA
mmu-miR-380-5p	Hip1	miRNA-mRNA
mmu-miR-431-3p	Negr1	miRNA-mRNA
mmu-miR-431-3p	Itga3	miRNA-mRNA
mmu-miR-431-3p	Tob1	miRNA-mRNA
mmu-miR-431-3p	Unc13b	miRNA-mRNA
mmu-miR-450a-2-3p	Kmt2d	miRNA-mRNA
mmu-miR-450a-2-3p	Fmo2	miRNA-mRNA
mmu-miR-450a-2-3p	Tlr6	miRNA-mRNA
mmu-miR-450a-2-3p	Actr1a	miRNA-mRNA
mmu-miR-450a-2-3p	Dclk1	miRNA-mRNA
mmu-miR-450a-2-3p	Eif2ak4	miRNA-mRNA
mmu-miR-450a-2-3p	Creb5	miRNA-mRNA
mmu-miR-450a-2-3p	Shc1	miRNA-mRNA
mmu-miR-450a-2-3p	Tns1	miRNA-mRNA
mmu-miR-450a-2-3p	Cyfip2	miRNA-mRNA
mmu-miR-450a-2-3p	KIAA1549L	miRNA-mRNA
mmu-miR-450a-2-3p	Prelp	miRNA-mRNA
mmu-miR-450a-2-3p	Pvrl1	miRNA-mRNA
mmu-miR-450a-2-3p	PLEKHA6	miRNA-mRNA
mmu-miR-450a-2-3p	Syp	miRNA-mRNA
mmu-miR-450a-2-3p	Gpsm1	miRNA-mRNA
mmu-miR-450a-2-3p	Sash1	miRNA-mRNA
mmu-miR-450a-2-3p	Mdga1	miRNA-mRNA
miR-2779-z	Ppp1r9a	miRNA-mRNA
miR-2779-z	Agpat6	miRNA-mRNA
miR-2779-z	Osr1	miRNA-mRNA
miR-1260-x	Ebag9	miRNA-mRNA
miR-1260-x	Arhgap23	miRNA-mRNA
miR-1260-x	Scd1	miRNA-mRNA
miR-1260-x	Scn1a	miRNA-mRNA
miR-1260-x	Abca9	miRNA-mRNA
miR-1260-x	Siglec1	miRNA-mRNA
miR-1260-x	hflX	miRNA-mRNA
miR-10955-y	Nup85	miRNA-mRNA
miR-7550-x	Ppp1r9a	miRNA-mRNA
miR-7550-x	Ccdc88a	miRNA-mRNA
miR-7550-x	Lima1	miRNA-mRNA
miR-7550-x	Hyou1	miRNA-mRNA
miR-7550-x	Pik3r5	miRNA-mRNA
miR-7550-x	Adamtsl1	miRNA-mRNA
miR-127-y	Clstn1	miRNA-mRNA
miR-9277-y	Cd209b	miRNA-mRNA
miR-9277-y	Med12	miRNA-mRNA
miR-9277-y	Shc1	miRNA-mRNA
miR-9277-y	HMCN1	miRNA-mRNA
miR-9277-y	Shtn1	miRNA-mRNA
miR-9277-y	Map3k10	miRNA-mRNA
miR-9277-y	Fen1	miRNA-mRNA
miR-9277-y	Ythdc2	miRNA-mRNA
miR-9277-y	Rnf44	miRNA-mRNA
miR-9277-y	Slc35c2	miRNA-mRNA
miR-9277-y	Epha2	miRNA-mRNA
miR-9277-y	BCL11A	miRNA-mRNA
miR-9277-y	Abca9	miRNA-mRNA
miR-9277-y	Adarb1	miRNA-mRNA
miR-9277-y	Smad5	miRNA-mRNA
miR-11202-x	Ppp1r9a	miRNA-mRNA
miR-11202-x	Ccdc88a	miRNA-mRNA
miR-11202-x	Lima1	miRNA-mRNA
miR-11202-x	Hyou1	miRNA-mRNA
miR-11202-x	Pik3r5	miRNA-mRNA
miR-11202-x	Adamtsl1	miRNA-mRNA
miR-351-x	Ripk4	miRNA-mRNA
miR-351-x	Mtus1	miRNA-mRNA
miR-351-x	Sytl3	miRNA-mRNA
miR-351-x	Hck	miRNA-mRNA
miR-351-x	C3	miRNA-mRNA
miR-351-x	Als2cl	miRNA-mRNA
miR-351-x	Rab40c	miRNA-mRNA
miR-351-x	Pvrl1	miRNA-mRNA
miR-351-x	Atp2a3	miRNA-mRNA
miR-351-x	Dpy19l1	miRNA-mRNA
miR-351-x	Il7r	miRNA-mRNA
miR-351-x	Epg5	miRNA-mRNA
miR-351-x	Trp63	miRNA-mRNA
miR-351-x	Dvl1	miRNA-mRNA
miR-351-x	Serpinb5	miRNA-mRNA
miR-4286-z	Stac	miRNA-mRNA
miR-4286-z	Peli3	miRNA-mRNA
miR-4286-z	Tssk4	miRNA-mRNA
miR-4286-z	Phf19	miRNA-mRNA
miR-4286-z	Tmem131	miRNA-mRNA
miR-4286-z	Wipf3	miRNA-mRNA
miR-4286-z	Pcm1	miRNA-mRNA
miR-4286-z	Tmtc1	miRNA-mRNA
miR-4286-z	Adamts10	miRNA-mRNA
miR-4286-z	ZNF142	miRNA-mRNA
miR-4286-z	Cd163	miRNA-mRNA
miR-4286-z	Arhgap11a	miRNA-mRNA
miR-4286-z	Epb41l4b	miRNA-mRNA
miR-1983-y	Kmt2d	miRNA-mRNA
miR-1983-y	Plscr4	miRNA-mRNA
miR-1983-y	Mtf1	miRNA-mRNA
miR-1983-y	Mpeg1	miRNA-mRNA
miR-1983-y	Mdga1	miRNA-mRNA
miR-1983-y	Gpr55	miRNA-mRNA
miR-1983-y	Kiaa1644	miRNA-mRNA
miR-1983-y	Esrrg	miRNA-mRNA
miR-1983-y	Lyn	miRNA-mRNA
miR-1983-y	Unc13b	miRNA-mRNA
miR-1983-y	Pls3	miRNA-mRNA
miR-130-x	Add3	miRNA-mRNA
miR-130-x	Med12	miRNA-mRNA
miR-130-x	PABPC4	miRNA-mRNA
miR-130-x	Ccl21a	miRNA-mRNA
miR-130-x	SLFN12	miRNA-mRNA
miR-130-x	Gm21541	miRNA-mRNA
miR-130-x	Cep170b	miRNA-mRNA
miR-130-x	Crim1	miRNA-mRNA
miR-130-x	Csde1	miRNA-mRNA
miR-130-x	Prkd1	miRNA-mRNA
miR-130-x	Cux1	miRNA-mRNA
miR-130-x	Zfp182	miRNA-mRNA
miR-130-x	Synpo2	miRNA-mRNA
miR-130-x	Adarb1	miRNA-mRNA
miR-130-x	Abcd2	miRNA-mRNA
miR-130-x	Arhgef2	miRNA-mRNA
miR-541-x	Cacna2d2	miRNA-mRNA
miR-541-x	Gabbr1	miRNA-mRNA
miR-541-x	Nod2	miRNA-mRNA
miR-541-x	NBEAL1	miRNA-mRNA
miR-541-x	Cenpi	miRNA-mRNA
miR-541-x	Shisa5	miRNA-mRNA
miR-541-x	Clcn5	miRNA-mRNA
miR-541-x	Sez6l	miRNA-mRNA
miR-541-x	Crim1	miRNA-mRNA
miR-541-x	Baiap2	miRNA-mRNA
miR-541-x	Clstn1	miRNA-mRNA
miR-541-x	Il7r	miRNA-mRNA
miR-574-x	Cacna2d2	miRNA-mRNA
miR-574-x	Sp100	miRNA-mRNA
miR-574-x	Slc7a8	miRNA-mRNA
miR-574-x	Sipa1	miRNA-mRNA
miR-574-x	Tgfb1i1	miRNA-mRNA
miR-379-x	Itgax	miRNA-mRNA
miR-379-x	Mtus1	miRNA-mRNA
miR-379-x	Col12a1	miRNA-mRNA
miR-379-x	KIAA1549L	miRNA-mRNA
miR-379-x	PLEKHA6	miRNA-mRNA
miR-379-x	Cd5l	miRNA-mRNA
miR-379-x	Cd163	miRNA-mRNA
miR-379-x	Il7r	miRNA-mRNA
miR-379-x	Epg5	miRNA-mRNA
miR-377-y	Col12a1	miRNA-mRNA
miR-377-y	Xiap	miRNA-mRNA
miR-377-y	Naglt1a	miRNA-mRNA
miR-377-y	Gas7	miRNA-mRNA
miR-377-y	Apoe	miRNA-mRNA
miR-377-y	Sash1	miRNA-mRNA
miR-377-y	Tbc1d20	miRNA-mRNA
miR-377-y	Epg5	miRNA-mRNA
miR-322-y	Meis2	miRNA-mRNA
miR-322-y	Dnajc6	miRNA-mRNA
miR-322-y	HMCN1	miRNA-mRNA
miR-322-y	Il21r	miRNA-mRNA
miR-322-y	Ptpn21	miRNA-mRNA
miR-322-y	Celsr1	miRNA-mRNA
miR-322-y	Cldn34c1	miRNA-mRNA
miR-322-y	Sfrp1	miRNA-mRNA
miR-322-y	Idh3g	miRNA-mRNA
miR-322-y	St5	miRNA-mRNA
miR-322-y	Tbc1d14	miRNA-mRNA
miR-322-y	Synpo2	miRNA-mRNA
miR-322-y	Il7r	miRNA-mRNA
miR-322-y	Adarb1	miRNA-mRNA
miR-322-y	Tmtc1	miRNA-mRNA
miR-322-y	Fbxw7	miRNA-mRNA
miR-345-y	H2-D1	miRNA-mRNA
miR-345-y	LTBP3	miRNA-mRNA
miR-345-y	Htra1	miRNA-mRNA
miR-345-y	Fblim1	miRNA-mRNA
miR-345-y	Lifr	miRNA-mRNA
miR-345-y	Cmklr1	miRNA-mRNA
miR-665-y	Ripk4	miRNA-mRNA
miR-665-y	Pla2g2d	miRNA-mRNA
miR-665-y	Mtus1	miRNA-mRNA
miR-665-y	Car3	miRNA-mRNA
miR-665-y	Gp2	miRNA-mRNA
miR-665-y	Pisd	miRNA-mRNA
miR-665-y	Gabbr1	miRNA-mRNA
miR-665-y	Tyro3	miRNA-mRNA
miR-665-y	KIAA1549L	miRNA-mRNA
miR-665-y	Eda	miRNA-mRNA
miR-665-y	Esrrg	miRNA-mRNA
miR-665-y	Adamts10	miRNA-mRNA
miR-665-y	Cd163	miRNA-mRNA
miR-665-y	Nsmf	miRNA-mRNA
miR-665-y	Tanc1	miRNA-mRNA
miR-665-y	Mycl	miRNA-mRNA
miR-128-x	Enah	miRNA-mRNA
miR-128-x	Abcb9	miRNA-mRNA
miR-128-x	Osr1	miRNA-mRNA
miR-128-x	Cdhr1	miRNA-mRNA
miR-128-x	Itsn1	miRNA-mRNA
miR-128-x	Fign	miRNA-mRNA
miR-128-x	Pml	miRNA-mRNA
miR-128-x	Cux1	miRNA-mRNA
miR-128-x	Cfap74	miRNA-mRNA
miR-134-x	Kmt2d	miRNA-mRNA
miR-134-x	Zdhhc3	miRNA-mRNA
miR-134-x	Med1	miRNA-mRNA
miR-134-x	Naaa	miRNA-mRNA
miR-134-x	Kcnj15	miRNA-mRNA
miR-134-x	Gpr55	miRNA-mRNA
miR-134-x	Kiaa1644	miRNA-mRNA
miR-134-x	Clstn1	miRNA-mRNA
miR-134-x	Apbb2	miRNA-mRNA
miR-134-x	Sdc3	miRNA-mRNA
miR-2779-y	Ppp1r9a	miRNA-mRNA
miR-2779-y	Derl1	miRNA-mRNA
miR-2779-y	Fndc3b	miRNA-mRNA
miR-2779-y	Fign	miRNA-mRNA
miR-2779-y	Myo18a	miRNA-mRNA
miR-2779-y	Synj2	miRNA-mRNA
miR-2779-y	Cux1	miRNA-mRNA
miR-495-y	Tardbp	miRNA-mRNA
miR-495-y	P2ry12	miRNA-mRNA
miR-495-y	Prdm16	miRNA-mRNA
miR-495-y	Mcm9	miRNA-mRNA
miR-495-y	Mdga1	miRNA-mRNA
miR-495-y	Zfhx4	miRNA-mRNA
miR-495-y	Pcsk6	miRNA-mRNA
miR-495-y	Nampt	miRNA-mRNA
miR-495-y	Tead1	miRNA-mRNA
miR-495-y	Cpeb1	miRNA-mRNA
miR-495-y	Zfp532	miRNA-mRNA
miR-495-y	Arhgap11a	miRNA-mRNA
miR-495-y	Per2	miRNA-mRNA
miR-495-y	Cux1	miRNA-mRNA
miR-495-y	Flna	miRNA-mRNA
miR-495-y	Pappa2	miRNA-mRNA
miR-495-y	Ano1	miRNA-mRNA
miR-495-y	Asah2	miRNA-mRNA
miR-1306-x	Kif1c	miRNA-mRNA
miR-1306-x	Mtus1	miRNA-mRNA
miR-1306-x	Fam131a	miRNA-mRNA
miR-1306-x	Adgrd1	miRNA-mRNA
miR-1306-x	Tnrc6a	miRNA-mRNA
miR-1306-x	Creb5	miRNA-mRNA
miR-1306-x	Med12	miRNA-mRNA
miR-1306-x	Tns1	miRNA-mRNA
miR-1306-x	Amotl2	miRNA-mRNA
miR-1306-x	Aldh3a2	miRNA-mRNA
miR-1306-x	Prkag1	miRNA-mRNA
miR-1306-x	Sfrp1	miRNA-mRNA
miR-1306-x	Dok4	miRNA-mRNA
miR-1306-x	LTBP3	miRNA-mRNA
miR-1306-x	Tbc1d20	miRNA-mRNA
miR-1306-x	Tob1	miRNA-mRNA
miR-1306-x	Hsf4	miRNA-mRNA
miR-1306-x	Mdga1	miRNA-mRNA
miR-1306-x	Krt10	miRNA-mRNA
miR-411-y	Wdr59	miRNA-mRNA
miR-411-y	Esrrg	miRNA-mRNA
miR-411-y	Ar	miRNA-mRNA
miR-411-y	Cux1	miRNA-mRNA
miR-2137-y	Eif2ak4	miRNA-mRNA
miR-2137-y	HMCN1	miRNA-mRNA
miR-2137-y	Dcaf10	miRNA-mRNA
miR-2137-y	Idh3g	miRNA-mRNA
miR-2137-y	Zmynd11	miRNA-mRNA
miR-434-y	SPIRE1	miRNA-mRNA
miR-434-y	Col12a1	miRNA-mRNA
miR-434-y	HMCN1	miRNA-mRNA
miR-434-y	2019-03-01	miRNA-mRNA
miR-434-y	Dnase1l3	miRNA-mRNA
miR-434-y	Slc7a8	miRNA-mRNA
miR-434-y	Sfrp1	miRNA-mRNA
miR-379-y	Xpo6	miRNA-mRNA
miR-379-y	Tnpo1	miRNA-mRNA
miR-379-y	Aldh3a2	miRNA-mRNA
miR-379-y	Wdr59	miRNA-mRNA
miR-379-y	Cdhr1	miRNA-mRNA
miR-379-y	Esrrg	miRNA-mRNA
miR-379-y	Ar	miRNA-mRNA
miR-379-y	Scn1a	miRNA-mRNA
miR-379-y	Cux1	miRNA-mRNA
miR-379-y	Adarb1	miRNA-mRNA
miR-9933-y	Xpo6	miRNA-mRNA
miR-9933-y	Pdlim2	miRNA-mRNA
miR-9933-y	Trip12	miRNA-mRNA
miR-9933-y	Ythdc2	miRNA-mRNA
miR-9933-y	Arhgap11a	miRNA-mRNA
miR-194-y	Kmt2d	miRNA-mRNA
miR-194-y	Gng4	miRNA-mRNA
miR-194-y	B4galnt1	miRNA-mRNA
miR-194-y	Adgrd1	miRNA-mRNA
miR-194-y	Med12	miRNA-mRNA
miR-194-y	HMCN1	miRNA-mRNA
miR-194-y	KIAA1549L	miRNA-mRNA
miR-194-y	Kcnj15	miRNA-mRNA
miR-194-y	Atxn7l3	miRNA-mRNA
miR-194-y	Ccm2	miRNA-mRNA
miR-194-y	Atp2a3	miRNA-mRNA
miR-194-y	D17Wsu92e	miRNA-mRNA
miR-194-y	Agbl5	miRNA-mRNA
miR-194-y	Ephx1	miRNA-mRNA
miR-194-y	Adgrg2	miRNA-mRNA
miR-194-y	Cd74	miRNA-mRNA
miR-194-y	Tmtc1	miRNA-mRNA
miR-335-x	Ripk4	miRNA-mRNA
miR-335-x	Cyp4f39	miRNA-mRNA
miR-335-x	Xiap	miRNA-mRNA
miR-335-x	Xpo6	miRNA-mRNA
miR-335-x	Tnpo1	miRNA-mRNA
miR-335-x	Ube2j2	miRNA-mRNA
miR-335-x	Cenpi	miRNA-mRNA
miR-335-x	SLFN12	miRNA-mRNA
miR-335-x	Ankrd29	miRNA-mRNA
miR-335-x	Cdhr1	miRNA-mRNA
miR-335-x	Arl13b	miRNA-mRNA
miR-335-x	Zfhx4	miRNA-mRNA
miR-335-x	Nfkb2	miRNA-mRNA
miR-335-x	Entpd1	miRNA-mRNA
miR-335-x	Tcn2	miRNA-mRNA
miR-335-x	Slc10a6	miRNA-mRNA
miR-335-x	Pla2g7	miRNA-mRNA
miR-335-x	Synj2	miRNA-mRNA
miR-335-x	Synpo2	miRNA-mRNA
miR-335-x	BCL11A	miRNA-mRNA
miR-335-x	Apbb2	miRNA-mRNA
miR-335-x	Adarb1	miRNA-mRNA
miR-335-x	Epg5	miRNA-mRNA
miR-335-x	Spg21	miRNA-mRNA
miR-335-x	Trp63	miRNA-mRNA
miR-335-x	Pls3	miRNA-mRNA
miR-335-x	Siglec1	miRNA-mRNA
miR-370-y	Cxcl16	miRNA-mRNA
miR-370-y	Ripk4	miRNA-mRNA
miR-370-y	Tgm2	miRNA-mRNA
miR-370-y	Xpo6	miRNA-mRNA
miR-370-y	Znf385a	miRNA-mRNA
miR-370-y	Ccl21a	miRNA-mRNA
miR-370-y	Slc2a4	miRNA-mRNA
miR-370-y	Atxn7l3	miRNA-mRNA
miR-370-y	Adamts10	miRNA-mRNA
miR-370-y	D17Wsu92e	miRNA-mRNA
miR-370-y	Pcsk6	miRNA-mRNA
miR-370-y	Fign	miRNA-mRNA
miR-370-y	Nfkb2	miRNA-mRNA
miR-370-y	Scn1a	miRNA-mRNA
miR-370-y	Bgn	miRNA-mRNA
miR-370-y	Per2	miRNA-mRNA
miR-370-y	Cux1	miRNA-mRNA
miR-370-y	Mapk13	miRNA-mRNA
miR-370-y	Adamtsl1	miRNA-mRNA
miR-370-y	Adarb1	miRNA-mRNA
miR-370-y	Tmtc1	miRNA-mRNA
miR-370-y	Hip1	miRNA-mRNA
miR-370-y	Rnh1	miRNA-mRNA
novel-m0029-5p	Acad8	miRNA-mRNA
novel-m0029-5p	Als2cl	miRNA-mRNA
novel-m0029-5p	Pcm1	miRNA-mRNA
novel-m0029-5p	Tmtc1	miRNA-mRNA
novel-m0029-5p	Ythdc2	miRNA-mRNA
novel-m0029-5p	Ecm1	miRNA-mRNA
novel-m0029-5p	Scn1a	miRNA-mRNA
novel-m0029-5p	Nhsl2	miRNA-mRNA
novel-m0029-5p	Arhgap11a	miRNA-mRNA
novel-m0029-5p	Bgn	miRNA-mRNA
novel-m0029-5p	Sirt3	miRNA-mRNA
novel-m0029-5p	Tjp1	miRNA-mRNA
novel-m0023-5p	Arhgap23	miRNA-mRNA
novel-m0023-5p	Klrb1c	miRNA-mRNA
novel-m0023-5p	Negr1	miRNA-mRNA
novel-m0023-5p	Mtf1	miRNA-mRNA
novel-m0023-5p	Mapkap1	miRNA-mRNA
novel-m0023-5p	Trip12	miRNA-mRNA
novel-m0023-5p	Agpat6	miRNA-mRNA
novel-m0023-5p	Ccdc88a	miRNA-mRNA
novel-m0023-5p	Naglt1a	miRNA-mRNA
novel-m0023-5p	Ankrd29	miRNA-mRNA
novel-m0023-5p	Cdhr1	miRNA-mRNA
novel-m0023-5p	Hdhd2	miRNA-mRNA
novel-m0023-5p	Gpr55	miRNA-mRNA
novel-m0023-5p	Ttc39b	miRNA-mRNA
novel-m0023-5p	Rasgrf2	miRNA-mRNA
novel-m0023-5p	Cep170b	miRNA-mRNA
novel-m0023-5p	Adra1a	miRNA-mRNA
novel-m0023-5p	Chst3	miRNA-mRNA
novel-m0023-5p	Ttbk2	miRNA-mRNA
novel-m0023-5p	Sdc3	miRNA-mRNA
novel-m0023-5p	hflX	miRNA-mRNA
novel-m0010-3p	Znf385a	miRNA-mRNA
novel-m0010-3p	Naglt1a	miRNA-mRNA
novel-m0010-3p	Hdhd2	miRNA-mRNA
novel-m0010-3p	Tmem231	miRNA-mRNA
novel-m0010-3p	Adamtsl1	miRNA-mRNA
novel-m0010-3p	Clstn1	miRNA-mRNA
