# Supplementary material for: Comprehensive analysis of circRNA expression profiles and circRNA‐associated competing endogenous RNA networks in the development of mouse thymus
Source: J Cell Mol Med. 2020 Apr 19;24(11):6340–9. doi: 10.1111/jcmm.15276 (PMC7294154; doi:10.1111/jcmm.15276)
Supplement: Supplementary file 10 — Table S9 [file JCMM-24-6340-s010.xlsx]

## Sheet: node
ID	Type
novel_circ_004388	circRNA
novel_circ_000098	circRNA
novel_circ_000746	circRNA
novel_circ_002116	circRNA
novel_circ_005914	circRNA
novel_circ_004782	circRNA
novel_circ_001902	circRNA
novel_circ_000862	circRNA
novel_circ_006051	circRNA
novel_circ_001449	circRNA
novel_circ_001517	circRNA
novel_circ_001482	circRNA
novel_circ_000928	circRNA
novel_circ_004395	circRNA
novel_circ_004960	circRNA
novel_circ_001607	circRNA
novel_circ_003367	circRNA
novel_circ_004350	circRNA
novel_circ_004338	circRNA
novel_circ_000831	circRNA
novel_circ_000350	circRNA
novel_circ_000333	circRNA
novel_circ_004972	circRNA
novel_circ_002710	circRNA
novel_circ_003254	circRNA
novel_circ_005893	circRNA
novel_circ_001947	circRNA
novel_circ_004275	circRNA
novel_circ_002943	circRNA
novel_circ_005000	circRNA
Ly6e	mRNA
Asb7	mRNA
Dmbt1	mRNA
Adcy7	mRNA
Usp19	mRNA
Ppp1r10	mRNA
Pafah1b2	mRNA
Glcci1	mRNA
Fancc	mRNA
Arhgap11a	mRNA
Ube2k	mRNA
Trip12	mRNA
Laptm5	mRNA
Fam167a	mRNA
Pik3r4	mRNA
Atg14	mRNA
Uvssa	mRNA
Sys1	mRNA
Rpl21	mRNA
Oxa1l	mRNA
Brca2	mRNA
Ryr2	mRNA
CYFIP2	mRNA
Gabarap	mRNA
Akap8	mRNA
Mylpf	mRNA
Dab2ip	mRNA
Ikzf2	mRNA
A630001G21Rik	mRNA
B230217C12Rik	mRNA
Fmnl2	mRNA
Zfp236	mRNA
Rps6ka6	mRNA
Picalm	mRNA
Abi1	mRNA
Csde1	mRNA
Pacs1	mRNA
Sh3bp4	mRNA
Odf2	mRNA
Ank2	mRNA
Pou2f1	mRNA
Rnasel	mRNA
Mapk11	mRNA
Myo18a	mRNA
Uri1	mRNA
Slc7a1	mRNA
Zfp120	mRNA
Zhx2	mRNA
Arpp21	mRNA
Pprc1	mRNA
Ankrd28	mRNA
Disp1	mRNA
Rnf38	mRNA
Vps51	mRNA
Ambra1	mRNA
Orc3	mRNA
Lrrc8b	mRNA
Klhdc7a	mRNA
Atf2	mRNA
Entr1	mRNA
Svil	mRNA
Zfx	mRNA
Fgd4	mRNA
NEB	mRNA
Pigb	mRNA
TCONS_00023216	mRNA
Rnf152	mRNA
Fam169b	mRNA
Elf1	mRNA
Ppp6r3	mRNA
Unc93a	mRNA
Dcun1d1	mRNA
Arid3a	mRNA
Unc79	mRNA
Chtf8	mRNA
Prickle1	mRNA
Txnrd1	mRNA
Mef2a	mRNA
Rufy2	mRNA
Prpsap1	mRNA
Zcchc2	mRNA
Tulp4	mRNA
Nrap	mRNA
Gpr124	mRNA
Trak1	mRNA
Rtkn2	mRNA
Pbrm1	mRNA
Cnga2	mRNA
Cep170	mRNA
Tmem151b	mRNA
Trp53i11	mRNA
Tab3	mRNA
Cyb561a3	mRNA
Slc30a7	mRNA
Bnc2	mRNA
Mrpl19	mRNA
Celsr1	mRNA
Isy1	mRNA
Srr	mRNA
Sgo1	mRNA
Naglt1c	mRNA
Slco2a1	mRNA
Ttc3	mRNA
Tpr	mRNA
4931406P16Rik	mRNA
Hdac7	mRNA
Sco1	mRNA
Nup50	mRNA
Mob3c	mRNA
Treml2	mRNA
Otud4	mRNA
Abca13	mRNA
Prkar1a	mRNA
Vcan	mRNA
Znf385a	mRNA
Akap12	mRNA
Wbp1l	mRNA
Nfatc1	mRNA
Tollip	mRNA
Puf60	mRNA
Satb1	mRNA
Golim4	mRNA
Lzts3	mRNA
Gcc1	mRNA
Wnt7b	mRNA
Phip	mRNA
Slc43a2	mRNA
Gnl3	mRNA
2019-03-07	mRNA
Erap1	mRNA
Atl3	mRNA
Arhgap32	mRNA
Stx1b	mRNA
Ankrd13b	mRNA
Chid1	mRNA
Gmfb	mRNA
Usp3	mRNA
Celf1	mRNA
Pi4ka	mRNA
Slc26a9	mRNA
Dedd	mRNA
Cenpq	mRNA
Pof1b	mRNA
Sap130	mRNA
Agpat3	mRNA
Piwil2	mRNA
Nudcd2	mRNA
Mecom	mRNA
Ralgps1	mRNA
Frk	mRNA
Heyl	mRNA
Kif22	mRNA
Cetn3	mRNA
Nufip2	mRNA
PABPC4	mRNA
Bcl9	mRNA
Tuft1	mRNA
Ldlrad3	mRNA
Emc7	mRNA
CAMK2A	mRNA
Cdh11	mRNA
Lpar5	mRNA
Bicd2	mRNA
A130010J15Rik	mRNA
Tshz3	mRNA
Rell1	mRNA
Actr8	mRNA
Mtfr1	mRNA
Zc3h6	mRNA
Ube4b	mRNA
Rev3l	mRNA
Cep250	mRNA
Map3k12	mRNA
Wasf2	mRNA
Zmiz1	mRNA
Ttc27	mRNA
Pknox1	mRNA
Eif4e2	mRNA
Cdc5l	mRNA
Ergic1	mRNA
Adgrg6	mRNA
Slc11a2	mRNA
Fam189b	mRNA
Hspa4	mRNA
Rtel1	mRNA
Kmt2c	mRNA
Hnrnph1	mRNA
Pik3r1	mRNA
Ngp	mRNA
Tmem184c	mRNA
Zranb3	mRNA
Rims3	mRNA
Rapgef5	mRNA
Scn2b	mRNA
Tap2	mRNA
Fancg	mRNA
Tfe3	mRNA
Fam129b	mRNA
Dnaaf3	mRNA
Kiaa0020	mRNA
Asx	mRNA
Kremen1	mRNA
Fyco1	mRNA
Wfikkn2	mRNA
Tipin	mRNA
Reps2	mRNA
Nfkbib	mRNA
Myo1c	mRNA
Sidt2	mRNA
Stau2	mRNA
Pde10a	mRNA
Ajap1	mRNA
Ppp2r4	mRNA
Ppp2r2d	mRNA
Itsn1	mRNA
Map1s	mRNA
Npas2	mRNA
KCNMA1	mRNA
E2f8	mRNA
Dcaf6	mRNA
Mbd5	mRNA
Med16	mRNA
Ctnnb1	mRNA
miR-574-y	miRNA
miR-486-x	miRNA
mmu-miR-326-3p	miRNA
mmu-miR-211-3p	miRNA
miR-5991-y	miRNA
miR-191-y	miRNA
miR-98-x	miRNA
mmu-miR-125b-5p	miRNA
mmu-miR-708-5p	miRNA
mmu-miR-574-5p	miRNA
lin-4-x	miRNA
miR-339-x	miRNA
mmu-miR-486b-5p	miRNA
novel-m0047-3p	miRNA
mmu-miR-203b-3p	miRNA
mmu-miR-135a-5p	miRNA
mmu-miR-205-5p	miRNA
miR-199-y	miRNA
mmu-miR-3102-3p	miRNA
mmu-miR-144-5p	miRNA
miR-5107-x	miRNA
miR-8485-y	miRNA
mmu-miR-125a-5p	miRNA
miR-297-x	miRNA
mmu-miR-486a-5p	miRNA
mmu-miR-451a	miRNA
mmu-miR-6516-3p	miRNA
mmu-miR-29c-3p	miRNA
mmu-miR-295-3p	miRNA
mmu-miR-144-3p	miRNA
mmu-miR-101a-5p	miRNA
miR-144-y	miRNA
mmu-miR-466i-3p	miRNA
miR-149-x	miRNA
mmu-miR-193a-5p	miRNA
mmu-miR-615-3p	miRNA
mmu-miR-466f-3p	miRNA
mmu-miR-193b-3p	miRNA

## Sheet: edge
source	target	type
mmu-miR-125b-5p	Nfkbib	miRNA-mRNA
mmu-miR-125b-5p	Kmt2c	miRNA-mRNA
mmu-miR-125b-5p	Zc3h6	miRNA-mRNA
mmu-miR-125b-5p	Rapgef5	miRNA-mRNA
mmu-miR-125b-5p	Ppp2r4	miRNA-mRNA
mmu-miR-205-5p	Tmem184c	miRNA-mRNA
mmu-miR-205-5p	Isy1	miRNA-mRNA
mmu-miR-205-5p	Tulp4	miRNA-mRNA
mmu-miR-205-5p	Mylpf	miRNA-mRNA
mmu-miR-205-5p	Kmt2c	miRNA-mRNA
mmu-miR-205-5p	Tpr	miRNA-mRNA
mmu-miR-205-5p	Ppp2r4	miRNA-mRNA
mmu-miR-205-5p	Tipin	miRNA-mRNA
mmu-miR-205-5p	Ergic1	miRNA-mRNA
mmu-miR-205-5p	Arhgap11a	miRNA-mRNA
mmu-miR-205-5p	Slc30a7	miRNA-mRNA
mmu-miR-205-5p	Picalm	miRNA-mRNA
mmu-miR-125a-5p	Nfkbib	miRNA-mRNA
mmu-miR-125a-5p	Zc3h6	miRNA-mRNA
mmu-miR-125a-5p	Ppp2r4	miRNA-mRNA
mmu-miR-125a-5p	Erap1	miRNA-mRNA
mmu-miR-144-3p	Pof1b	miRNA-mRNA
mmu-miR-144-3p	Gmfb	miRNA-mRNA
mmu-miR-144-3p	Cep170	miRNA-mRNA
mmu-miR-144-3p	Asx	miRNA-mRNA
mmu-miR-144-3p	Eif4e2	miRNA-mRNA
mmu-miR-144-3p	Agpat3	miRNA-mRNA
mmu-miR-144-3p	Cdh11	miRNA-mRNA
mmu-miR-144-3p	2019-03-07	miRNA-mRNA
mmu-miR-144-3p	Ttc3	miRNA-mRNA
mmu-miR-486a-5p	Slc30a7	miRNA-mRNA
mmu-miR-486b-5p	Slc30a7	miRNA-mRNA
mmu-miR-451a	Rtkn2	miRNA-mRNA
mmu-miR-451a	Svil	miRNA-mRNA
mmu-miR-451a	Erap1	miRNA-mRNA
mmu-miR-708-5p	Slc26a9	miRNA-mRNA
mmu-miR-708-5p	Nfatc1	miRNA-mRNA
mmu-miR-708-5p	Rps6ka6	miRNA-mRNA
mmu-miR-708-5p	Dedd	miRNA-mRNA
mmu-miR-708-5p	Pik3r4	miRNA-mRNA
mmu-miR-708-5p	Trp53i11	miRNA-mRNA
mmu-miR-708-5p	Bnc2	miRNA-mRNA
mmu-miR-708-5p	Map1s	miRNA-mRNA
mmu-miR-708-5p	Ngp	miRNA-mRNA
mmu-miR-708-5p	Akap8	miRNA-mRNA
mmu-miR-708-5p	Satb1	miRNA-mRNA
mmu-miR-708-5p	CYFIP2	miRNA-mRNA
mmu-miR-708-5p	B230217C12Rik	miRNA-mRNA
mmu-miR-29c-3p	Fam167a	miRNA-mRNA
mmu-miR-29c-3p	Kmt2c	miRNA-mRNA
mmu-miR-29c-3p	Prpsap1	miRNA-mRNA
mmu-miR-29c-3p	Uvssa	miRNA-mRNA
mmu-miR-29c-3p	Pde10a	miRNA-mRNA
mmu-miR-29c-3p	Tmem151b	miRNA-mRNA
mmu-miR-29c-3p	Ctnnb1	miRNA-mRNA
mmu-miR-29c-3p	Slc7a1	miRNA-mRNA
mmu-miR-29c-3p	Rnf152	miRNA-mRNA
mmu-miR-29c-3p	Disp1	miRNA-mRNA
mmu-miR-29c-3p	Kif22	miRNA-mRNA
mmu-miR-29c-3p	Nufip2	miRNA-mRNA
mmu-miR-144-5p	Asx	miRNA-mRNA
mmu-miR-144-5p	Cetn3	miRNA-mRNA
mmu-miR-144-5p	Tfe3	miRNA-mRNA
mmu-miR-466f-3p	Mob3c	miRNA-mRNA
mmu-miR-466f-3p	Prkar1a	miRNA-mRNA
mmu-miR-466f-3p	Hdac7	miRNA-mRNA
mmu-miR-466f-3p	Atl3	miRNA-mRNA
mmu-miR-466f-3p	Fgd4	miRNA-mRNA
mmu-miR-466f-3p	Asx	miRNA-mRNA
mmu-miR-466f-3p	Kiaa0020	miRNA-mRNA
mmu-miR-466f-3p	Med16	miRNA-mRNA
mmu-miR-466f-3p	Trip12	miRNA-mRNA
mmu-miR-466f-3p	Fam189b	miRNA-mRNA
mmu-miR-466f-3p	Piwil2	miRNA-mRNA
mmu-miR-466f-3p	Rnf38	miRNA-mRNA
mmu-miR-466f-3p	Lpar5	miRNA-mRNA
mmu-miR-466f-3p	Oxa1l	miRNA-mRNA
mmu-miR-466f-3p	A130010J15Rik	miRNA-mRNA
mmu-miR-466f-3p	A630001G21Rik	miRNA-mRNA
mmu-miR-466f-3p	Slc43a2	miRNA-mRNA
mmu-miR-466f-3p	Rnf152	miRNA-mRNA
mmu-miR-466f-3p	Phip	miRNA-mRNA
mmu-miR-466f-3p	Bcl9	miRNA-mRNA
mmu-miR-466f-3p	Tshz3	miRNA-mRNA
mmu-miR-193b-3p	Akap12	miRNA-mRNA
mmu-miR-193b-3p	Slc11a2	miRNA-mRNA
mmu-miR-193b-3p	TCONS_00023216	miRNA-mRNA
mmu-miR-193b-3p	Cdc5l	miRNA-mRNA
mmu-miR-193b-3p	Puf60	miRNA-mRNA
mmu-miR-193b-3p	Pik3r4	miRNA-mRNA
mmu-miR-193b-3p	Adcy7	miRNA-mRNA
mmu-miR-193b-3p	Pprc1	miRNA-mRNA
mmu-miR-193b-3p	Zfx	miRNA-mRNA
mmu-miR-193b-3p	Map1s	miRNA-mRNA
mmu-miR-193b-3p	Heyl	miRNA-mRNA
mmu-miR-193b-3p	Ube2k	miRNA-mRNA
mmu-miR-193b-3p	Ngp	miRNA-mRNA
mmu-miR-193b-3p	Usp19	miRNA-mRNA
mmu-miR-193b-3p	Tollip	miRNA-mRNA
mmu-miR-193b-3p	Slco2a1	miRNA-mRNA
mmu-miR-193b-3p	Ralgps1	miRNA-mRNA
mmu-miR-574-5p	Tab3	miRNA-mRNA
mmu-miR-574-5p	Dcun1d1	miRNA-mRNA
mmu-miR-574-5p	Dab2ip	miRNA-mRNA
mmu-miR-574-5p	NEB	miRNA-mRNA
mmu-miR-574-5p	TCONS_00023216	miRNA-mRNA
mmu-miR-574-5p	CAMK2A	miRNA-mRNA
mmu-miR-574-5p	E2f8	miRNA-mRNA
mmu-miR-574-5p	Bnc2	miRNA-mRNA
mmu-miR-574-5p	Pknox1	miRNA-mRNA
mmu-miR-574-5p	Vcan	miRNA-mRNA
mmu-miR-574-5p	Wasf2	miRNA-mRNA
mmu-miR-574-5p	Unc93a	miRNA-mRNA
mmu-miR-466i-3p	Ikzf2	miRNA-mRNA
mmu-miR-466i-3p	Mob3c	miRNA-mRNA
mmu-miR-466i-3p	Ldlrad3	miRNA-mRNA
mmu-miR-466i-3p	Bicd2	miRNA-mRNA
mmu-miR-466i-3p	Atl3	miRNA-mRNA
mmu-miR-466i-3p	Asx	miRNA-mRNA
mmu-miR-466i-3p	Trip12	miRNA-mRNA
mmu-miR-466i-3p	Zfp120	miRNA-mRNA
mmu-miR-466i-3p	Rnf38	miRNA-mRNA
mmu-miR-466i-3p	Wfikkn2	miRNA-mRNA
mmu-miR-466i-3p	Oxa1l	miRNA-mRNA
mmu-miR-466i-3p	A130010J15Rik	miRNA-mRNA
mmu-miR-466i-3p	A630001G21Rik	miRNA-mRNA
mmu-miR-466i-3p	Mrpl19	miRNA-mRNA
mmu-miR-326-3p	Ly6e	miRNA-mRNA
mmu-miR-326-3p	Sap130	miRNA-mRNA
mmu-miR-326-3p	Sh3bp4	miRNA-mRNA
mmu-miR-326-3p	PABPC4	miRNA-mRNA
mmu-miR-326-3p	Tuft1	miRNA-mRNA
mmu-miR-326-3p	TCONS_00023216	miRNA-mRNA
mmu-miR-326-3p	Rell1	miRNA-mRNA
mmu-miR-326-3p	Celsr1	miRNA-mRNA
mmu-miR-326-3p	Dcaf6	miRNA-mRNA
mmu-miR-326-3p	Ajap1	miRNA-mRNA
mmu-miR-326-3p	Chid1	miRNA-mRNA
mmu-miR-326-3p	Stau2	miRNA-mRNA
mmu-miR-326-3p	Ngp	miRNA-mRNA
mmu-miR-326-3p	Sys1	miRNA-mRNA
mmu-miR-326-3p	Znf385a	miRNA-mRNA
mmu-miR-3102-3p	Isy1	miRNA-mRNA
mmu-miR-3102-3p	Ldlrad3	miRNA-mRNA
mmu-miR-3102-3p	Atl3	miRNA-mRNA
mmu-miR-3102-3p	Reps2	miRNA-mRNA
mmu-miR-3102-3p	Cyb561a3	miRNA-mRNA
mmu-miR-3102-3p	Zmiz1	miRNA-mRNA
mmu-miR-3102-3p	Fam169b	miRNA-mRNA
mmu-miR-615-3p	NEB	miRNA-mRNA
mmu-miR-615-3p	Ppp6r3	miRNA-mRNA
mmu-miR-615-3p	Chid1	miRNA-mRNA
mmu-miR-615-3p	Gcc1	miRNA-mRNA
mmu-miR-135a-5p	Rtel1	miRNA-mRNA
mmu-miR-135a-5p	Rims3	miRNA-mRNA
mmu-miR-135a-5p	Atl3	miRNA-mRNA
mmu-miR-135a-5p	CAMK2A	miRNA-mRNA
mmu-miR-135a-5p	Celf1	miRNA-mRNA
mmu-miR-135a-5p	Zmiz1	miRNA-mRNA
mmu-miR-135a-5p	Vcan	miRNA-mRNA
mmu-miR-135a-5p	Ppp1r10	miRNA-mRNA
mmu-miR-135a-5p	Treml2	miRNA-mRNA
mmu-miR-135a-5p	Unc93a	miRNA-mRNA
mmu-miR-135a-5p	Tshz3	miRNA-mRNA
mmu-miR-135a-5p	Scn2b	miRNA-mRNA
mmu-miR-193a-5p	NEB	miRNA-mRNA
mmu-miR-193a-5p	TCONS_00023216	miRNA-mRNA
mmu-miR-193a-5p	Dcaf6	miRNA-mRNA
mmu-miR-193a-5p	Brca2	miRNA-mRNA
mmu-miR-193a-5p	Sys1	miRNA-mRNA
mmu-miR-193a-5p	Tshz3	miRNA-mRNA
mmu-miR-193a-5p	Unc79	miRNA-mRNA
mmu-miR-101a-5p	Kmt2c	miRNA-mRNA
mmu-miR-101a-5p	Itsn1	miRNA-mRNA
mmu-miR-101a-5p	Nufip2	miRNA-mRNA
mmu-miR-295-3p	Adcy7	miRNA-mRNA
mmu-miR-295-3p	Rnf38	miRNA-mRNA
mmu-miR-203b-3p	Lrrc8b	miRNA-mRNA
mmu-miR-203b-3p	Tab3	miRNA-mRNA
mmu-miR-203b-3p	TCONS_00023216	miRNA-mRNA
mmu-miR-203b-3p	Fam167a	miRNA-mRNA
mmu-miR-203b-3p	Arpp21	miRNA-mRNA
mmu-miR-203b-3p	Npas2	miRNA-mRNA
mmu-miR-203b-3p	Mbd5	miRNA-mRNA
mmu-miR-203b-3p	Ankrd28	miRNA-mRNA
mmu-miR-203b-3p	Pi4ka	miRNA-mRNA
mmu-miR-203b-3p	Akap8	miRNA-mRNA
mmu-miR-203b-3p	Usp19	miRNA-mRNA
mmu-miR-203b-3p	Rev3l	miRNA-mRNA
mmu-miR-203b-3p	Tfe3	miRNA-mRNA
mmu-miR-203b-3p	Cnga2	miRNA-mRNA
mmu-miR-203b-3p	Picalm	miRNA-mRNA
mmu-miR-203b-3p	Hspa4	miRNA-mRNA
mmu-miR-203b-3p	Elf1	miRNA-mRNA
mmu-miR-203b-3p	Abca13	miRNA-mRNA
mmu-miR-211-3p	Wnt7b	miRNA-mRNA
mmu-miR-211-3p	Rpl21	miRNA-mRNA
mmu-miR-211-3p	Ryr2	miRNA-mRNA
mmu-miR-211-3p	Wbp1l	miRNA-mRNA
mmu-miR-211-3p	Zhx2	miRNA-mRNA
mmu-miR-211-3p	Otud4	miRNA-mRNA
mmu-miR-211-3p	Pacs1	miRNA-mRNA
mmu-miR-211-3p	Ank2	miRNA-mRNA
mmu-miR-211-3p	Satb1	miRNA-mRNA
mmu-miR-211-3p	Trak1	miRNA-mRNA
mmu-miR-6516-3p	Zcchc2	miRNA-mRNA
mmu-miR-6516-3p	Tab3	miRNA-mRNA
mmu-miR-6516-3p	NEB	miRNA-mRNA
mmu-miR-6516-3p	Nfatc1	miRNA-mRNA
mmu-miR-6516-3p	Rufy2	miRNA-mRNA
mmu-miR-6516-3p	TCONS_00023216	miRNA-mRNA
mmu-miR-6516-3p	Cetn3	miRNA-mRNA
mmu-miR-6516-3p	Ppp2r2d	miRNA-mRNA
mmu-miR-6516-3p	Pde10a	miRNA-mRNA
mmu-miR-6516-3p	E2f8	miRNA-mRNA
mmu-miR-6516-3p	Uri1	miRNA-mRNA
mmu-miR-6516-3p	Dmbt1	miRNA-mRNA
mmu-miR-6516-3p	Map3k12	miRNA-mRNA
mmu-miR-6516-3p	Zfx	miRNA-mRNA
mmu-miR-6516-3p	Ambra1	miRNA-mRNA
mmu-miR-6516-3p	Sgo1	miRNA-mRNA
mmu-miR-6516-3p	Golim4	miRNA-mRNA
mmu-miR-6516-3p	Naglt1c	miRNA-mRNA
miR-486-x	Slc26a9	miRNA-mRNA
miR-486-x	Ryr2	miRNA-mRNA
miR-486-x	NEB	miRNA-mRNA
miR-486-x	Mbd5	miRNA-mRNA
miR-486-x	Cep250	miRNA-mRNA
miR-486-x	Asb7	miRNA-mRNA
miR-339-x	Ryr2	miRNA-mRNA
miR-339-x	Cyb561a3	miRNA-mRNA
miR-339-x	Pde10a	miRNA-mRNA
miR-339-x	Ajap1	miRNA-mRNA
miR-339-x	Adcy7	miRNA-mRNA
miR-339-x	Pik3r1	miRNA-mRNA
miR-339-x	Arhgap11a	miRNA-mRNA
miR-339-x	Pafah1b2	miRNA-mRNA
miR-339-x	Nufip2	miRNA-mRNA
miR-149-x	Prickle1	miRNA-mRNA
miR-149-x	Tulp4	miRNA-mRNA
miR-149-x	Kmt2c	miRNA-mRNA
miR-149-x	Slc7a1	miRNA-mRNA
miR-149-x	Disp1	miRNA-mRNA
miR-149-x	Arhgap11a	miRNA-mRNA
miR-149-x	Slc30a7	miRNA-mRNA
miR-199-y	Tab3	miRNA-mRNA
miR-199-y	Tuft1	miRNA-mRNA
miR-199-y	Celf1	miRNA-mRNA
miR-199-y	Entr1	miRNA-mRNA
miR-199-y	Uri1	miRNA-mRNA
miR-199-y	Pacs1	miRNA-mRNA
miR-199-y	Map1s	miRNA-mRNA
miR-199-y	Nup50	miRNA-mRNA
miR-199-y	Brca2	miRNA-mRNA
miR-199-y	Sys1	miRNA-mRNA
miR-199-y	Znf385a	miRNA-mRNA
miR-199-y	Orc3	miRNA-mRNA
miR-199-y	Sgo1	miRNA-mRNA
miR-199-y	CYFIP2	miRNA-mRNA
miR-98-x	Slc26a9	miRNA-mRNA
miR-98-x	Dcaf6	miRNA-mRNA
miR-98-x	Fancg	miRNA-mRNA
miR-98-x	Nfatc1	miRNA-mRNA
miR-98-x	Brca2	miRNA-mRNA
miR-98-x	Unc93a	miRNA-mRNA
miR-98-x	Naglt1c	miRNA-mRNA
miR-98-x	Unc79	miRNA-mRNA
miR-5991-y	Arid3a	miRNA-mRNA
miR-5991-y	Gpr124	miRNA-mRNA
miR-5991-y	Eif4e2	miRNA-mRNA
miR-5991-y	Emc7	miRNA-mRNA
miR-5991-y	Ergic1	miRNA-mRNA
miR-5991-y	Phip	miRNA-mRNA
miR-5991-y	Mapk11	miRNA-mRNA
lin-4-x	Mtfr1	miRNA-mRNA
lin-4-x	Ube4b	miRNA-mRNA
lin-4-x	Zcchc2	miRNA-mRNA
lin-4-x	Akap12	miRNA-mRNA
lin-4-x	Rims3	miRNA-mRNA
lin-4-x	Nfatc1	miRNA-mRNA
lin-4-x	Nudcd2	miRNA-mRNA
lin-4-x	Txnrd1	miRNA-mRNA
lin-4-x	Tap2	miRNA-mRNA
lin-4-x	Chtf8	miRNA-mRNA
lin-4-x	Kremen1	miRNA-mRNA
lin-4-x	Ppp6r3	miRNA-mRNA
lin-4-x	Sidt2	miRNA-mRNA
lin-4-x	4931406P16Rik	miRNA-mRNA
lin-4-x	Myo18a	miRNA-mRNA
lin-4-x	Ankrd13b	miRNA-mRNA
lin-4-x	Vps51	miRNA-mRNA
lin-4-x	Adgrg6	miRNA-mRNA
lin-4-x	Laptm5	miRNA-mRNA
lin-4-x	CYFIP2	miRNA-mRNA
lin-4-x	Mecom	miRNA-mRNA
lin-4-x	Odf2	miRNA-mRNA
miR-144-y	Srr	miRNA-mRNA
miR-144-y	Rnasel	miRNA-mRNA
miR-144-y	Gnl3	miRNA-mRNA
miR-144-y	Ttc27	miRNA-mRNA
miR-144-y	Map3k12	miRNA-mRNA
miR-144-y	Abi1	miRNA-mRNA
miR-144-y	Glcci1	miRNA-mRNA
miR-144-y	Mef2a	miRNA-mRNA
miR-144-y	Cenpq	miRNA-mRNA
miR-144-y	Naglt1c	miRNA-mRNA
miR-144-y	Mecom	miRNA-mRNA
miR-144-y	Unc79	miRNA-mRNA
miR-144-y	Fancc	miRNA-mRNA
miR-574-y	Tpr	miRNA-mRNA
miR-574-y	Myo1c	miRNA-mRNA
miR-574-y	Nrap	miRNA-mRNA
miR-574-y	Stx1b	miRNA-mRNA
miR-574-y	Disp1	miRNA-mRNA
miR-191-y	Fam129b	miRNA-mRNA
miR-191-y	Csde1	miRNA-mRNA
miR-191-y	Celf1	miRNA-mRNA
miR-191-y	KCNMA1	miRNA-mRNA
miR-191-y	Atg14	miRNA-mRNA
miR-191-y	Pigb	miRNA-mRNA
miR-191-y	Usp3	miRNA-mRNA
miR-191-y	Phip	miRNA-mRNA
miR-5107-x	Lzts3	miRNA-mRNA
miR-5107-x	CAMK2A	miRNA-mRNA
miR-5107-x	Pou2f1	miRNA-mRNA
miR-5107-x	Reps2	miRNA-mRNA
miR-5107-x	Frk	miRNA-mRNA
miR-5107-x	Emc7	miRNA-mRNA
miR-5107-x	Cdh11	miRNA-mRNA
miR-5107-x	Atg14	miRNA-mRNA
miR-5107-x	Zranb3	miRNA-mRNA
miR-5107-x	Klhdc7a	miRNA-mRNA
miR-5107-x	Slc30a7	miRNA-mRNA
miR-5107-x	Sco1	miRNA-mRNA
miR-5107-x	Arhgap32	miRNA-mRNA
miR-5107-x	Ttc3	miRNA-mRNA
miR-5107-x	Gabarap	miRNA-mRNA
miR-297-x	Tab3	miRNA-mRNA
miR-297-x	Rnasel	miRNA-mRNA
miR-297-x	Rims3	miRNA-mRNA
miR-297-x	NEB	miRNA-mRNA
miR-297-x	Nfatc1	miRNA-mRNA
miR-297-x	TCONS_00023216	miRNA-mRNA
miR-297-x	Pbrm1	miRNA-mRNA
miR-297-x	Fyco1	miRNA-mRNA
miR-297-x	Pacs1	miRNA-mRNA
miR-297-x	Hnrnph1	miRNA-mRNA
miR-297-x	Heyl	miRNA-mRNA
miR-297-x	Ube2k	miRNA-mRNA
miR-297-x	Glcci1	miRNA-mRNA
miR-297-x	Adgrg6	miRNA-mRNA
miR-297-x	Odf2	miRNA-mRNA
miR-8485-y	Slc26a9	miRNA-mRNA
miR-8485-y	Lrrc8b	miRNA-mRNA
miR-8485-y	Ldlrad3	miRNA-mRNA
miR-8485-y	Hdac7	miRNA-mRNA
miR-8485-y	Nfkbib	miRNA-mRNA
miR-8485-y	Actr8	miRNA-mRNA
miR-8485-y	Atl3	miRNA-mRNA
miR-8485-y	Rufy2	miRNA-mRNA
miR-8485-y	Zfp236	miRNA-mRNA
miR-8485-y	Celf1	miRNA-mRNA
miR-8485-y	Asx	miRNA-mRNA
miR-8485-y	Reps2	miRNA-mRNA
miR-8485-y	Uvssa	miRNA-mRNA
miR-8485-y	Trip12	miRNA-mRNA
miR-8485-y	Frk	miRNA-mRNA
miR-8485-y	Atf2	miRNA-mRNA
miR-8485-y	Emc7	miRNA-mRNA
miR-8485-y	Bnc2	miRNA-mRNA
miR-8485-y	Cdh11	miRNA-mRNA
miR-8485-y	Rnf38	miRNA-mRNA
miR-8485-y	Dnaaf3	miRNA-mRNA
miR-8485-y	Lpar5	miRNA-mRNA
miR-8485-y	A630001G21Rik	miRNA-mRNA
miR-8485-y	Slc43a2	miRNA-mRNA
miR-8485-y	Zranb3	miRNA-mRNA
miR-8485-y	Fmnl2	miRNA-mRNA
miR-8485-y	Usp3	miRNA-mRNA
miR-8485-y	Dcun1d1	miRNA-mRNA
miR-8485-y	Rnf152	miRNA-mRNA
miR-8485-y	Phip	miRNA-mRNA
miR-8485-y	2019-03-07	miRNA-mRNA
miR-8485-y	Klhdc7a	miRNA-mRNA
miR-8485-y	Slc30a7	miRNA-mRNA
miR-8485-y	Unc93a	miRNA-mRNA
miR-8485-y	Mrpl19	miRNA-mRNA
miR-8485-y	Ttc3	miRNA-mRNA
novel-m0047-3p	Fgd4	miRNA-mRNA
novel-m0047-3p	Trip12	miRNA-mRNA
novel-m0047-3p	Asx	miRNA-mRNA
novel-m0047-3p	Nrap	miRNA-mRNA
novel-m0047-3p	A130010J15Rik	miRNA-mRNA
novel-m0047-3p	Ank2	miRNA-mRNA
novel-m0047-3p	Mrpl19	miRNA-mRNA
mmu-miR-211-3p	novel_circ_000098	miRNA-circRNA
miR-149-x	novel_circ_000098	miRNA-circRNA
mmu-miR-203b-3p	novel_circ_000333	miRNA-circRNA
miR-8485-y	novel_circ_000350	miRNA-circRNA
mmu-miR-144-5p	novel_circ_000746	miRNA-circRNA
mmu-miR-193a-5p	novel_circ_000831	miRNA-circRNA
mmu-miR-125b-5p	novel_circ_000862	miRNA-circRNA
mmu-miR-125a-5p	novel_circ_000862	miRNA-circRNA
lin-4-x	novel_circ_000862	miRNA-circRNA
mmu-miR-6516-3p	novel_circ_000928	miRNA-circRNA
mmu-miR-193b-3p	novel_circ_001449	miRNA-circRNA
miR-199-y	novel_circ_001449	miRNA-circRNA
miR-574-y	novel_circ_001482	miRNA-circRNA
mmu-miR-466f-3p	novel_circ_001517	miRNA-circRNA
mmu-miR-466i-3p	novel_circ_001517	miRNA-circRNA
mmu-miR-125b-5p	novel_circ_001607	miRNA-circRNA
mmu-miR-125a-5p	novel_circ_001607	miRNA-circRNA
mmu-miR-203b-3p	novel_circ_001607	miRNA-circRNA
lin-4-x	novel_circ_001607	miRNA-circRNA
miR-297-x	novel_circ_001607	miRNA-circRNA
mmu-miR-125b-5p	novel_circ_001902	miRNA-circRNA
mmu-miR-125a-5p	novel_circ_001902	miRNA-circRNA
mmu-miR-203b-3p	novel_circ_001902	miRNA-circRNA
lin-4-x	novel_circ_001902	miRNA-circRNA
mmu-miR-326-3p	novel_circ_001947	miRNA-circRNA
mmu-miR-6516-3p	novel_circ_001947	miRNA-circRNA
mmu-miR-125a-5p	novel_circ_002116	miRNA-circRNA
mmu-miR-144-5p	novel_circ_002116	miRNA-circRNA
miR-98-x	novel_circ_002710	miRNA-circRNA
mmu-miR-193b-3p	novel_circ_002943	miRNA-circRNA
miR-8485-y	novel_circ_003254	miRNA-circRNA
miR-199-y	novel_circ_003367	miRNA-circRNA
mmu-miR-451a	novel_circ_004275	miRNA-circRNA
mmu-miR-203b-3p	novel_circ_004275	miRNA-circRNA
mmu-miR-144-5p	novel_circ_004338	miRNA-circRNA
mmu-miR-708-5p	novel_circ_004350	miRNA-circRNA
mmu-miR-615-3p	novel_circ_004350	miRNA-circRNA
mmu-miR-193a-5p	novel_circ_004350	miRNA-circRNA
mmu-miR-101a-5p	novel_circ_004350	miRNA-circRNA
mmu-miR-708-5p	novel_circ_004388	miRNA-circRNA
mmu-miR-466f-3p	novel_circ_004388	miRNA-circRNA
mmu-miR-466i-3p	novel_circ_004388	miRNA-circRNA
miR-8485-y	novel_circ_004388	miRNA-circRNA
miR-199-y	novel_circ_004395	miRNA-circRNA
mmu-miR-326-3p	novel_circ_004782	miRNA-circRNA
mmu-miR-135a-5p	novel_circ_004782	miRNA-circRNA
mmu-miR-135a-5p	novel_circ_004960	miRNA-circRNA
miR-149-x	novel_circ_004972	miRNA-circRNA
mmu-miR-135a-5p	novel_circ_005000	miRNA-circRNA
mmu-miR-193a-5p	novel_circ_005000	miRNA-circRNA
miR-8485-y	novel_circ_005000	miRNA-circRNA
mmu-miR-135a-5p	novel_circ_005893	miRNA-circRNA
miR-149-x	novel_circ_005914	miRNA-circRNA
mmu-miR-574-5p	novel_circ_006051	miRNA-circRNA
miR-191-y	novel_circ_006051	miRNA-circRNA
