# Supplementary material for: Comprehensive analysis of circRNA expression profiles and circRNA‐associated competing endogenous RNA networks in the development of mouse thymus
Source: J Cell Mol Med. 2020 Apr 19;24(11):6340–9. doi: 10.1111/jcmm.15276 (PMC7294154; doi:10.1111/jcmm.15276)
Supplement: Supplementary file 11 — Table S10 [file JCMM-24-6340-s011.xlsx]

## Sheet: node
ID	Type
novel_circ_000798	circRNA
novel_circ_001237	circRNA
novel_circ_000941	circRNA
novel_circ_005024	circRNA
novel_circ_006266	circRNA
novel_circ_004936	circRNA
novel_circ_004025	circRNA
novel_circ_003225	circRNA
novel_circ_003026	circRNA
novel_circ_004570	circRNA
novel_circ_005703	circRNA
novel_circ_005428	circRNA
novel_circ_004267	circRNA
novel_circ_001604	circRNA
novel_circ_001417	circRNA
ZNF236	mRNA
Zfyve26	mRNA
Stau2	mRNA
Zfhx3	mRNA
Lama2	mRNA
Dcun1d1	mRNA
Srrm2	mRNA
Rnf4	mRNA
Qrich1	mRNA
Katnb1	mRNA
Scube3	mRNA
Plch1	mRNA
Ehf	mRNA
Rnf152	mRNA
Fam129a	mRNA
Bicd2	mRNA
Pcx	mRNA
Meis2	mRNA
Asph	mRNA
TCONS_00095496	mRNA
Tbcel	mRNA
Elf1	mRNA
Kiaa0922	mRNA
Xxylt1	mRNA
Scaf4	mRNA
TCONS_00102538	mRNA
Rap1gap	mRNA
Sh3d19	mRNA
Jag1	mRNA
Dock10	mRNA
Sez6l	mRNA
Kcnj15	mRNA
Stard8	mRNA
Zmym2	mRNA
USP35	mRNA
Eprs	mRNA
Tsc22d1	mRNA
Slc5a3	mRNA
Peak1	mRNA
Nlrp1b	mRNA
Zfyve9	mRNA
Ncoa6	mRNA
Stab1	mRNA
Chst11	mRNA
Cbx5	mRNA
MDN1	mRNA
Cyth2	mRNA
Plec	mRNA
Mtss1l	mRNA
Dnajc25	mRNA
RASGEF1A	mRNA
Tcaf1	mRNA
Cep170	mRNA
Heyl	mRNA
Rapgef1	mRNA
Sec31b	mRNA
St13	mRNA
Nr3c1	mRNA
Foxp1	mRNA
Erlin1	mRNA
Tmem184a	mRNA
Samd12	mRNA
Arhgap6	mRNA
Nbea	mRNA
Herc4	mRNA
Traf3ip3	mRNA
Gvin1	mRNA
Ggnbp2	mRNA
Cdk13	mRNA
Gpr126	mRNA
Ipo8	mRNA
APOL6	mRNA
Gfra1	mRNA
Gpr35	mRNA
Plin4	mRNA
Dennd2c	mRNA
RASAL2	mRNA
Snhg11	mRNA
Me1	mRNA
Asap1	mRNA
Adrb3	mRNA
Hnrnpd	mRNA
Spred3	mRNA
Adamdec1	mRNA
Fermt2	mRNA
SEC24D	mRNA
Plin1	mRNA
Amotl1	mRNA
ZNF91	mRNA
Slc26a9	mRNA
Kmt2a	mRNA
Snrk	mRNA
TCONS_00100090	mRNA
Oxnad1	mRNA
Fmnl2	mRNA
Klhl42	mRNA
Ssh2	mRNA
Aldoa	mRNA
Ociad2	mRNA
Kansl1l	mRNA
Vcan	mRNA
Neurl3	mRNA
Hnrnpk	mRNA
LRWD1	mRNA
Glb1l	mRNA
Gm12185	mRNA
Ehd2	mRNA
Pla2r1	mRNA
Aqp7	mRNA
Slc45a4	mRNA
Chga	mRNA
Csad	mRNA
Mapk1ip1l	mRNA
Ranbp17	mRNA
Hfe	mRNA
Nlrc5	mRNA
Sars	mRNA
Mgll	mRNA
Raph1	mRNA
Asrgl1	mRNA
Ikbkg	mRNA
ZNF644	mRNA
Fubp1	mRNA
Osmr	mRNA
Nrg1	mRNA
Mbnl1	mRNA
Vash2	mRNA
Atp6v1c1	mRNA
Glis3	mRNA
NCKAP5	mRNA
Inpp4b	mRNA
Mib1	mRNA
Tll1	mRNA
Rai2	mRNA
Diexf	mRNA
Slc8b1	mRNA
Kirrel	mRNA
Sec23b	mRNA
Acsl1	mRNA
Gm20708	mRNA
Rasa2	mRNA
Afap1	mRNA
Trim66	mRNA
Cit	mRNA
Scn5a	mRNA
Cryz	mRNA
Rabggtb	mRNA
Tob2	mRNA
Acaca	mRNA
Pitpnc1	mRNA
Arl5a	mRNA
Banp	mRNA
Usp20	mRNA
Kiaa1045	mRNA
pol	mRNA
Rnft2	mRNA
Apaf1	mRNA
Iqce	mRNA
1700030K09Rik	mRNA
Ankrd12	mRNA
Palld	mRNA
Hsph1	mRNA
Tshz3	mRNA
Lsm12	mRNA
Scpep1	mRNA
Gspt2	mRNA
Rnf123	mRNA
WTAP	mRNA
Fasn	mRNA
Tmem168	mRNA
Alpl	mRNA
Naip5	mRNA
Pdzd2	mRNA
ZFYVE9	mRNA
Btbd11	mRNA
Cd22	mRNA
Arhgap18	mRNA
Rsad2	mRNA
Nfatc1	mRNA
Smad5	mRNA
Ahctf1	mRNA
Fbf1	mRNA
Hspa1a	mRNA
Fam129b	mRNA
mmu-miR-3470b	miRNA
mmu-miR-3098-5p	miRNA
miR-3470-x	miRNA
mmu-miR-6539	miRNA
mmu-miR-490-3p	miRNA
mmu-miR-296-3p	miRNA
miR-301-x	miRNA
mmu-let-7f-2-3p	miRNA
miR-25-x	miRNA
mmu-miR-181a-1-3p	miRNA
mmu-miR-5134-5p	miRNA
mmu-miR-709	miRNA
mmu-miR-3091-3p	miRNA
mmu-miR-298-5p	miRNA
miR-542-y	miRNA
novel-m0103-5p	miRNA
mmu-miR-876-5p	miRNA
miR-296-y	miRNA
miR-298-x	miRNA
mmu-miR-130a-5p	miRNA
mmu-miR-677-5p	miRNA
novel-m0107-5p	miRNA
miR-301-y	miRNA
miR-300-y	miRNA
mmu-miR-450b-5p	miRNA
miR-341-y	miRNA
mmu-miR-3066-5p	miRNA

## Sheet: edge
source	target	type
mmu-miR-181a-1-3p	Xxylt1	miRNA-mRNA
mmu-miR-181a-1-3p	Vash2	miRNA-mRNA
mmu-miR-181a-1-3p	LRWD1	miRNA-mRNA
mmu-miR-181a-1-3p	Acaca	miRNA-mRNA
mmu-miR-181a-1-3p	Dock10	miRNA-mRNA
mmu-miR-181a-1-3p	Tsc22d1	miRNA-mRNA
mmu-miR-181a-1-3p	Fasn	miRNA-mRNA
mmu-miR-298-5p	Qrich1	miRNA-mRNA
mmu-miR-298-5p	Acaca	miRNA-mRNA
mmu-miR-298-5p	Rsad2	miRNA-mRNA
mmu-miR-298-5p	Plin1	miRNA-mRNA
mmu-miR-298-5p	Fmnl2	miRNA-mRNA
mmu-miR-298-5p	Sh3d19	miRNA-mRNA
mmu-miR-298-5p	Samd12	miRNA-mRNA
mmu-miR-298-5p	Hfe	miRNA-mRNA
mmu-miR-296-3p	Plec	miRNA-mRNA
mmu-miR-296-3p	TCONS_00100090	miRNA-mRNA
mmu-miR-296-3p	Vcan	miRNA-mRNA
mmu-miR-296-3p	Ehf	miRNA-mRNA
mmu-miR-450b-5p	Slc8b1	miRNA-mRNA
mmu-miR-450b-5p	Adamdec1	miRNA-mRNA
mmu-miR-450b-5p	Cryz	miRNA-mRNA
mmu-miR-450b-5p	Sec23b	miRNA-mRNA
mmu-miR-450b-5p	Hsph1	miRNA-mRNA
mmu-miR-677-5p	Dennd2c	miRNA-mRNA
mmu-miR-677-5p	Tcaf1	miRNA-mRNA
mmu-miR-677-5p	Adamdec1	miRNA-mRNA
mmu-miR-677-5p	Asap1	miRNA-mRNA
mmu-miR-677-5p	Gvin1	miRNA-mRNA
mmu-miR-677-5p	Nlrc5	miRNA-mRNA
mmu-miR-677-5p	Arhgap6	miRNA-mRNA
mmu-miR-677-5p	Rnf152	miRNA-mRNA
mmu-miR-677-5p	Tll1	miRNA-mRNA
mmu-miR-677-5p	Vcan	miRNA-mRNA
mmu-miR-677-5p	Alpl	miRNA-mRNA
mmu-miR-677-5p	Ehf	miRNA-mRNA
mmu-miR-677-5p	Mib1	miRNA-mRNA
mmu-miR-677-5p	Fasn	miRNA-mRNA
mmu-miR-6539	Kcnj15	miRNA-mRNA
mmu-miR-6539	Tcaf1	miRNA-mRNA
mmu-miR-6539	Jag1	miRNA-mRNA
mmu-miR-6539	Gvin1	miRNA-mRNA
mmu-miR-6539	Kiaa1045	miRNA-mRNA
mmu-miR-6539	WTAP	miRNA-mRNA
mmu-miR-6539	Aqp7	miRNA-mRNA
mmu-miR-6539	Palld	miRNA-mRNA
mmu-miR-6539	TCONS_00100090	miRNA-mRNA
mmu-miR-6539	Cbx5	miRNA-mRNA
mmu-miR-6539	Vcan	miRNA-mRNA
mmu-miR-6539	Eprs	miRNA-mRNA
mmu-miR-6539	Arhgap18	miRNA-mRNA
mmu-miR-6539	Slc5a3	miRNA-mRNA
mmu-miR-6539	Mtss1l	miRNA-mRNA
mmu-miR-6539	Fasn	miRNA-mRNA
mmu-miR-3091-3p	Vash2	miRNA-mRNA
mmu-miR-3091-3p	Pcx	miRNA-mRNA
mmu-miR-3091-3p	Nlrc5	miRNA-mRNA
mmu-miR-3091-3p	TCONS_00100090	miRNA-mRNA
mmu-miR-3091-3p	Stard8	miRNA-mRNA
mmu-miR-3091-3p	Plin4	miRNA-mRNA
mmu-miR-3091-3p	Chst11	miRNA-mRNA
mmu-miR-3091-3p	Gm20708	miRNA-mRNA
mmu-miR-3091-3p	Mib1	miRNA-mRNA
mmu-miR-3091-3p	Btbd11	miRNA-mRNA
mmu-miR-3091-3p	Fasn	miRNA-mRNA
mmu-miR-3091-3p	Snrk	miRNA-mRNA
mmu-miR-876-5p	Raph1	miRNA-mRNA
mmu-miR-876-5p	Cep170	miRNA-mRNA
mmu-miR-876-5p	Rsad2	miRNA-mRNA
mmu-miR-876-5p	Rabggtb	miRNA-mRNA
mmu-miR-876-5p	Osmr	miRNA-mRNA
mmu-miR-876-5p	Samd12	miRNA-mRNA
mmu-miR-876-5p	Slc26a9	miRNA-mRNA
mmu-miR-876-5p	Kmt2a	miRNA-mRNA
mmu-miR-876-5p	Cd22	miRNA-mRNA
mmu-let-7f-2-3p	Cryz	miRNA-mRNA
mmu-let-7f-2-3p	Tshz3	miRNA-mRNA
mmu-let-7f-2-3p	Spred3	miRNA-mRNA
mmu-let-7f-2-3p	Aqp7	miRNA-mRNA
mmu-let-7f-2-3p	Dock10	miRNA-mRNA
mmu-let-7f-2-3p	Rnf152	miRNA-mRNA
mmu-let-7f-2-3p	Arl5a	miRNA-mRNA
mmu-let-7f-2-3p	Asrgl1	miRNA-mRNA
mmu-let-7f-2-3p	Apaf1	miRNA-mRNA
mmu-let-7f-2-3p	Scpep1	miRNA-mRNA
mmu-let-7f-2-3p	ZNF91	miRNA-mRNA
mmu-let-7f-2-3p	Ehf	miRNA-mRNA
mmu-let-7f-2-3p	Mib1	miRNA-mRNA
mmu-let-7f-2-3p	Nbea	miRNA-mRNA
mmu-let-7f-2-3p	Mbnl1	miRNA-mRNA
mmu-let-7f-2-3p	MDN1	miRNA-mRNA
mmu-let-7f-2-3p	Plch1	miRNA-mRNA
mmu-miR-3066-5p	Tcaf1	miRNA-mRNA
mmu-miR-3066-5p	TCONS_00095496	miRNA-mRNA
mmu-miR-3066-5p	Cryz	miRNA-mRNA
mmu-miR-3066-5p	Acaca	miRNA-mRNA
mmu-miR-3066-5p	WTAP	miRNA-mRNA
mmu-miR-3066-5p	Arhgap6	miRNA-mRNA
mmu-miR-3066-5p	Amotl1	miRNA-mRNA
mmu-miR-3066-5p	Ncoa6	miRNA-mRNA
mmu-miR-3066-5p	Vcan	miRNA-mRNA
mmu-miR-3066-5p	Slc5a3	miRNA-mRNA
mmu-miR-3066-5p	Ankrd12	miRNA-mRNA
mmu-miR-490-3p	Jag1	miRNA-mRNA
mmu-miR-490-3p	Tmem168	miRNA-mRNA
mmu-miR-490-3p	Traf3ip3	miRNA-mRNA
mmu-miR-3470b	Peak1	miRNA-mRNA
mmu-miR-3470b	Aldoa	miRNA-mRNA
mmu-miR-3470b	ZFYVE9	miRNA-mRNA
mmu-miR-3470b	Kansl1l	miRNA-mRNA
mmu-miR-3470b	Spred3	miRNA-mRNA
mmu-miR-3470b	Cyth2	miRNA-mRNA
mmu-miR-3470b	Trim66	miRNA-mRNA
mmu-miR-3470b	Ehd2	miRNA-mRNA
mmu-miR-3470b	Slc45a4	miRNA-mRNA
mmu-miR-3470b	Rapgef1	miRNA-mRNA
mmu-miR-3470b	Sec31b	miRNA-mRNA
mmu-miR-3470b	Ikbkg	miRNA-mRNA
mmu-miR-3470b	Tsc22d1	miRNA-mRNA
mmu-miR-3470b	Iqce	miRNA-mRNA
mmu-miR-3470b	Plec	miRNA-mRNA
mmu-miR-3470b	Dock10	miRNA-mRNA
mmu-miR-3470b	Rnf152	miRNA-mRNA
mmu-miR-3470b	Kirrel	miRNA-mRNA
mmu-miR-3470b	Asrgl1	miRNA-mRNA
mmu-miR-3470b	Ncoa6	miRNA-mRNA
mmu-miR-3470b	Eprs	miRNA-mRNA
mmu-miR-3470b	ZNF236	miRNA-mRNA
mmu-miR-3470b	Tbcel	miRNA-mRNA
mmu-miR-3470b	Ehf	miRNA-mRNA
mmu-miR-3470b	Kmt2a	miRNA-mRNA
mmu-miR-3470b	Elf1	miRNA-mRNA
mmu-miR-3470b	Fbf1	miRNA-mRNA
mmu-miR-3470b	MDN1	miRNA-mRNA
mmu-miR-3470b	Gpr126	miRNA-mRNA
mmu-miR-3098-5p	1700030K09Rik	miRNA-mRNA
mmu-miR-3098-5p	Slc45a4	miRNA-mRNA
mmu-miR-3098-5p	Ikbkg	miRNA-mRNA
mmu-miR-3098-5p	Pdzd2	miRNA-mRNA
mmu-miR-3098-5p	TCONS_00102538	miRNA-mRNA
mmu-miR-3098-5p	Asrgl1	miRNA-mRNA
mmu-miR-3098-5p	Ehf	miRNA-mRNA
mmu-miR-3098-5p	Mib1	miRNA-mRNA
mmu-miR-3098-5p	MDN1	miRNA-mRNA
mmu-miR-3098-5p	Gpr126	miRNA-mRNA
mmu-miR-709	ZFYVE9	miRNA-mRNA
mmu-miR-709	Afap1	miRNA-mRNA
mmu-miR-709	Dnajc25	miRNA-mRNA
mmu-miR-709	Atp6v1c1	miRNA-mRNA
mmu-miR-709	Kiaa0922	miRNA-mRNA
mmu-miR-709	Ehd2	miRNA-mRNA
mmu-miR-709	Slc45a4	miRNA-mRNA
mmu-miR-709	Mgll	miRNA-mRNA
mmu-miR-709	Nfatc1	miRNA-mRNA
mmu-miR-709	Lama2	miRNA-mRNA
mmu-miR-709	Nr3c1	miRNA-mRNA
mmu-miR-709	Plec	miRNA-mRNA
mmu-miR-709	Dock10	miRNA-mRNA
mmu-miR-709	Kirrel	miRNA-mRNA
mmu-miR-709	Stau2	miRNA-mRNA
mmu-miR-709	Gm12185	miRNA-mRNA
mmu-miR-709	Mapk1ip1l	miRNA-mRNA
mmu-miR-709	NCKAP5	miRNA-mRNA
mmu-miR-709	Rap1gap	miRNA-mRNA
mmu-miR-709	Zfyve9	miRNA-mRNA
mmu-miR-709	Hnrnpk	miRNA-mRNA
mmu-miR-709	Heyl	miRNA-mRNA
mmu-miR-709	Rasa2	miRNA-mRNA
mmu-miR-709	Fbf1	miRNA-mRNA
mmu-miR-709	MDN1	miRNA-mRNA
mmu-miR-130a-5p	ZNF644	miRNA-mRNA
mmu-miR-130a-5p	Neurl3	miRNA-mRNA
mmu-miR-130a-5p	Gvin1	miRNA-mRNA
mmu-miR-130a-5p	Pla2r1	miRNA-mRNA
mmu-miR-130a-5p	APOL6	miRNA-mRNA
mmu-miR-130a-5p	Rnf152	miRNA-mRNA
mmu-miR-130a-5p	Scpep1	miRNA-mRNA
mmu-miR-130a-5p	Ncoa6	miRNA-mRNA
mmu-miR-130a-5p	pol	miRNA-mRNA
mmu-miR-130a-5p	Bicd2	miRNA-mRNA
mmu-miR-5134-5p	Rnft2	miRNA-mRNA
mmu-miR-5134-5p	Pitpnc1	miRNA-mRNA
mmu-miR-5134-5p	Pla2r1	miRNA-mRNA
mmu-miR-5134-5p	RASAL2	miRNA-mRNA
mmu-miR-5134-5p	Fubp1	miRNA-mRNA
mmu-miR-5134-5p	Cit	miRNA-mRNA
mmu-miR-5134-5p	Plin4	miRNA-mRNA
mmu-miR-5134-5p	USP35	miRNA-mRNA
miR-296-y	Fmnl2	miRNA-mRNA
miR-296-y	Rnf4	miRNA-mRNA
miR-296-y	Plec	miRNA-mRNA
miR-296-y	TCONS_00100090	miRNA-mRNA
miR-296-y	Nrg1	miRNA-mRNA
miR-298-x	SEC24D	miRNA-mRNA
miR-298-x	Adamdec1	miRNA-mRNA
miR-298-x	Hnrnpd	miRNA-mRNA
miR-298-x	Qrich1	miRNA-mRNA
miR-298-x	Rnf123	miRNA-mRNA
miR-298-x	Plin1	miRNA-mRNA
miR-298-x	APOL6	miRNA-mRNA
miR-298-x	Fmnl2	miRNA-mRNA
miR-298-x	Osmr	miRNA-mRNA
miR-298-x	Samd12	miRNA-mRNA
miR-298-x	Slc5a3	miRNA-mRNA
miR-298-x	Hfe	miRNA-mRNA
miR-542-y	Asph	miRNA-mRNA
miR-542-y	Kcnj15	miRNA-mRNA
miR-542-y	Scn5a	miRNA-mRNA
miR-542-y	Acaca	miRNA-mRNA
miR-542-y	Glis3	miRNA-mRNA
miR-542-y	Fmnl2	miRNA-mRNA
miR-542-y	TCONS_00100090	miRNA-mRNA
miR-542-y	Cbx5	miRNA-mRNA
miR-542-y	Hsph1	miRNA-mRNA
miR-542-y	Cd22	miRNA-mRNA
miR-542-y	Fasn	miRNA-mRNA
miR-542-y	Hfe	miRNA-mRNA
miR-542-y	Adrb3	miRNA-mRNA
miR-25-x	Ssh2	miRNA-mRNA
miR-25-x	Tob2	miRNA-mRNA
miR-25-x	Fermt2	miRNA-mRNA
miR-25-x	Pdzd2	miRNA-mRNA
miR-25-x	Diexf	miRNA-mRNA
miR-301-y	Hnrnpd	miRNA-mRNA
miR-301-y	Cep170	miRNA-mRNA
miR-301-y	Ranbp17	miRNA-mRNA
miR-301-y	Scube3	miRNA-mRNA
miR-301-y	Herc4	miRNA-mRNA
miR-301-y	Fmnl2	miRNA-mRNA
miR-301-y	Sh3d19	miRNA-mRNA
miR-301-y	Hspa1a	miRNA-mRNA
miR-301-y	Rai2	miRNA-mRNA
miR-301-y	Slc5a3	miRNA-mRNA
miR-301-y	Zmym2	miRNA-mRNA
miR-301-y	Stab1	miRNA-mRNA
miR-301-y	Hfe	miRNA-mRNA
miR-3470-x	Cdk13	miRNA-mRNA
miR-3470-x	ZFYVE9	miRNA-mRNA
miR-3470-x	Snhg11	miRNA-mRNA
miR-3470-x	Scaf4	miRNA-mRNA
miR-3470-x	Foxp1	miRNA-mRNA
miR-3470-x	Nlrp1b	miRNA-mRNA
miR-3470-x	Sez6l	miRNA-mRNA
miR-3470-x	Kcnj15	miRNA-mRNA
miR-3470-x	Ociad2	miRNA-mRNA
miR-3470-x	Rnf123	miRNA-mRNA
miR-3470-x	Smad5	miRNA-mRNA
miR-3470-x	Katnb1	miRNA-mRNA
miR-3470-x	Csad	miRNA-mRNA
miR-3470-x	Srrm2	miRNA-mRNA
miR-3470-x	Herc4	miRNA-mRNA
miR-3470-x	Iqce	miRNA-mRNA
miR-3470-x	Gm12185	miRNA-mRNA
miR-3470-x	Mapk1ip1l	miRNA-mRNA
miR-3470-x	Zfhx3	miRNA-mRNA
miR-3470-x	Asrgl1	miRNA-mRNA
miR-3470-x	Slc26a9	miRNA-mRNA
miR-3470-x	Fam129a	miRNA-mRNA
miR-3470-x	Cd22	miRNA-mRNA
miR-3470-x	Elf1	miRNA-mRNA
miR-3470-x	Heyl	miRNA-mRNA
miR-3470-x	Zfyve26	miRNA-mRNA
miR-3470-x	MDN1	miRNA-mRNA
miR-3470-x	Oxnad1	miRNA-mRNA
miR-300-y	Glis3	miRNA-mRNA
miR-300-y	Ranbp17	miRNA-mRNA
miR-300-y	TCONS_00100090	miRNA-mRNA
miR-300-y	Cbx5	miRNA-mRNA
miR-300-y	Samd12	miRNA-mRNA
miR-300-y	Diexf	miRNA-mRNA
miR-300-y	Hspa1a	miRNA-mRNA
miR-300-y	Zmym2	miRNA-mRNA
miR-300-y	Hfe	miRNA-mRNA
miR-341-y	Cit	miRNA-mRNA
miR-341-y	Tll1	miRNA-mRNA
miR-301-x	Banp	miRNA-mRNA
miR-301-x	Pitpnc1	miRNA-mRNA
miR-301-x	Klhl42	miRNA-mRNA
miR-301-x	Naip5	miRNA-mRNA
miR-301-x	Usp20	miRNA-mRNA
miR-301-x	Glb1l	miRNA-mRNA
miR-301-x	Ipo8	miRNA-mRNA
miR-301-x	Ggnbp2	miRNA-mRNA
miR-301-x	TCONS_00102538	miRNA-mRNA
miR-301-x	Tmem184a	miRNA-mRNA
miR-301-x	Erlin1	miRNA-mRNA
miR-301-x	Gfra1	miRNA-mRNA
miR-301-x	Ahctf1	miRNA-mRNA
miR-301-x	Gpr35	miRNA-mRNA
miR-301-x	Sars	miRNA-mRNA
miR-301-x	Nbea	miRNA-mRNA
miR-301-x	Inpp4b	miRNA-mRNA
novel-m0103-5p	Dnajc25	miRNA-mRNA
novel-m0103-5p	Kiaa1045	miRNA-mRNA
novel-m0103-5p	Lsm12	miRNA-mRNA
novel-m0103-5p	Dcun1d1	miRNA-mRNA
novel-m0103-5p	Slc45a4	miRNA-mRNA
novel-m0103-5p	Gspt2	miRNA-mRNA
novel-m0103-5p	St13	miRNA-mRNA
novel-m0103-5p	Iqce	miRNA-mRNA
novel-m0103-5p	Meis2	miRNA-mRNA
novel-m0103-5p	Rnf152	miRNA-mRNA
novel-m0103-5p	TCONS_00102538	miRNA-mRNA
novel-m0103-5p	RASGEF1A	miRNA-mRNA
novel-m0103-5p	Vcan	miRNA-mRNA
novel-m0103-5p	Me1	miRNA-mRNA
novel-m0103-5p	Mib1	miRNA-mRNA
novel-m0103-5p	Fam129b	miRNA-mRNA
novel-m0103-5p	MDN1	miRNA-mRNA
novel-m0103-5p	Gpr126	miRNA-mRNA
novel-m0107-5p	Asph	miRNA-mRNA
novel-m0107-5p	Jag1	miRNA-mRNA
novel-m0107-5p	Acsl1	miRNA-mRNA
novel-m0107-5p	Ipo8	miRNA-mRNA
novel-m0107-5p	Ranbp17	miRNA-mRNA
novel-m0107-5p	Fubp1	miRNA-mRNA
novel-m0107-5p	Fmnl2	miRNA-mRNA
novel-m0107-5p	Fermt2	miRNA-mRNA
novel-m0107-5p	Amotl1	miRNA-mRNA
novel-m0107-5p	Cd22	miRNA-mRNA
novel-m0107-5p	Chga	miRNA-mRNA
novel-m0107-5p	Hfe	miRNA-mRNA
mmu-miR-6539	novel_circ_000798	miRNA-circRNA
mmu-let-7f-2-3p	novel_circ_000798	miRNA-circRNA
mmu-miR-3066-5p	novel_circ_000798	miRNA-circRNA
miR-301-x	novel_circ_000798	miRNA-circRNA
novel-m0107-5p	novel_circ_000798	miRNA-circRNA
novel-m0103-5p	novel_circ_000941	miRNA-circRNA
miR-300-y	novel_circ_001237	miRNA-circRNA
mmu-miR-5134-5p	novel_circ_001417	miRNA-circRNA
mmu-miR-490-3p	novel_circ_001604	miRNA-circRNA
mmu-miR-296-3p	novel_circ_003026	miRNA-circRNA
miR-296-y	novel_circ_003026	miRNA-circRNA
miR-301-x	novel_circ_003026	miRNA-circRNA
mmu-miR-709	novel_circ_003225	miRNA-circRNA
mmu-miR-6539	novel_circ_004025	miRNA-circRNA
mmu-miR-3066-5p	novel_circ_004025	miRNA-circRNA
mmu-miR-5134-5p	novel_circ_004267	miRNA-circRNA
mmu-miR-3470b	novel_circ_004570	miRNA-circRNA
mmu-miR-298-5p	novel_circ_004936	miRNA-circRNA
mmu-miR-296-3p	novel_circ_004936	miRNA-circRNA
mmu-miR-677-5p	novel_circ_004936	miRNA-circRNA
mmu-miR-6539	novel_circ_004936	miRNA-circRNA
mmu-let-7f-2-3p	novel_circ_004936	miRNA-circRNA
mmu-miR-3470b	novel_circ_004936	miRNA-circRNA
mmu-miR-3098-5p	novel_circ_004936	miRNA-circRNA
mmu-miR-709	novel_circ_004936	miRNA-circRNA
miR-296-y	novel_circ_004936	miRNA-circRNA
miR-298-x	novel_circ_004936	miRNA-circRNA
miR-3470-x	novel_circ_004936	miRNA-circRNA
miR-301-x	novel_circ_004936	miRNA-circRNA
novel-m0103-5p	novel_circ_005024	miRNA-circRNA
mmu-miR-3066-5p	novel_circ_005428	miRNA-circRNA
mmu-miR-677-5p	novel_circ_005703	miRNA-circRNA
mmu-let-7f-2-3p	novel_circ_006266	miRNA-circRNA
