# Supplementary material for: Comprehensive analysis of circRNA expression profiles and circRNA‐associated competing endogenous RNA networks in the development of mouse thymus
Source: J Cell Mol Med. 2020 Apr 19;24(11):6340–9. doi: 10.1111/jcmm.15276 (PMC7294154; doi:10.1111/jcmm.15276)
Supplement: Supplementary file 12 — Table S11 [file JCMM-24-6340-s012.xls]

KEGG_A_class	KEGG_B_class	Pathway	mRNA (46)	All (27275)	Pvalue	Qvalue	Pathway ID	Genes	K_IDs
Metabolism	Carbohydrate metabolism	Pyruvate metabolism	3	162	0.002588877	0.2718321	ko00620	TCONS_00071161;TCONS_00090343;ENSMUST00000233792	K13997+K01946+K00626
Metabolism	Amino acid metabolism	Lysine degradation	3	245	0.008177331	0.4293099	ko00310	ENSMUST00000114397;ENSMUST00000142080;ENSMUST00000233792	K11424+K11424+K00626
Metabolism	Carbohydrate metabolism	Propanoate metabolism	2	120	0.01751292	0.6129522	ko00640	TCONS_00090343;ENSMUST00000233792	K01946+K00626
Metabolism	Lipid metabolism	Synthesis and degradation of ketone bodies	1	27	0.04457251	0.7022704	ko00072	ENSMUST00000233792	K00626
Genetic Information Processing	Transcription	Spliceosome	3	532	0.06045433	0.7022704	ko03040	TCONS_00024827;TCONS_00050175;TCONS_00068229	K12822+K12813+K12840
Environmental Information Processing	Signal transduction	AMPK signaling pathway	3	581	0.07448373	0.7022704	ko04152	TCONS_00035688;TCONS_00090343;TCONS_00094729	K04135+K01946+K07359
Organismal Systems	Digestive system	Protein digestion and absorption	2	269	0.07557431	0.7022704	ko04974	TCONS_00020468;ENSMUST00000015138	K01540+K14211
Cellular Processes	Cellular commiunity	Signaling pathways regulating pluripotency of stem cells	3	590	0.07720704	0.7022704	ko04550	TCONS_00043431;TCONS_00069744;ENSMUST00000117728	K01357+K13568+K18499
Organismal Systems	Digestive system	Salivary secretion	2	322	0.1025423	0.7022704	ko04970	TCONS_00020468;TCONS_00035688	K01540+K04135
Organismal Systems	Endocrine system	Adipocytokine signaling pathway	2	323	0.1030743	0.7022704	ko04920	TCONS_00090343;TCONS_00094729	K01946+K07359
Metabolism	Carbohydrate metabolism	Glyoxylate and dicarboxylate metabolism	1	71	0.1130783	0.7022704	ko00630	ENSMUST00000233792	K00626
Organismal Systems	Endocrine system	Insulin signaling pathway	3	698	0.1131459	0.7022704	ko04910	TCONS_00081884;TCONS_00090343;ENSMUST00000070481	K04372+K01946+K07189
Metabolism	Carbohydrate metabolism	Inositol phosphate metabolism	2	347	0.1160668	0.7022704	ko00562	TCONS_00115609;TCONS_00115965	K01858+K01109
Metabolism	Lipid metabolism	Fatty acid biosynthesis	1	74	0.1175701	0.7022704	ko00061	TCONS_00090343	K01946
Metabolism	Carbohydrate metabolism	Butanoate metabolism	1	79	0.1250069	0.7022704	ko00650	ENSMUST00000233792	K00626
Organismal Systems	Excretory system	Proximal tubule bicarbonate reclamation	1	81	0.1279644	0.7022704	ko04964	TCONS_00020468	K01540
Genetic Information Processing	Folding, sorting and degradation	Protein export	1	82	0.1294395	0.7022704	ko03060	TCONS_00120407	K13431
Metabolism	Metabolism of terpenoids and polyketides	Terpenoid backbone biosynthesis	1	105	0.1627008	0.7022704	ko00900	ENSMUST00000233792	K00626
Organismal Systems	Digestive system	Fat digestion and absorption	1	109	0.1683571	0.7022704	ko04975	ENSMUST00000233792	K00626
Metabolism	Carbohydrate metabolism	Citrate cycle (TCA cycle)	1	114	0.1753748	0.7022704	ko00020	TCONS_00071161	K13997
Metabolism	Amino acid metabolism	Tryptophan metabolism	1	132	0.2001625	0.7022704	ko00380	ENSMUST00000233792	K00626
Cellular Processes	Transport and catabolism	Lysosome	2	492	0.2013134	0.7022704	ko04142	TCONS_00012746;ENSMUST00000147567	K12396+K01125
Organismal Systems	Immune system	Natural killer cell mediated cytotoxicity	2	495	0.2031596	0.7022704	ko04650	TCONS_00045690;TCONS_00053415	K05133+K06751
Organismal Systems	Development	Osteoclast differentiation	2	517	0.2167582	0.7022704	ko04380	TCONS_00011075;TCONS_00045690	K04404+K05133
Environmental Information Processing	Signal transduction	HIF-1 signaling pathway	2	522	0.2198618	0.7022704	ko04066	TCONS_00045690;TCONS_00081884	K05133+K04372
Organismal Systems	Circulatory system	Vascular smooth muscle contraction	2	560	0.2435673	0.7022704	ko04270	TCONS_00035688;ENSMUST00000115027	K04135+K12327
Environmental Information Processing	Signal transduction	Hedgehog signaling pathway	1	174	0.2552	0.7022704	ko04340	TCONS_00043431	K01357
Cellular Processes	Transport and catabolism	Phagosome	2	579	0.2554744	0.7022704	ko04145	TCONS_00053415;ENSMUST00000140466	K06751+K10414
Organismal Systems	Excretory system	Vasopressin-regulated water reabsorption	1	176	0.2577262	0.7022704	ko04962	ENSMUST00000140466	K10414
Metabolism	Amino acid metabolism	Valine, leucine and isoleucine degradation	1	177	0.2589862	0.7022704	ko00280	ENSMUST00000233792	K00626
Metabolism	Lipid metabolism	Fatty acid degradation	1	181	0.2640053	0.7022704	ko00071	ENSMUST00000233792	K00626
Metabolism	Xenobiotics biodegradation and metabolism	Metabolism of xenobiotics by cytochrome P450	1	186	0.2702324	0.7022704	ko00980	ENSMUST00000178808	K00799
Organismal Systems	Digestive system	Carbohydrate digestion and absorption	1	186	0.2702324	0.7022704	ko04973	TCONS_00020468	K01540
Metabolism	Xenobiotics biodegradation and metabolism	Drug metabolism - cytochrome P450	1	188	0.2727088	0.7022704	ko00982	ENSMUST00000178808	K00799
Organismal Systems	Digestive system	Mineral absorption	1	188	0.2727088	0.7022704	ko04978	TCONS_00020468	K01540
Organismal Systems	Excretory system	Aldosterone-regulated sodium reabsorption	1	189	0.2739439	0.7022704	ko04960	TCONS_00020468	K01540
Genetic Information Processing	Translation	RNA transport	2	647	0.2981492	0.7022704	ko03013	TCONS_00020680;TCONS_00079854	K14318+K14292
Metabolism	Global and Overview	Fatty acid metabolism	1	210	0.2994123	0.7022704	ko01212	ENSMUST00000233792	K00626
Genetic Information Processing	Folding, sorting and degradation	Protein processing in endoplasmic reticulum	2	653	0.3019072	0.7022704	ko04141	TCONS_00004240;TCONS_00012964	K11718+K13999
Metabolism	Metabolism of other amino acids	Glutathione metabolism	1	215	0.3053462	0.7022704	ko00480	ENSMUST00000178808	K00799
Human Diseases	Cancers	Chemical carcinogenesis	1	215	0.3053462	0.7022704	ko05204	ENSMUST00000178808	K00799
Human Diseases	Cancers	Non-small cell lung cancer	1	221	0.3124019	0.7022704	ko05223	ENSMUST00000112442	K08015
Organismal Systems	Immune system	Complement and coagulation cascades	1	225	0.3170668	0.7022704	ko04610	TCONS_00031455	K03917
Organismal Systems	Immune system	NOD-like receptor signaling pathway	1	236	0.3297361	0.7022704	ko04621	TCONS_00011075	K04404
Organismal Systems	Excretory system	Endocrine and other factor-regulated calcium reabsorption	1	237	0.3308763	0.7022704	ko04961	TCONS_00020468	K01540
Organismal Systems	Immune system	RIG-I-like receptor signaling pathway	1	244	0.3388054	0.7022704	ko04622	ENSMUST00000133580	K12651
Human Diseases	Cancers	Transcriptional misregulation in cancers	2	714	0.3399044	0.7022704	ko05202	ENSMUST00000114397;ENSMUST00000142080	K11424+K11424
Organismal Systems	Sensory system	Taste transduction	1	245	0.3399305	0.7022704	ko04742	ENSMUST00000100067	K04834
Environmental Information Processing	Signaling molecules and interaction	Cytokine-cytokine receptor interaction	2	717	0.3417602	0.7022704	ko04060	TCONS_00021904;TCONS_00045690	K04182+K05133
Organismal Systems	Endocrine system	Thyroid hormone synthesis	1	247	0.3421753	0.7022704	ko04918	TCONS_00020468	K01540
Metabolism	Carbohydrate metabolism	Glycolysis / Gluconeogenesis	1	262	0.3587746	0.7022704	ko00010	TCONS_00071161	K13997
Organismal Systems	Circulatory system	Adrenergic signaling in cardiomyocytes	2	765	0.3712343	0.7022704	ko04261	TCONS_00020468;TCONS_00035688	K01540+K04135
Environmental Information Processing	Signal transduction	cGMP - PKG signaling pathway	2	766	0.3718435	0.7022704	ko04022	TCONS_00020468;TCONS_00035688	K01540+K04135
Environmental Information Processing	Signal transduction	TGF-beta signaling pathway	1	275	0.3728287	0.7022704	ko04350	TCONS_00069744	K13568
Environmental Information Processing	Signaling molecules and interaction	ECM-receptor interaction	1	288	0.3865813	0.7022704	ko04512	TCONS_00021619	K06482
Human Diseases	Infectious diseases	Salmonella infection	1	291	0.3897128	0.7022704	ko05132	ENSMUST00000140466	K10414
Metabolism	Global and Overview	Biosynthesis of antibiotics	2	800	0.3924205	0.7022704	ko01130	TCONS_00115609;ENSMUST00000233792	K01858+K00626
Cellular Processes	Cell growth and death	p53 signaling pathway	1	295	0.3938639	0.7022704	ko04115	TCONS_00002892	K10143
Organismal Systems	Digestive system	Bile secretion	1	299	0.3979873	0.7022704	ko04976	TCONS_00020468	K01540
Organismal Systems	Digestive system	Gastric acid secretion	1	309	0.4081762	0.7022704	ko04971	TCONS_00020468	K01540
Organismal Systems	Aging	Longevity regulating pathway - worm	1	312	0.4111999	0.7022704	ko04212	ENSMUST00000178808	K00799
Organismal Systems	Immune system	Hematopoietic cell lineage	1	317	0.4162057	0.7022704	ko04640	TCONS_00021619	K06482
Organismal Systems	Circulatory system	Cardiac muscle contraction	1	323	0.4221578	0.7022704	ko04260	TCONS_00020468	K01540
Genetic Information Processing	Folding, sorting and degradation	RNA degradation	1	329	0.4280505	0.7022704	ko03018	TCONS_00019604	K12603
Organismal Systems	Immune system	Antigen processing and presentation	1	338	0.4367795	0.7055669	ko04612	TCONS_00053415	K06751
Organismal Systems	Digestive system	Pancreatic secretion	1	366	0.4631112	0.7198531	ko04972	TCONS_00020468	K01540
Organismal Systems	Endocrine system	Melanogenesis	1	394	0.4882373	0.7198531	ko04916	TCONS_00043431	K01357
Human Diseases	Endocrine and metabolic diseases	Insulin resistance	1	394	0.4882373	0.7198531	ko04931	ENSMUST00000070481	K07189
Organismal Systems	Immune system	Toll-like receptor signaling pathway	1	399	0.4926014	0.7198531	ko04620	TCONS_00011075	K04404
Metabolism	Global and Overview	Carbon metabolism	1	410	0.5020748	0.7198531	ko01200	ENSMUST00000233792	K00626
Organismal Systems	Endocrine system	Insulin secretion	1	410	0.5020748	0.7198531	ko04911	TCONS_00020468	K01540
Environmental Information Processing	Signal transduction	NF-kappa B signaling pathway	1	412	0.5037785	0.7198531	ko04064	TCONS_00011075	K04404
Human Diseases	Cancers	Prostate cancer	1	435	0.5229661	0.7198531	ko05215	ENSMUST00000178808	K00799
Organismal Systems	Aging	Longevity regulating pathway - mammal	1	440	0.5270403	0.7198531	ko04211	TCONS_00094729	K07359
Metabolism	Lipid metabolism	Glycerophospholipid metabolism	1	450	0.5350868	0.7198531	ko00564	ENSMUST00000131116	K13511
Environmental Information Processing	Signal transduction	TNF signaling pathway	1	455	0.5390596	0.7198531	ko04668	TCONS_00011075	K04404
Environmental Information Processing	Signal transduction	Phosphatidylinositol signaling system	1	458	0.5414274	0.7198531	ko04070	TCONS_00115965	K01109
Organismal Systems	Immune system	Leukocyte transendothelial migration	1	465	0.5469059	0.7198531	ko04670	ENSMUST00000112442	K08015
Organismal Systems	Endocrine system	Glucagon signaling pathway	1	466	0.5476834	0.7198531	ko04922	TCONS_00090343	K01946
Genetic Information Processing	Translation	Ribosome	1	467	0.5484595	0.7198531	ko03010	TCONS_00051627	K02881
Cellular Processes	Cell growth and death	Cell cycle	1	488	0.56446	0.7317074	ko04110	TCONS_00127883	K06671
Environmental Information Processing	Signal transduction	MAPK signaling pathway	2	1184	0.5993598	0.7575730	ko04010	TCONS_00011075;TCONS_00081884	K04404+K04372
Cellular Processes	Transport and catabolism	Endocytosis	2	1202	0.6077136	0.7575730	ko04144	TCONS_00053415;ENSMUST00000178202	K06751+K12471
Environmental Information Processing	Signal transduction	FoxO signaling pathway	1	551	0.6092057	0.7575730	ko04068	TCONS_00024214	K09385
Organismal Systems	Endocrine system	Thyroid hormone signaling pathway	1	567	0.6198336	0.7575730	ko04919	TCONS_00020468	K01540
Environmental Information Processing	Signal transduction	Jak-STAT signaling pathway	1	568	0.6204884	0.7575730	ko04630	TCONS_00045690	K05133
Cellular Processes	Cellular commiunity	Tight junction	1	597	0.6390042	0.7640503	ko04530	TCONS_00129766	K06103
Environmental Information Processing	Signal transduction	Wnt signaling pathway	1	602	0.6421059	0.7640503	ko04310	TCONS_00043431	K01357
Metabolism	Global and Overview	Microbial metabolism in diverse environments	1	611	0.6476236	0.7640503	ko01120	ENSMUST00000233792	K00626
Environmental Information Processing	Signaling molecules and interaction	Cell adhesion molecules (CAMs)	1	636	0.6625174	0.7729370	ko04514	TCONS_00053415	K06751
Environmental Information Processing	Signal transduction	Hippo signaling pathway	1	663	0.6779111	0.7807315	ko04390	TCONS_00043431	K01357
Genetic Information Processing	Folding, sorting and degradation	Ubiquitin mediated proteolysis	1	686	0.6904808	0.7807315	ko04120	TCONS_00002892	K10143
Organismal Systems	Immune system	Chemokine signaling pathway	1	702	0.6989406	0.7807315	ko04062	TCONS_00021904	K04182
Organismal Systems	Endocrine system	Oxytocin signaling pathway	1	702	0.6989406	0.7807315	ko04921	TCONS_00094729	K07359
Metabolism	Global and Overview	Biosynthesis of secondary metabolites	2	1442	0.7069922	0.7814124	ko01110	TCONS_00090343;ENSMUST00000233792	K01946+K00626
Human Diseases	Cancers	Pathways in cancer	2	1481	0.7210519	0.7886505	ko05200	ENSMUST00000112442;ENSMUST00000178808	K08015+K00799
Environmental Information Processing	Signal transduction	Calcium signaling pathway	1	768	0.7315091	0.7918397	ko04020	TCONS_00035688	K04135
Environmental Information Processing	Signaling molecules and interaction	Neuroactive ligand-receptor interaction	1	830	0.7589498	0.8131605	ko04080	TCONS_00035688	K04135
Cellular Processes	Cellular commiunity	Focal adhesion	1	866	0.7736033	0.8147573	ko04510	TCONS_00021619	K06482
Environmental Information Processing	Signal transduction	cAMP signaling pathway	1	872	0.7759593	0.8147573	ko04024	TCONS_00020468	K01540
Cellular Processes	Cell motility	Regulation of actin cytoskeleton	1	943	0.8020812	0.8338468	ko04810	TCONS_00021619	K06482
Environmental Information Processing	Signal transduction	Ras signaling pathway	1	1031	0.8303498	0.8479837	ko04014	ENSMUST00000112442	K08015
Environmental Information Processing	Signal transduction	Rap1 signaling pathway	1	1036	0.8318316	0.8479837	ko04015	ENSMUST00000112442	K08015
Environmental Information Processing	Signal transduction	PI3K-Akt signaling pathway	1	1319	0.8979249	0.9065588	ko04151	TCONS_00021619	K06482
Metabolism	Global and Overview	Metabolic pathways	5	4646	0.9117753	0.9117753	ko01100	TCONS_00071161;TCONS_00090343;TCONS_00115609;TCONS_00115965;ENSMUST00000233792	K13997+K01946+K01858+K01109+K00626
