# Supplementary material for: Comprehensive analysis of circRNA expression profiles and circRNA‐associated competing endogenous RNA networks in the development of mouse thymus
Source: J Cell Mol Med. 2020 Apr 19;24(11):6340–9. doi: 10.1111/jcmm.15276 (PMC7294154; doi:10.1111/jcmm.15276)
Supplement: Supplementary file 13 — Table S12 [file JCMM-24-6340-s013.xls]

KEGG_A_class	KEGG_B_class	Pathway	mRNA (164)	All (27275)	Pvalue	Qvalue	Pathway ID	Genes	K_IDs
Environmental Information Processing	Signaling molecules and interaction	Cytokine-cytokine receptor interaction	11	717	0.004192755	0.5818577	ko04060	TCONS_00038997;TCONS_00041342;TCONS_00093422;ENSMUST00000113779;ENSMUST00000074408;ENSMUST00000019064;ENSMUST00000095114;ENSMUST00000206103;ENSMUST00000168162;ENSMUST00000000342;ENSMUST00000098128	K05058+K05072+K05098+K05480+K05140+K10035+K16062+K05075+K04363+K16597+K16062
Environmental Information Processing	Signal transduction	FoxO signaling pathway	9	551	0.006298613	0.5818577	ko04068	TCONS_00015768;TCONS_00020570;TCONS_00041342;TCONS_00043444;TCONS_00127662;ENSMUST00000105263;ENSMUST00000233984;ENSMUST00000115409;ENSMUST00000226519	K02649+K07191+K05072+K07200+K08845+K06643+K04441+K06276+K01596
Environmental Information Processing	Signal transduction	AMPK signaling pathway	9	581	0.008757996	0.5818577	ko04152	TCONS_00015768;TCONS_00020570;TCONS_00035686;TCONS_00043444;ENSMUST00000115409;ENSMUST00000226519;ENSMUST00000041331;ENSMUST00000054301;ENSMUST00000203528	K02649+K07191+K04135+K07200+K06276+K01596+K00507+K07188+K09047
Organismal Systems	Immune system	Chemokine signaling pathway	10	702	0.01020803	0.5818577	ko04062	TCONS_00015768;ENSMUST00000189688;ENSMUST00000191485;ENSMUST00000019064;ENSMUST00000105616;ENSMUST00000021734;ENSMUST00000095114;ENSMUST00000041377;ENSMUST00000000342;ENSMUST00000098128	K02649+K08893+K06279+K10035+K04536+K04541+K16062+K05854+K16597+K16062
Metabolism	Carbohydrate metabolism	Pyruvate metabolism	4	162	0.01673987	0.7167902	ko00620	TCONS_00020143;ENSMUST00000034989;ENSMUST00000226519;ENSMUST00000209984	K00128+K00029+K01596+K00016
Metabolism	Lipid metabolism	Ether lipid metabolism	4	177	0.02234902	0.7167902	ko00565	TCONS_00050386;TCONS_00109631;ENSMUST00000030528;ENSMUST00000105806	K01062+K16860+K01047+K01047
Organismal Systems	Endocrine system	Insulin signaling pathway	9	698	0.02567827	0.7167902	ko04910	TCONS_00015768;TCONS_00020570;TCONS_00043444;TCONS_00127662;ENSMUST00000191485;ENSMUST00000115409;ENSMUST00000226519;ENSMUST00000054301;ENSMUST00000224885	K02649+K07191+K07200+K08845+K06279+K06276+K01596+K07188+K07196
Environmental Information Processing	Membrane transport	ABC transporters	4	185	0.02575678	0.7167902	ko02010	TCONS_00022684;TCONS_00043183;TCONS_00094884;ENSMUST00000079594	K05651+K05676+K05656+K05643
Environmental Information Processing	Signal transduction	PI3K-Akt signaling pathway	14	1319	0.02829435	0.7167902	ko04151	TCONS_00015768;TCONS_00041342;TCONS_00083239;TCONS_00093422;ENSMUST00000115028;ENSMUST00000105263;ENSMUST00000105616;ENSMUST00000115409;ENSMUST00000021734;ENSMUST00000001548;ENSMUST00000226519;ENSMUST00000040647;ENSMUST00000168162;ENSMUST00000203528	K02649+K05072+K05103+K05098+K06588+K06643+K04536+K06276+K04541+K06482+K01596+K18496+K04363+K09047
Environmental Information Processing	Signal transduction	Ras signaling pathway	11	1031	0.04747692	0.8297628	ko04014	TCONS_00015768;TCONS_00032892;TCONS_00083239;TCONS_00093422;ENSMUST00000191485;ENSMUST00000030528;ENSMUST00000105806;ENSMUST00000105616;ENSMUST00000021734;ENSMUST00000040647;ENSMUST00000168162	K02649+K12326+K05103+K05098+K06279+K01047+K01047+K04536+K04541+K18496+K04363
Metabolism	Carbohydrate metabolism	Ascorbate and aldarate metabolism	2	62	0.05373764	0.8297628	ko00053	TCONS_00020143;ENSMUST00000058237	K00128+K00699
Metabolism	Lipid metabolism	Glycerophospholipid metabolism	6	450	0.05510265	0.8297628	ko00564	TCONS_00109631;TCONS_00117562;ENSMUST00000030528;ENSMUST00000105806;ENSMUST00000120591;ENSMUST00000222989	K16860+K13506+K01047+K01047+K01613+K15728
Cellular Processes	Cell motility	Regulation of actin cytoskeleton	10	943	0.05915699	0.8297628	ko04810	TCONS_00015768;TCONS_00127662;ENSMUST00000115028;ENSMUST00000033053;ENSMUST00000106233;ENSMUST00000111025;ENSMUST00000001548;ENSMUST00000142017;ENSMUST00000040647;ENSMUST00000168162	K02649+K08845+K06588+K06462+K05627+K05746+K06482+K05749+K18496+K04363
Metabolism	Global and Overview	Microbial metabolism in diverse environments	7	611	0.07663099	0.8297628	ko01120	TCONS_00006866;TCONS_00020143;TCONS_00130362;ENSMUST00000045902;ENSMUST00000034989;ENSMUST00000226519;ENSMUST00000209984	K00485+K00128+K00030+K00485+K00029+K01596+K00016
Organismal Systems	Development	Dorso-ventral axis formation	2	77	0.07849709	0.8297628	ko04320	TCONS_00057983;TCONS_00111470	K02098+K02602
Cellular Processes	Cellular commiunity	Focal adhesion	9	866	0.07853287	0.8297628	ko04510	TCONS_00015768;TCONS_00093422;TCONS_00127865;TCONS_00130455;ENSMUST00000115028;ENSMUST00000191485;ENSMUST00000115409;ENSMUST00000001548;ENSMUST00000168162	K02649+K05098+K04725+K04437+K06588+K06279+K06276+K06482+K04363
Organismal Systems	Immune system	Natural killer cell mediated cytotoxicity	6	495	0.07910528	0.8297628	ko04650	TCONS_00015768;TCONS_00127662;ENSMUST00000167691;ENSMUST00000191485;ENSMUST00000172785;ENSMUST00000071951	K02649+K08845+K06543+K06279+K06751+K06751
Metabolism	Carbohydrate metabolism	Pentose and glucuronate interconversions	2	80	0.0838085	0.8297628	ko00040	TCONS_00020143;ENSMUST00000058237	K00128+K00699
Metabolism	Lipid metabolism	alpha-Linolenic acid metabolism	2	81	0.08560287	0.8297628	ko00592	ENSMUST00000030528;ENSMUST00000105806	K01047+K01047
Human Diseases	Cardiovascular diseases	Arrhythmogenic right ventricular cardiomyopathy (ARVC)	4	289	0.09728358	0.8297628	ko05412	ENSMUST00000115028;ENSMUST00000166905;ENSMUST00000163326;ENSMUST00000001548	K06588+K06265+K05853+K06482
Organismal Systems	Immune system	Fc epsilon RI signaling pathway	4	293	0.1010044	0.8297628	ko04664	TCONS_00015768;ENSMUST00000233984;ENSMUST00000115409;ENSMUST00000041377	K02649+K04441+K06276+K05854
Environmental Information Processing	Signal transduction	NF-kappa B signaling pathway	5	412	0.1036663	0.8297628	ko04064	TCONS_00059966;TCONS_00127865;ENSMUST00000095114;ENSMUST00000041377;ENSMUST00000098128	K04469+K04725+K16062+K05854+K16062
Metabolism	Xenobiotics biodegradation and metabolism	Drug metabolism - cytochrome P450	3	188	0.1046152	0.8297628	ko00982	TCONS_00006866;ENSMUST00000045902;ENSMUST00000058237	K00485+K00485+K00699
Organismal Systems	Excretory system	Aldosterone-regulated sodium reabsorption	3	189	0.1058578	0.8297628	ko04960	TCONS_00015768;ENSMUST00000033161;ENSMUST00000115409	K02649+K04825+K06276
Metabolism	Glycan biosynthesis and metabolism	N-Glycan biosynthesis	3	192	0.1096205	0.8297628	ko00510	TCONS_00004330;TCONS_00018290;ENSMUST00000105470	K00738+K09661+K01230
Organismal Systems	Endocrine system	PPAR signaling pathway	4	310	0.1175332	0.8297628	ko03320	ENSMUST00000115409;ENSMUST00000034989;ENSMUST00000226519;ENSMUST00000041331	K06276+K00029+K01596+K00507
Human Diseases	Cancers	Prostate cancer	5	435	0.122593	0.8297628	ko05215	ENSMUST00000052837;ENSMUST00000105263;ENSMUST00000115409;ENSMUST00000168162;ENSMUST00000203528	K08557+K06643+K06276+K04363+K09047
Organismal Systems	Endocrine system	Estrogen signaling pathway	5	441	0.1277802	0.8297628	ko04915	TCONS_00015768;TCONS_00041146;ENSMUST00000025338;ENSMUST00000191485;ENSMUST00000203528	K02649+K04684+K04615+K06279+K09047
Organismal Systems	Endocrine system	Thyroid hormone signaling pathway	6	567	0.1278843	0.8297628	ko04919	TCONS_00015768;TCONS_00021843;TCONS_00128593;ENSMUST00000105263;ENSMUST00000163326;ENSMUST00000115409	K02649+K15144+K15162+K06643+K05853+K06276
Environmental Information Processing	Signal transduction	Jak-STAT signaling pathway	6	568	0.1286472	0.8297628	ko04630	TCONS_00015768;TCONS_00038997;TCONS_00041342;TCONS_00128042;ENSMUST00000074408;ENSMUST00000206103	K02649+K05058+K05072+K14365+K05140+K05075
Cellular Processes	Transport and catabolism	Phagosome	6	579	0.1371841	0.8297628	ko04145	TCONS_00054149;TCONS_00093154;ENSMUST00000084086;ENSMUST00000115028;ENSMUST00000172785;ENSMUST00000071951	K03990+K10169+K06563+K06588+K06751+K06751
Metabolism	Lipid metabolism	Linoleic acid metabolism	2	109	0.1398633	0.8297628	ko00591	ENSMUST00000030528;ENSMUST00000105806	K01047+K01047
Organismal Systems	Digestive system	Fat digestion and absorption	2	109	0.1398633	0.8297628	ko04975	ENSMUST00000030528;ENSMUST00000105806	K01047+K01047
Cellular Processes	Cellular commiunity	Signaling pathways regulating pluripotency of stem cells	6	590	0.145982	0.8297628	ko04550	TCONS_00015768;TCONS_00038997;TCONS_00090106;ENSMUST00000168552;ENSMUST00000233984;ENSMUST00000109876	K02649+K05058+K11488+K02353+K04441+K16790
Metabolism	Carbohydrate metabolism	Citrate cycle (TCA cycle)	2	114	0.1502051	0.8297628	ko00020	TCONS_00130362;ENSMUST00000226519	K00030+K01596
Organismal Systems	Immune system	Complement and coagulation cascades	3	225	0.1541286	0.8297628	ko04610	TCONS_00054149;TCONS_00070393;ENSMUST00000162443	K03990+K04001+K01331
Metabolism	Global and Overview	Biosynthesis of secondary metabolites	12	1442	0.1598724	0.8297628	ko01110	TCONS_00020143;TCONS_00050386;TCONS_00109631;TCONS_00117562;TCONS_00130362;ENSMUST00000030528;ENSMUST00000105806;ENSMUST00000120591;ENSMUST00000226519;ENSMUST00000209984;ENSMUST00000222989;ENSMUST00000058237	K00128+K01062+K16860+K13506+K00030+K01047+K01047+K01613+K01596+K00016+K15728+K00699
Metabolism	Lipid metabolism	Arachidonic acid metabolism	3	230	0.1613129	0.8297628	ko00590	ENSMUST00000082430;ENSMUST00000030528;ENSMUST00000105806	K00432+K01047+K01047
Metabolism	Carbohydrate metabolism	Propanoate metabolism	2	120	0.1628083	0.8297628	ko00640	ENSMUST00000165067;ENSMUST00000209984	K01908+K00016
Organismal Systems	Environmental adaptation	Circadian rhythm	2	122	0.1670512	0.8297628	ko04710	TCONS_00005519;TCONS_00043444	K02633+K07200
Human Diseases	Cardiovascular diseases	Hypertrophic cardiomyopathy (HCM)	4	363	0.1756797	0.8297628	ko05410	ENSMUST00000115028;ENSMUST00000166905;ENSMUST00000163326;ENSMUST00000001548	K06588+K06265+K05853+K06482
Metabolism	Lipid metabolism	Glycerolipid metabolism	3	242	0.1789526	0.8297628	ko00561	TCONS_00020143;TCONS_00117562;ENSMUST00000222989	K00128+K13506+K15728
Metabolism	Metabolism of cofactors and vitamins	Nicotinate and nicotinamide metabolism	2	130	0.1842035	0.8297628	ko00760	ENSMUST00000020886;ENSMUST00000069902	K03462+K00323
Human Diseases	Immune diseases	Allograft rejection	2	130	0.1842035	0.8297628	ko05330	ENSMUST00000172785;ENSMUST00000071951	K06751+K06751
Environmental Information Processing	Signaling molecules and interaction	Cell adhesion molecules (CAMs)	6	636	0.1854023	0.8297628	ko04514	TCONS_00072044;TCONS_00120793;ENSMUST00000070478;ENSMUST00000074015;ENSMUST00000172785;ENSMUST00000071951	K06548+K06081+K16337+K06775+K06751+K06751
Organismal Systems	Endocrine system	Thyroid hormone synthesis	3	247	0.1864543	0.8297628	ko04918	TCONS_00114994;ENSMUST00000082430;ENSMUST00000203528	K00383+K00432+K09047
Cellular Processes	Transport and catabolism	Endocytosis	10	1202	0.1883427	0.8297628	ko04144	TCONS_00093422;TCONS_00121677;ENSMUST00000106929;ENSMUST00000105263;ENSMUST00000118828;ENSMUST00000163746;ENSMUST00000172785;ENSMUST00000071951;ENSMUST00000168162;ENSMUST00000126690	K05098+K19367+K09526+K06643+K12485+K19475+K06751+K06751+K04363+K10054
Environmental Information Processing	Signal transduction	Sphingolipid signaling pathway	5	505	0.1888537	0.8297628	ko04071	TCONS_00015768;TCONS_00114284;ENSMUST00000233984;ENSMUST00000236504;ENSMUST00000115409	K02649+K04710+K04441+K12349+K06276
Human Diseases	Cancers	Melanoma	3	249	0.1894781	0.8297628	ko05218	ENSMUST00000105263;ENSMUST00000040647;ENSMUST00000168162	K06643+K18496+K04363
Human Diseases	Cardiovascular diseases	Dilated cardiomyopathy (DCM)	4	384	0.2010278	0.8297628	ko05414	ENSMUST00000115028;ENSMUST00000166905;ENSMUST00000163326;ENSMUST00000001548	K06588+K06265+K05853+K06482
Human Diseases	Cancers	Glioma	3	259	0.2047798	0.8297628	ko05214	ENSMUST00000191485;ENSMUST00000105263;ENSMUST00000168162	K06279+K06643+K04363
Human Diseases	Immune diseases	Graft-versus-host disease	2	141	0.208168	0.8297628	ko05332	ENSMUST00000172785;ENSMUST00000071951	K06751+K06751
Metabolism	Carbohydrate metabolism	Glycolysis / Gluconeogenesis	3	262	0.2094258	0.8297628	ko00010	TCONS_00020143;ENSMUST00000226519;ENSMUST00000209984	K00128+K01596+K00016
Human Diseases	Cardiovascular diseases	Viral myocarditis	3	262	0.2094258	0.8297628	ko05416	ENSMUST00000166905;ENSMUST00000172785;ENSMUST00000071951	K06265+K06751+K06751
Metabolism	Energy metabolism	Nitrogen metabolism	1	39	0.2097238	0.8297628	ko00910	ENSMUST00000029076	K01672
Organismal Systems	Endocrine system	Progesterone-mediated oocyte maturation	4	400	0.2210354	0.8297628	ko04914	TCONS_00015768;TCONS_00111470;TCONS_00127662;ENSMUST00000233984	K02649+K02602+K08845+K04441
Human Diseases	Endocrine and metabolic diseases	Type I diabetes mellitus	2	148	0.2235841	0.8297628	ko04940	ENSMUST00000172785;ENSMUST00000071951	K06751+K06751
Environmental Information Processing	Signal transduction	VEGF signaling pathway	3	272	0.2250759	0.8297628	ko04370	TCONS_00015768;TCONS_00093422;ENSMUST00000233984	K02649+K05098+K04441
Genetic Information Processing	Replication and repair	Non-homologous end-joining	1	43	0.228588	0.8297628	ko03450	ENSMUST00000156291	K04799
Genetic Information Processing	Folding, sorting and degradation	Ubiquitin mediated proteolysis	6	686	0.232412	0.8297628	ko04120	TCONS_00005328;TCONS_00127865;ENSMUST00000105581;ENSMUST00000105263;ENSMUST00000107678;ENSMUST00000126690	K10590+K04725+K04554+K06643+K10260+K10054
Human Diseases	Infectious diseases	Staphylococcus aureus infection	2	155	0.2390859	0.8297628	ko05150	ENSMUST00000162443;ENSMUST00000103131	K01331+K07604
Human Diseases	Immune diseases	Autoimmune thyroid disease	2	155	0.2390859	0.8297628	ko05320	ENSMUST00000172785;ENSMUST00000071951	K06751+K06751
Human Diseases	Immune diseases	Inflammatiory bowel disease (IBD)	2	157	0.243526	0.8297628	ko05321	ENSMUST00000109634;ENSMUST00000206103	K10165+K05075
Environmental Information Processing	Signaling molecules and interaction	ECM-receptor interaction	3	288	0.2505591	0.8297628	ko04512	ENSMUST00000115028;ENSMUST00000166905;ENSMUST00000001548	K06588+K06265+K06482
Human Diseases	Immune diseases	Asthma	1	49	0.2560484	0.8297628	ko05310	ENSMUST00000000342	K16597
Cellular Processes	Cell growth and death	p53 signaling pathway	3	295	0.2618447	0.8297628	ko04115	ENSMUST00000026737;ENSMUST00000086701;ENSMUST00000105263	K10135+K10139+K06643
Metabolism	Lipid metabolism	Sphingolipid metabolism	2	167	0.2657655	0.8297628	ko00600	TCONS_00114284;ENSMUST00000236504	K04710+K12349
Metabolism	Glycan biosynthesis and metabolism	Glycosphingolipid biosynthesis - ganglio series	1	52	0.269412	0.8297628	ko00604	TCONS_00010712	K00725
Human Diseases	Infectious diseases	Tuberculosis	5	586	0.2777213	0.8297628	ko05152	ENSMUST00000084086;ENSMUST00000033053;ENSMUST00000097563;ENSMUST00000233984;ENSMUST00000109634	K06563+K06462+K06505+K04441+K10165
Environmental Information Processing	Signal transduction	Rap1 signaling pathway	8	1036	0.2856288	0.8297628	ko04015	TCONS_00015768;TCONS_00026502;TCONS_00060675;TCONS_00083239;TCONS_00093422;ENSMUST00000233984;ENSMUST00000040647;ENSMUST00000168162	K02649+K06070+K08013+K05103+K05098+K04441+K18496+K04363
Organismal Systems	Excretory system	Vasopressin-regulated water reabsorption	2	176	0.2857862	0.8297628	ko04962	ENSMUST00000111892;ENSMUST00000203528	K12462+K09047
Metabolism	Amino acid metabolism	Valine, leucine and isoleucine degradation	2	177	0.2880084	0.8297628	ko00280	TCONS_00020143;TCONS_00124121	K00128+K11538
Human Diseases	Infectious diseases	Epstein-Barr virus infection	6	743	0.2899703	0.8297628	ko05169	ENSMUST00000112231;ENSMUST00000105263;ENSMUST00000233984;ENSMUST00000172785;ENSMUST00000071951;ENSMUST00000041377	K01510+K06643+K04441+K06751+K06751+K05854
Environmental Information Processing	Signal transduction	TNF signaling pathway	4	455	0.2931349	0.8297628	ko04668	TCONS_00015768;ENSMUST00000233984;ENSMUST00000109634;ENSMUST00000203528	K02649+K04441+K10165+K09047
Metabolism	Glycan biosynthesis and metabolism	Glycosaminoglycan biosynthesis - chondroitin sulfate / dermatan sulfate	1	59	0.299673	0.8297628	ko00532	ENSMUST00000068690	K01020
Organismal Systems	Nervous system	Neurotrophin signaling pathway	5	607	0.3021179	0.8297628	ko04722	TCONS_00015768;ENSMUST00000111892;ENSMUST00000191485;ENSMUST00000233984;ENSMUST00000115409	K02649+K12462+K06279+K04441+K06276
Human Diseases	Cancers	MicroRNAs in cancer	5	608	0.3032887	0.8297628	ko05206	ENSMUST00000086701;ENSMUST00000191485;ENSMUST00000105263;ENSMUST00000115306;ENSMUST00000168162	K10139+K06279+K06643+K10149+K04363
Organismal Systems	Nervous system	Dopaminergic synapse	5	610	0.3056325	0.8297628	ko04728	TCONS_00069930;ENSMUST00000233984;ENSMUST00000105616;ENSMUST00000021734;ENSMUST00000203528	K04833+K04441+K04536+K04541+K09047
Human Diseases	Neurodegenerative diseases	Amyotrophic lateral sclerosis (ALS)	2	185	0.3057538	0.8297628	ko05014	ENSMUST00000082430;ENSMUST00000233984	K00432+K04441
Organismal Systems	Digestive system	Salivary secretion	3	322	0.3058732	0.8297628	ko04970	TCONS_00035686;TCONS_00072301;ENSMUST00000092163	K04135+K13899+K13915
Human Diseases	Cancers	Central carbon metabolism in cancer	3	322	0.3058732	0.8297628	ko05230	ENSMUST00000026559;ENSMUST00000209984;ENSMUST00000168162	K11413+K00016+K04363
Organismal Systems	Endocrine system	Adipocytokine signaling pathway	3	323	0.3075135	0.8297628	ko04920	TCONS_00020570;TCONS_00043444;ENSMUST00000226519	K07191+K07200+K01596
Metabolism	Xenobiotics biodegradation and metabolism	Metabolism of xenobiotics by cytochrome P450	2	186	0.3079669	0.8297628	ko00980	ENSMUST00000036928;ENSMUST00000058237	K01253+K00699
Organismal Systems	Endocrine system	Glucagon signaling pathway	4	466	0.3079695	0.8297628	ko04922	TCONS_00043444;ENSMUST00000226519;ENSMUST00000209984;ENSMUST00000203528	K07200+K01596+K00016+K09047
Metabolism	Amino acid metabolism	Arginine and proline metabolism	2	187	0.3101787	0.8297628	ko00330	TCONS_00020143;ENSMUST00000093107	K00128+K00472
Organismal Systems	Circulatory system	Adrenergic signaling in cardiomyocytes	6	765	0.3129807	0.8297628	ko04261	TCONS_00015768;TCONS_00035686;TCONS_00122670;ENSMUST00000233984;ENSMUST00000163326;ENSMUST00000203528	K02649+K04135+K04859+K04441+K05853+K09047
Human Diseases	Substance dependence	Cocaine addiction	2	190	0.3168053	0.8302484	ko05030	ENSMUST00000145884;ENSMUST00000203528	K15839+K09047
Organismal Systems	Immune system	Platelet activation	4	478	0.3242401	0.8372071	ko04611	TCONS_00015768;ENSMUST00000050360;ENSMUST00000233984;ENSMUST00000041377	K02649+K04298+K04441+K05854
Metabolism	Glycan biosynthesis and metabolism	Glycosaminoglycan degradation	1	66	0.328688	0.8372071	ko00531	TCONS_00130286	K01136
Organismal Systems	Immune system	Antigen processing and presentation	3	338	0.3321425	0.8372071	ko04612	ENSMUST00000097563;ENSMUST00000172785;ENSMUST00000071951	K06505+K06751+K06751
Organismal Systems	Nervous system	Serotonergic synapse	4	497	0.3501128	0.8372071	ko04726	TCONS_00016413;TCONS_00127662;ENSMUST00000105616;ENSMUST00000021734	K05037+K08845+K04536+K04541
Organismal Systems	Endocrine system	Prolactin signaling pathway	3	351	0.3534737	0.8372071	ko04917	TCONS_00015768;ENSMUST00000191485;ENSMUST00000233984	K02649+K06279+K04441
Organismal Systems	Nervous system	Cholinergic synapse	4	501	0.3555675	0.8372071	ko04725	TCONS_00015768;ENSMUST00000105616;ENSMUST00000021734;ENSMUST00000203528	K02649+K04536+K04541+K09047
Genetic Information Processing	Folding, sorting and degradation	Protein processing in endoplasmic reticulum	5	653	0.3565396	0.8372071	ko04141	TCONS_00041845;TCONS_00065646;ENSMUST00000105581;ENSMUST00000161318;ENSMUST00000105470	K11519+K16196+K04554+K09486+K01230
Organismal Systems	Nervous system	GABAergic synapse	3	356	0.3616605	0.8372071	ko04727	ENSMUST00000025338;ENSMUST00000105616;ENSMUST00000021734	K04615+K04536+K04541
Metabolism	Global and Overview	2-Oxocarboxylic acid metabolism	1	76	0.3680771	0.8372071	ko01210	TCONS_00130362	K00030
Metabolism	Metabolism of other amino acids	Glutathione metabolism	2	215	0.3713255	0.8372071	ko00480	TCONS_00114994;ENSMUST00000082430	K00383+K00432
Human Diseases	Cancers	Chemical carcinogenesis	2	215	0.3713255	0.8372071	ko05204	ENSMUST00000036928;ENSMUST00000058237	K01253+K00699
Organismal Systems	Digestive system	Pancreatic secretion	3	366	0.377986	0.8372071	ko04972	ENSMUST00000030528;ENSMUST00000105806;ENSMUST00000163326	K01047+K01047+K05853
Organismal Systems	Sensory system	Phototransduction	1	80	0.3831817	0.8372071	ko04744	ENSMUST00000105616	K04536
Organismal Systems	Excretory system	Proximal tubule bicarbonate reclamation	1	81	0.3869014	0.8372071	ko04964	ENSMUST00000226519	K01596
Human Diseases	Substance dependence	Alcoholism	4	525	0.3882649	0.8372071	ko05034	ENSMUST00000191485;ENSMUST00000105616;ENSMUST00000021734;ENSMUST00000203528	K06279+K04536+K04541+K09047
Organismal Systems	Endocrine system	Renin-angiotensin system	1	82	0.3905989	0.8372071	ko04614	ENSMUST00000029658	K11141
Metabolism	Amino acid metabolism	Histidine metabolism	1	83	0.3942741	0.8372071	ko00340	TCONS_00020143	K00128
Human Diseases	Infectious diseases	Pertussis	2	227	0.3969017	0.8372071	ko05133	ENSMUST00000233984;ENSMUST00000162443	K04441+K01331
Organismal Systems	Digestive system	Vitamin digestion and absorption	1	84	0.3979274	0.8372071	ko04977	ENSMUST00000109992	K14619
Human Diseases	Infectious diseases	Pathogenic Escherichia coli infection	2	232	0.4074194	0.8372071	ko05130	ENSMUST00000107510;ENSMUST00000103131	K12791+K07604
Human Diseases	Substance dependence	Morphine addiction	3	385	0.4087514	0.8372071	ko05032	ENSMUST00000025338;ENSMUST00000105616;ENSMUST00000021734	K04615+K04536+K04541
Organismal Systems	Immune system	NOD-like receptor signaling pathway	2	236	0.41577	0.8372071	ko04621	ENSMUST00000233984;ENSMUST00000109634	K04441+K10165
Organismal Systems	Endocrine system	Aldosterone synthesis and secretion	3	390	0.4167768	0.8372071	ko04925	TCONS_00026502;ENSMUST00000054301;ENSMUST00000203528	K06070+K07188+K09047
Organismal Systems	Nervous system	Long-term depression	2	237	0.4178486	0.8372071	ko04730	TCONS_00127662;ENSMUST00000041377	K08845+K05854
Human Diseases	Endocrine and metabolic diseases	Insulin resistance	3	394	0.4231723	0.8372071	ko04931	ENSMUST00000115409;ENSMUST00000226519;ENSMUST00000203528	K06276+K01596+K09047
Human Diseases	Infectious diseases	Epithelial cell signaling in Helicobacter pylori infection	2	240	0.424062	0.8372071	ko05120	ENSMUST00000233984;ENSMUST00000041377	K04441+K05854
Organismal Systems	Immune system	Toll-like receptor signaling pathway	3	399	0.4311336	0.8372071	ko04620	TCONS_00015768;TCONS_00093154;ENSMUST00000233984	K02649+K10169+K04441
Metabolism	Amino acid metabolism	Lysine degradation	2	245	0.4343415	0.8372071	ko00310	TCONS_00020143;TCONS_00043449	K00128+K09187
Organismal Systems	Sensory system	Taste transduction	2	245	0.4343415	0.8372071	ko04742	ENSMUST00000033161;ENSMUST00000025338	K04825+K04615
Organismal Systems	Circulatory system	Vascular smooth muscle contraction	4	560	0.4355202	0.8372071	ko04270	TCONS_00035686;TCONS_00127662;ENSMUST00000030528;ENSMUST00000105806	K04135+K08845+K01047+K01047
Organismal Systems	Endocrine system	Regulation of lipolysis in adipocyte	2	246	0.4363857	0.8372071	ko04923	TCONS_00015768;ENSMUST00000054301	K02649+K07188
Metabolism	Lipid metabolism	Biosynthesis of unsaturated fatty acids	1	96	0.4400949	0.8372071	ko01040	ENSMUST00000041331	K00507
Cellular Processes	Cellular commiunity	Adherens junction	3	405	0.4406353	0.8372071	ko04520	TCONS_00111051;TCONS_00120793;ENSMUST00000106233	K05701+K06081+K05627
Organismal Systems	Nervous system	Retrograde endocannabinoid signaling	3	416	0.4578962	0.8429532	ko04723	ENSMUST00000233984;ENSMUST00000105616;ENSMUST00000021734	K04441+K04536+K04541
Human Diseases	Cancers	Viral carcinogenesis	5	749	0.470186	0.8429532	ko05203	ENSMUST00000105263;ENSMUST00000172785;ENSMUST00000071951;ENSMUST00000041377;ENSMUST00000203528	K06643+K06751+K06751+K05854+K09047
Organismal Systems	Nervous system	Synaptic vesicle cycle	2	264	0.4724808	0.8429532	ko04721	TCONS_00080469;ENSMUST00000079978	K15293+K15293
Organismal Systems	Immune system	Fc gamma R-mediated phagocytosis	3	426	0.4733933	0.8429532	ko04666	TCONS_00015768;ENSMUST00000189688;ENSMUST00000041377	K02649+K08893+K05854
Organismal Systems	Aging	Longevity regulating pathway - multiple species	2	267	0.4783623	0.8429532	ko04213	TCONS_00015768;TCONS_00043444	K02649+K07200
Organismal Systems	Digestive system	Protein digestion and absorption	2	269	0.4822613	0.8429532	ko04974	TCONS_00037809;TCONS_00125847	K13781+K08132
Metabolism	Glycan biosynthesis and metabolism	Other types of O-glycan biosynthesis	1	112	0.4917859	0.8429532	ko00514	TCONS_00018290	K09661
Environmental Information Processing	Signal transduction	ErbB signaling pathway	3	439	0.4932363	0.8429532	ko04012	TCONS_00015768;TCONS_00127662;ENSMUST00000191485	K02649+K08845+K06279
Environmental Information Processing	Signal transduction	TGF-beta signaling pathway	2	275	0.4938506	0.8429532	ko04350	TCONS_00041146;ENSMUST00000109876	K04684+K16790
Organismal Systems	Aging	Longevity regulating pathway - mammal	3	440	0.4947477	0.8429532	ko04211	TCONS_00015768;TCONS_00043444;ENSMUST00000203528	K02649+K07200+K09047
Metabolism	Metabolism of other amino acids	beta-Alanine metabolism	1	119	0.5128818	0.8429532	ko00410	TCONS_00020143	K00128
Genetic Information Processing	Replication and repair	DNA replication	1	120	0.5158236	0.8429532	ko03030	ENSMUST00000156291	K04799
Human Diseases	Infectious diseases	Shigellosis	2	287	0.5165343	0.8429532	ko05131	ENSMUST00000233984;ENSMUST00000109634	K04441+K10165
Organismal Systems	Environmental adaptation	Circadian entrainment	3	456	0.5186214	0.8429532	ko04713	TCONS_00005519;ENSMUST00000105616;ENSMUST00000021734	K02633+K04536+K04541
Environmental Information Processing	Signal transduction	Phosphatidylinositol signaling system	3	458	0.5215634	0.8429532	ko04070	TCONS_00015768;TCONS_00048123;TCONS_00082286	K02649+K01099+K01099
Metabolism	Metabolism of cofactors and vitamins	Porphyrin and chlorophyll metabolism	1	122	0.5216544	0.8429532	ko00860	ENSMUST00000058237	K00699
Metabolism	Global and Overview	Biosynthesis of antibiotics	5	800	0.5282366	0.8429532	ko01130	TCONS_00020143;TCONS_00050386;TCONS_00130362;ENSMUST00000226519;ENSMUST00000209984	K00128+K01062+K00030+K01596+K00016
Organismal Systems	Immune system	Leukocyte transendothelial migration	3	465	0.5317839	0.8429532	ko04670	TCONS_00015768;TCONS_00060675;ENSMUST00000233984	K02649+K08013+K04441
Human Diseases	Cancers	Pathways in cancer	9	1481	0.5354908	0.8429532	ko05200	ENSMUST00000168552;ENSMUST00000052837;ENSMUST00000105263;ENSMUST00000105616;ENSMUST00000021734;ENSMUST00000001548;ENSMUST00000040647;ENSMUST00000168162;ENSMUST00000126690	K02353+K08557+K06643+K04536+K04541+K06482+K18496+K04363+K10054
Environmental Information Processing	Signal transduction	mTOR signaling pathway	2	299	0.5385399	0.8429532	ko04150	TCONS_00015768;ENSMUST00000115409	K02649+K06276
Organismal Systems	Digestive system	Bile secretion	2	299	0.5385399	0.8429532	ko04976	ENSMUST00000036928;ENSMUST00000058237	K01253+K00699
Human Diseases	Infectious diseases	Malaria	1	131	0.5470408	0.8429532	ko05144	ENSMUST00000167691	K06543
Metabolism	Amino acid metabolism	Tryptophan metabolism	1	132	0.5497775	0.8429532	ko00380	TCONS_00020143	K00128
Genetic Information Processing	Replication and repair	Base excision repair	1	132	0.5497775	0.8429532	ko03410	ENSMUST00000156291	K04799
Organismal Systems	Digestive system	Gastric acid secretion	2	309	0.556348	0.8429532	ko04971	TCONS_00007619;ENSMUST00000113854	K04913+K05008
Organismal Systems	Aging	Longevity regulating pathway - worm	2	312	0.5615953	0.8429532	ko04212	ENSMUST00000233984;ENSMUST00000041331	K04441+K00507
Human Diseases	Cancers	Chronic myeloid leukemia	2	312	0.5615953	0.8429532	ko05220	ENSMUST00000191485;ENSMUST00000105263	K06279+K06643
Environmental Information Processing	Signal transduction	Hippo signaling pathway	4	663	0.5668473	0.8429532	ko04390	TCONS_00106940;TCONS_00123655;ENSMUST00000168552;ENSMUST00000040647	K09448+K16687+K02353+K18496
Cellular Processes	Cellular commiunity	Gap junction	2	316	0.5685231	0.8429532	ko04540	TCONS_00111051;ENSMUST00000168162	K05701+K04363
Cellular Processes	Transport and catabolism	Lysosome	3	492	0.570038	0.8429532	ko04142	TCONS_00001147;TCONS_00094884;TCONS_00130286	K12347+K05656+K01136
Organismal Systems	Immune system	Hematopoietic cell lineage	2	317	0.5702427	0.8429532	ko04640	TCONS_00041342;ENSMUST00000001548	K05072+K06482
Organismal Systems	Immune system	T cell receptor signaling pathway	3	493	0.5714179	0.8429532	ko04660	TCONS_00015768;ENSMUST00000233984;ENSMUST00000115409	K02649+K04441+K06276
Environmental Information Processing	Signal transduction	MAPK signaling pathway	7	1184	0.5720251	0.8429532	ko04010	TCONS_00032892;TCONS_00059966;TCONS_00122670;TCONS_00130455;ENSMUST00000233984;ENSMUST00000040647;ENSMUST00000168162	K12326+K04469+K04859+K04437+K04441+K18496+K04363
Cellular Processes	Cell growth and death	Oocyte meiosis	3	499	0.57964	0.8429532	ko04114	TCONS_00111470;ENSMUST00000052837;ENSMUST00000233984	K02602+K08557+K04441
Organismal Systems	Circulatory system	Cardiac muscle contraction	2	323	0.5804571	0.8429532	ko04260	TCONS_00122670;ENSMUST00000163326	K04859+K05853
Metabolism	Xenobiotics biodegradation and metabolism	Drug metabolism - other enzymes	1	145	0.5838944	0.8429532	ko00983	ENSMUST00000058237	K00699
Human Diseases	Infectious diseases	Herpes simplex infection	4	679	0.5857507	0.8429532	ko05168	ENSMUST00000097563;ENSMUST00000172785;ENSMUST00000071951;ENSMUST00000126690	K06505+K06751+K06751+K10054
Genetic Information Processing	Folding, sorting and degradation	RNA degradation	2	329	0.5904936	0.8429532	ko03018	TCONS_00017068;TCONS_00082243	K14443+K13126
Human Diseases	Cancers	Bladder cancer	1	150	0.5963208	0.8429532	ko05219	ENSMUST00000105263	K06643
Organismal Systems	Immune system	B cell receptor signaling pathway	2	334	0.5987212	0.8429532	ko04662	TCONS_00015768;ENSMUST00000041377	K02649+K05854
Organismal Systems	Development	Osteoclast differentiation	3	517	0.603709	0.8429532	ko04380	TCONS_00015768;TCONS_00059966;ENSMUST00000233984	K02649+K04469+K04441
Environmental Information Processing	Signal transduction	cAMP signaling pathway	5	872	0.6050777	0.8429532	ko04024	TCONS_00015768;ENSMUST00000025338;ENSMUST00000163326;ENSMUST00000054301;ENSMUST00000203528	K02649+K04615+K05853+K07188+K09047
Human Diseases	Cancers	Basal cell carcinoma	1	155	0.6083784	0.8429532	ko05217	ENSMUST00000168552	K02353
Metabolism	Global and Overview	Metabolic pathways	27	4646	0.609541	0.8429532	ko01100	TCONS_00004330;TCONS_00010712;TCONS_00018290;TCONS_00020143;TCONS_00048123;TCONS_00050386;TCONS_00082286;TCONS_00109631;TCONS_00114284;TCONS_00117562;TCONS_00124121;TCONS_00130286;TCONS_00130362;ENSMUST00000020886;ENSMUST00000165067;ENSMUST00000030528;ENSMUST00000105806;ENSMUST00000093107;ENSMUST00000105470;ENSMUST00000120591;ENSMUST00000236504;ENSMUST00000034989;ENSMUST00000226519;ENSMUST0000006…	K00738+K00725+K09661+K00128+K01099+K01062+K01099+K16860+K04710+K13506+K11538+K01136+K00030+K03462+K01908+K01047+K01047+K00472+K01230+K01613+K12349+K00029+K01596+K00323+K00016+K15728+K00699
Cellular Processes	Cell growth and death	Apoptosis	2	341	0.6100319	0.8429532	ko04210	TCONS_00015768;TCONS_00127865	K02649+K04725
Metabolism	Carbohydrate metabolism	Inositol phosphate metabolism	2	347	0.6195337	0.8509258	ko00562	TCONS_00048123;TCONS_00082286	K01099+K01099
Environmental Information Processing	Signal transduction	Hedgehog signaling pathway	1	174	0.6510209	0.8703911	ko04340	ENSMUST00000065086	K06232
Metabolism	Carbohydrate metabolism	Starch and sucrose metabolism	1	176	0.6552319	0.8703911	ko00500	ENSMUST00000058237	K00699
Environmental Information Processing	Signal transduction	Notch signaling pathway	1	180	0.6635028	0.8703911	ko04330	ENSMUST00000168552	K02353
Metabolism	Lipid metabolism	Fatty acid degradation	1	181	0.6655396	0.8703911	ko00071	TCONS_00020143	K00128
Human Diseases	Cancers	Proteoglycans in cancer	4	753	0.6666913	0.8703911	ko05205	ENSMUST00000115028;ENSMUST00000105263;ENSMUST00000233984;ENSMUST00000115409	K06588+K06643+K04441+K06276
Human Diseases	Cancers	Choline metabolism in cancer	2	380	0.6686351	0.8703911	ko05231	ENSMUST00000115409;ENSMUST00000168162	K06276+K04363
Human Diseases	Infectious diseases	Toxoplasmosis	2	383	0.672837	0.8703911	ko05145	ENSMUST00000233984;ENSMUST00000115409	K04441+K06276
Organismal Systems	Digestive system	Carbohydrate digestion and absorption	1	186	0.6755409	0.8703911	ko04973	TCONS_00015768	K02649
Human Diseases	Infectious diseases	Leishmaniasis	1	186	0.6755409	0.8703911	ko05140	ENSMUST00000233984	K04441
Organismal Systems	Development	Axon guidance	3	578	0.6783615	0.8703911	ko04360	TCONS_00077960;TCONS_00083239;ENSMUST00000111055	K06521+K05103+K05113
Organismal Systems	Digestive system	Mineral absorption	1	188	0.6794578	0.8703911	ko04978	TCONS_00001147	K12347
Environmental Information Processing	Signal transduction	cGMP - PKG signaling pathway	4	766	0.6797499	0.8703911	ko04022	TCONS_00015768;TCONS_00035686;ENSMUST00000163326;ENSMUST00000203528	K02649+K04135+K05853+K09047
Genetic Information Processing	Transcription	Basal transcription factors	1	191	0.685245	0.8703911	ko03022	TCONS_00061029	K03131
Metabolism	Metabolism of cofactors and vitamins	Retinol metabolism	1	192	0.6871509	0.8703911	ko00830	ENSMUST00000058237	K00699
Metabolism	Lipid metabolism	Steroid hormone biosynthesis	1	196	0.6946606	0.8740572	ko00140	ENSMUST00000058237	K00699
Cellular Processes	Cellular commiunity	Tight junction	3	597	0.6993934	0.8740572	ko04530	TCONS_00086668;TCONS_00111051;TCONS_00123716	K06107+K05701+K06104
Human Diseases	Neurodegenerative diseases	Huntington's disease	3	599	0.7015459	0.8740572	ko05016	ENSMUST00000082430;ENSMUST00000103122;ENSMUST00000203528	K00432+K05625+K09047
Metabolism	Global and Overview	Carbon metabolism	2	410	0.7087426	0.8782245	ko01200	TCONS_00130362;ENSMUST00000034989	K00030+K00029
Metabolism	Amino acid metabolism	Cysteine and methionine metabolism	1	207	0.7144009	0.8804508	ko00270	ENSMUST00000209984	K00016
Metabolism	Global and Overview	Fatty acid metabolism	1	210	0.7195608	0.8820423	ko01212	ENSMUST00000041331	K00507
Human Diseases	Cancers	Non-small cell lung cancer	1	221	0.7377004	0.8946579	ko05223	ENSMUST00000115409	K06276
Human Diseases	Immune diseases	Systemic lupus erythematosus	1	221	0.7377004	0.8946579	ko05322	ENSMUST00000162443	K01331
Genetic Information Processing	Translation	RNA transport	3	647	0.7497586	0.9026426	ko03013	TCONS_00018132;TCONS_00082243;ENSMUST00000142017	K14304+K13126+K05749
Human Diseases	Infectious diseases	Hepatitis C	2	449	0.7547769	0.9026426	ko05160	ENSMUST00000233984;ENSMUST00000115409	K04441+K06276
Human Diseases	Cancers	Endometrial cancer	1	233	0.7561611	0.9026426	ko05213	ENSMUST00000115409	K06276
Organismal Systems	Sensory system	Inflammatory mediator regulation of TRP channels	2	460	0.7665816	0.9072008	ko04750	TCONS_00015768;ENSMUST00000233984	K02649+K04441
Environmental Information Processing	Signal transduction	Phospholipase D signaling pathway	3	667	0.7679375	0.9072008	ko04072	TCONS_00015768;ENSMUST00000191485;ENSMUST00000168162	K02649+K06279+K04363
Organismal Systems	Immune system	RIG-I-like receptor signaling pathway	1	244	0.7719463	0.9072359	ko04622	ENSMUST00000233984	K04441
Human Diseases	Cancers	Acute myeloid leukemia	1	253	0.7841027	0.9167970	ko05221	ENSMUST00000126690	K10054
Genetic Information Processing	Replication and repair	Fanconi anemia pathway	1	260	0.7931106	0.9184346	ko03460	TCONS_00046000	K10484
Organismal Systems	Endocrine system	Oxytocin signaling pathway	3	702	0.7971702	0.9184346	ko04921	TCONS_00015768;TCONS_00043444;TCONS_00122670	K02649+K07200+K04859
Environmental Information Processing	Signal transduction	Hippo signaling pathway -fly	1	270	0.8053346	0.9184346	ko04391	ENSMUST00000115306	K10149
Human Diseases	Cancers	Transcriptional misregulation in cancers	3	714	0.8064649	0.9184346	ko05202	ENSMUST00000040924;ENSMUST00000105263;ENSMUST00000126690	K15623+K06643+K10054
Human Diseases	Substance dependence	Amphetamine addiction	1	274	0.8100207	0.9184346	ko05031	ENSMUST00000203528	K09047
Genetic Information Processing	Translation	Ribosome biogenesis in eukaryotes	1	282	0.8190592	0.9184346	ko03008	TCONS_00028279	K14550
Human Diseases	Infectious diseases	HTLV-I infection	4	941	0.8213065	0.9184346	ko05166	ENSMUST00000168552;ENSMUST00000172785;ENSMUST00000071951;ENSMUST00000168162	K02353+K06751+K06751+K04363
Environmental Information Processing	Signal transduction	HIF-1 signaling pathway	2	522	0.8243027	0.9184346	ko04066	TCONS_00015768;ENSMUST00000209984	K02649+K00016
Organismal Systems	Nervous system	Glutamatergic synapse	2	526	0.8275495	0.9184346	ko04724	ENSMUST00000105616;ENSMUST00000021734	K04536+K04541
Human Diseases	Infectious diseases	Salmonella infection	1	291	0.8287175	0.9184346	ko05132	ENSMUST00000233984	K04441
Human Diseases	Cancers	Small cell lung cancer	1	299	0.8368715	0.9184346	ko05222	ENSMUST00000001548	K06482
Human Diseases	Infectious diseases	Influenza A	2	544	0.8415055	0.9184346	ko05164	ENSMUST00000233984;ENSMUST00000126690	K04441+K10054
Metabolism	Global and Overview	Biosynthesis of amino acids	1	304	0.8417707	0.9184346	ko01230	TCONS_00130362	K00030
Environmental Information Processing	Signal transduction	Calcium signaling pathway	3	768	0.8439863	0.9184346	ko04020	TCONS_00035686;ENSMUST00000163326;ENSMUST00000168162	K04135+K05853+K04363
Human Diseases	Neurodegenerative diseases	Alzheimer's disease	2	550	0.8459266	0.9184346	ko05010	ENSMUST00000163326;ENSMUST00000174064	K05853+K04524
Human Diseases	Infectious diseases	Bacterial invasion of epithelial cells	1	322	0.8582272	0.9273735	ko05100	ENSMUST00000191485	K06279
Organismal Systems	Nervous system	Long-term potentiation	1	335	0.8690434	0.9318603	ko04720	TCONS_00127662	K08845
Human Diseases	Infectious diseases	Chagas disease (American trypanosomiasis)	1	343	0.8752877	0.9318603	ko05142	ENSMUST00000233984	K04441
Cellular Processes	Transport and catabolism	Peroxisome	1	349	0.8797758	0.9318603	ko04146	TCONS_00043183	K05676
Environmental Information Processing	Signal transduction	Wnt signaling pathway	2	602	0.8798099	0.9318603	ko04310	ENSMUST00000033952;ENSMUST00000168552	K02166+K02353
Human Diseases	Endocrine and metabolic diseases	AGE-RAGE signaling pathway in diabetic complications	1	356	0.8848095	0.9318603	ko04933	ENSMUST00000233984	K04441
Metabolism	Nucleotide metabolism	Pyrimidine metabolism	1	359	0.8869021	0.9318603	ko00240	ENSMUST00000112231	K01510
Genetic Information Processing	Translation	mRNA surveillance pathway	1	382	0.9017389	0.9414272	ko03015	TCONS_00082243	K13126
Human Diseases	Neurodegenerative diseases	Parkinson's disease	1	389	0.905858	0.9414272	ko05012	ENSMUST00000105581	K04554
Organismal Systems	Endocrine system	Melanogenesis	1	394	0.9086946	0.9414272	ko04916	ENSMUST00000168552	K02353
Human Diseases	Infectious diseases	Measles	1	401	0.9125237	0.9414272	ko05162	ENSMUST00000084086	K06563
Organismal Systems	Endocrine system	Insulin secretion	1	410	0.9172132	0.9420027	ko04911	ENSMUST00000203528	K09047
Organismal Systems	Endocrine system	GnRH signaling pathway	1	426	0.9249415	0.9456801	ko04912	ENSMUST00000233984	K04441
Cellular Processes	Cell growth and death	Cell cycle	1	488	0.9486861	0.9656269	ko04110	ENSMUST00000105263	K06643
Human Diseases	Infectious diseases	Hepatitis B	1	510	0.9551733	0.9679089	ko05161	ENSMUST00000203528	K09047
Environmental Information Processing	Signaling molecules and interaction	Neuroactive ligand-receptor interaction	2	830	0.9617042	0.9702149	ko04080	TCONS_00035686;ENSMUST00000025338	K04135+K04615
Metabolism	Nucleotide metabolism	Purine metabolism	1	700	0.9861143	0.9904584	ko00230	ENSMUST00000112231	K01510
Organismal Systems	Sensory system	Olfactory transduction	1	2852	1	1.0000000	ko04740	ENSMUST00000105616	K04536
