# Supplementary material for: Comprehensive analysis of circRNA expression profiles and circRNA‐associated competing endogenous RNA networks in the development of mouse thymus
Source: J Cell Mol Med. 2020 Apr 19;24(11):6340–9. doi: 10.1111/jcmm.15276 (PMC7294154; doi:10.1111/jcmm.15276)
Supplement: Supplementary file 14 — Table S13 [file JCMM-24-6340-s014.xls]

KEGG_A_class	KEGG_B_class	Pathway	mRNA (71)	All (27275)	Pvalue	Qvalue	Pathway ID	Genes	K_IDs
Organismal Systems	Endocrine system	Insulin secretion	6	410	0.0006990904	0.04310066	ko04911	TCONS_00030780;TCONS_00036732;TCONS_00056067;ENSMUST00000171456;ENSMUST00000168545;ENSMUST00000100009	K04962+K04936+K04515+K08047+K08047+K04450
Organismal Systems	Circulatory system	Adrenergic signaling in cardiomyocytes	8	765	0.0008271961	0.04310066	ko04261	TCONS_00030780;TCONS_00043108;TCONS_00056067;TCONS_00107893;ENSMUST00000171456;ENSMUST00000168545;ENSMUST00000100009;ENSMUST00000035532	K04962+K04441+K04515+K04354+K08047+K08047+K04450+K02649
Environmental Information Processing	Signal transduction	cGMP - PKG signaling pathway	8	766	0.0008342063	0.04310066	ko04022	TCONS_00036732;ENSMUST00000236310;ENSMUST00000236711;ENSMUST00000171456;ENSMUST00000168545;ENSMUST00000100009;ENSMUST00000035532;ENSMUST00000032776	K04936+K04446+K04446+K08047+K08047+K04450+K02649+K09260
Environmental Information Processing	Signal transduction	cAMP signaling pathway	8	872	0.001899826	0.06409878	ko04024	TCONS_00030780;TCONS_00056067;TCONS_00128187;ENSMUST00000236310;ENSMUST00000236711;ENSMUST00000171456;ENSMUST00000168545;ENSMUST00000035532	K04962+K04515+K04949+K04446+K04446+K08047+K08047+K02649
Organismal Systems	Endocrine system	Oxytocin signaling pathway	7	702	0.002319865	0.06409878	ko04921	TCONS_00030780;TCONS_00056067;ENSMUST00000236310;ENSMUST00000236711;ENSMUST00000171456;ENSMUST00000168545;ENSMUST00000035532	K04962+K04515+K04446+K04446+K08047+K08047+K02649
Cellular Processes	Transport and catabolism	Regulation of autophagy	3	103	0.002481243	0.06409878	ko04140	TCONS_00122527;ENSMUST00000226299;ENSMUST00000108592	K08333+K17889+K08341
Organismal Systems	Endocrine system	Melanogenesis	5	394	0.003658517	0.07442416	ko04916	TCONS_00043029;TCONS_00056067;TCONS_00123397;ENSMUST00000171456;ENSMUST00000168545	K00572+K04515+K02105+K08047+K08047
Organismal Systems	Endocrine system	Progesterone-mediated oocyte maturation	5	400	0.003900293	0.07442416	ko04914	TCONS_00043108;ENSMUST00000096348;ENSMUST00000171456;ENSMUST00000168545;ENSMUST00000035532	K04441+K04373+K08047+K08047+K02649
Genetic Information Processing	Replication and repair	Fanconi anemia pathway	4	260	0.004755332	0.07442416	ko03460	TCONS_00008468;TCONS_00032286;TCONS_00084517;TCONS_00091986	K02350+K10890+K10894+K08775
Environmental Information Processing	Signal transduction	Wnt signaling pathway	6	602	0.004801559	0.07442416	ko04310	TCONS_00043029;TCONS_00056067;TCONS_00123397;ENSMUST00000236310;ENSMUST00000236711;ENSMUST00000109255	K00572+K04515+K02105+K04446+K04446+K04511
Organismal Systems	Aging	Longevity regulating pathway - mammal	5	440	0.005813873	0.08192276	ko04211	TCONS_00001612;ENSMUST00000171456;ENSMUST00000168545;ENSMUST00000100009;ENSMUST00000035532	K03259+K08047+K08047+K04450+K02649
Organismal Systems	Sensory system	Inflammatory mediator regulation of TRP channels	5	460	0.006984741	0.09021957	ko04750	TCONS_00043108;TCONS_00056067;ENSMUST00000171456;ENSMUST00000168545;ENSMUST00000035532	K04441+K04515+K08047+K08047+K02649
Organismal Systems	Immune system	T cell receptor signaling pathway	5	493	0.009263253	0.10299315	ko04660	TCONS_00043108;ENSMUST00000032815;ENSMUST00000236310;ENSMUST00000236711;ENSMUST00000035532	K04441+K02581+K04446+K04446+K02649
Cellular Processes	Cell growth and death	Oocyte meiosis	5	499	0.009726724	0.10299315	ko04114	TCONS_00056067;ENSMUST00000096348;ENSMUST00000171456;ENSMUST00000168545;ENSMUST00000024736	K04515+K04373+K08047+K08047+K11580
Organismal Systems	Digestive system	Salivary secretion	4	322	0.009967079	0.10299315	ko04970	TCONS_00036732;ENSMUST00000084509;ENSMUST00000171456;ENSMUST00000168545	K04936+K13912+K08047+K08047
Organismal Systems	Immune system	B cell receptor signaling pathway	4	334	0.01128149	0.10928943	ko04662	ENSMUST00000032815;ENSMUST00000236310;ENSMUST00000236711;ENSMUST00000035532	K02581+K04446+K04446+K02649
Organismal Systems	Digestive system	Pancreatic secretion	4	366	0.01531846	0.13966831	ko04972	TCONS_00030780;TCONS_00036732;ENSMUST00000171456;ENSMUST00000168545	K04962+K04936+K08047+K08047
Environmental Information Processing	Signal transduction	Rap1 signaling pathway	7	1036	0.01805763	0.15400164	ko04015	TCONS_00025818;TCONS_00043108;TCONS_00098989;TCONS_00123397;ENSMUST00000171456;ENSMUST00000168545;ENSMUST00000035532	K08019+K04441+K08390+K02105+K08047+K08047+K02649
Organismal Systems	Endocrine system	Aldosterone synthesis and secretion	4	390	0.01887762	0.15400164	ko04925	TCONS_00056067;ENSMUST00000171456;ENSMUST00000168545;ENSMUST00000100009	K04515+K08047+K08047+K04450
Organismal Systems	Nervous system	Neurotrophin signaling pathway	5	607	0.02099508	0.16271187	ko04722	TCONS_00043108;TCONS_00056067;ENSMUST00000032815;ENSMUST00000096348;ENSMUST00000035532	K04441+K04515+K02581+K04373+K02649
Organismal Systems	Immune system	NOD-like receptor signaling pathway	3	236	0.02375825	0.16455137	ko04621	TCONS_00043108;TCONS_00128421;ENSMUST00000032815	K04441+K12793+K02581
Organismal Systems	Endocrine system	GnRH signaling pathway	4	426	0.02511286	0.16455137	ko04912	TCONS_00043108;TCONS_00056067;ENSMUST00000171456;ENSMUST00000168545	K04441+K04515+K08047+K08047
Organismal Systems	Endocrine system	Regulation of lipolysis in adipocyte	3	246	0.02643511	0.16455137	ko04923	ENSMUST00000171456;ENSMUST00000168545;ENSMUST00000035532	K08047+K08047+K02649
Organismal Systems	Endocrine system	Thyroid hormone synthesis	3	247	0.02671136	0.16455137	ko04918	ENSMUST00000171456;ENSMUST00000168545;ENSMUST00000100009	K08047+K08047+K04450
Genetic Information Processing	Translation	RNA transport	5	647	0.02672231	0.16455137	ko03013	TCONS_00001612;TCONS_00002713;TCONS_00019517;TCONS_00082242;ENSMUST00000230411	K03259+K09291+K05749+K13126+K14295
Organismal Systems	Endocrine system	Estrogen signaling pathway	4	441	0.02803789	0.16455137	ko04915	ENSMUST00000171456;ENSMUST00000168545;ENSMUST00000100009;ENSMUST00000035532	K08047+K08047+K04450+K02649
Environmental Information Processing	Signal transduction	Phospholipase D signaling pathway	5	667	0.02992795	0.16455137	ko04072	TCONS_00098989;ENSMUST00000105390;ENSMUST00000171456;ENSMUST00000168545;ENSMUST00000035532	K08390+K13523+K08047+K08047+K02649
Environmental Information Processing	Signal transduction	TNF signaling pathway	4	455	0.03094481	0.16455137	ko04668	TCONS_00043108;TCONS_00128421;ENSMUST00000100009;ENSMUST00000035532	K04441+K12793+K04450+K02649
Organismal Systems	Environmental adaptation	Circadian entrainment	4	456	0.03115903	0.16455137	ko04713	TCONS_00030780;TCONS_00056067;ENSMUST00000171456;ENSMUST00000168545	K04962+K04515+K08047+K08047
Organismal Systems	Aging	Longevity regulating pathway - multiple species	3	267	0.03256184	0.16455137	ko04213	ENSMUST00000171456;ENSMUST00000168545;ENSMUST00000035532	K08047+K08047+K02649
Organismal Systems	Immune system	Leukocyte transendothelial migration	4	465	0.03312662	0.16455137	ko04670	TCONS_00043108;TCONS_00107440;TCONS_00123397;ENSMUST00000035532	K04441+K12758+K02105+K02649
Environmental Information Processing	Signal transduction	MAPK signaling pathway	7	1184	0.03412644	0.16455137	ko04010	TCONS_00043108;TCONS_00077048;ENSMUST00000096348;ENSMUST00000171565;ENSMUST00000236310;ENSMUST00000236711;ENSMUST00000100009	K04441+K04462+K04373+K04423+K04446+K04446+K04450
Human Diseases	Infectious diseases	HTLV-I infection	6	941	0.03571093	0.16455137	ko05166	ENSMUST00000236310;ENSMUST00000236711;ENSMUST00000171456;ENSMUST00000168545;ENSMUST00000100009;ENSMUST00000035532	K04446+K04446+K08047+K08047+K04450+K02649
Organismal Systems	Immune system	Platelet activation	4	478	0.03609514	0.16455137	ko04611	TCONS_00043108;ENSMUST00000171456;ENSMUST00000168545;ENSMUST00000035532	K04441+K08047+K08047+K02649
Organismal Systems	Nervous system	Cholinergic synapse	4	501	0.04171493	0.18450128	ko04725	TCONS_00056067;ENSMUST00000171456;ENSMUST00000168545;ENSMUST00000035532	K04515+K08047+K08047+K02649
Environmental Information Processing	Signal transduction	mTOR signaling pathway	3	299	0.04319837	0.18450128	ko04150	TCONS_00001612;ENSMUST00000096348;ENSMUST00000035532	K03259+K04373+K02649
Human Diseases	Infectious diseases	Hepatitis B	4	510	0.04404224	0.18450128	ko05161	ENSMUST00000236310;ENSMUST00000236711;ENSMUST00000100009;ENSMUST00000035532	K04446+K04446+K04450+K02649
Organismal Systems	Development	Osteoclast differentiation	4	517	0.04590226	0.18615226	ko04380	TCONS_00043108;ENSMUST00000236310;ENSMUST00000236711;ENSMUST00000035532	K04441+K04446+K04446+K02649
Organismal Systems	Digestive system	Gastric acid secretion	3	309	0.04683831	0.18615226	ko04971	TCONS_00056067;ENSMUST00000171456;ENSMUST00000168545	K04515+K08047+K08047
Human Diseases	Immune diseases	Inflammatiory bowel disease (IBD)	2	157	0.06322007	0.24314090	ko05321	ENSMUST00000236310;ENSMUST00000236711	K04446+K04446
Organismal Systems	Nervous system	GABAergic synapse	3	356	0.06588334	0.24314090	ko04727	ENSMUST00000108592;ENSMUST00000171456;ENSMUST00000168545	K08341+K08047+K08047
Human Diseases	Endocrine and metabolic diseases	AGE-RAGE signaling pathway in diabetic complications	3	356	0.06588334	0.24314090	ko04933	ENSMUST00000236310;ENSMUST00000236711;ENSMUST00000035532	K04446+K04446+K02649
Cellular Processes	Cellular commiunity	Signaling pathways regulating pluripotency of stem cells	4	590	0.06788285	0.24469399	ko04550	TCONS_00043029;TCONS_00043108;TCONS_00123397;ENSMUST00000035532	K00572+K04441+K02105+K02649
Organismal Systems	Nervous system	Dopaminergic synapse	4	610	0.07471403	0.26319715	ko04728	TCONS_00043108;TCONS_00056067;TCONS_00107893;ENSMUST00000100009	K04441+K04515+K04354+K04450
Organismal Systems	Endocrine system	Ovarian Steroidogenesis	2	184	0.08316554	0.27857078	ko04913	ENSMUST00000171456;ENSMUST00000168545	K08047+K08047
Environmental Information Processing	Membrane transport	ABC transporters	2	185	0.08393761	0.27857078	ko02010	TCONS_00049903;ENSMUST00000042740	K05654+K05647
Organismal Systems	Immune system	Toll-like receptor signaling pathway	3	399	0.08594237	0.27857078	ko04620	TCONS_00043108;ENSMUST00000130439;ENSMUST00000035532	K04441+K05402+K02649
Organismal Systems	Digestive system	Mineral absorption	2	188	0.08626708	0.27857078	ko04978	TCONS_00043545;ENSMUST00000049027	K12347+K14706
Organismal Systems	Nervous system	Retrograde endocannabinoid signaling	3	416	0.09451404	0.29897298	ko04723	TCONS_00043108;ENSMUST00000171456;ENSMUST00000168545	K04441+K08047+K08047
Organismal Systems	Immune system	Chemokine signaling pathway	4	702	0.1103711	0.34215041	ko04062	ENSMUST00000032815;ENSMUST00000171456;ENSMUST00000168545;ENSMUST00000035532	K02581+K08047+K08047+K02649
Organismal Systems	Immune system	RIG-I-like receptor signaling pathway	2	244	0.1328885	0.40387681	ko04622	TCONS_00043108;ENSMUST00000032815	K04441+K02581
Organismal Systems	Immune system	Natural killer cell mediated cytotoxicity	3	495	0.1385328	0.40908419	ko04650	ENSMUST00000236310;ENSMUST00000236711;ENSMUST00000035532	K04446+K04446+K02649
Environmental Information Processing	Signal transduction	Calcium signaling pathway	4	768	0.1398804	0.40908419	ko04020	TCONS_00030780;TCONS_00056067;ENSMUST00000171456;ENSMUST00000168545	K04962+K04515+K08047+K08047
Environmental Information Processing	Signal transduction	Sphingolipid signaling pathway	3	505	0.144541	0.41488620	ko04071	TCONS_00043108;TCONS_00107893;ENSMUST00000035532	K04441+K04354+K02649
Environmental Information Processing	Signal transduction	HIF-1 signaling pathway	3	522	0.1549508	0.43667953	ko04066	TCONS_00001612;TCONS_00056067;ENSMUST00000035532	K03259+K04515+K02649
Environmental Information Processing	Signal transduction	VEGF signaling pathway	2	272	0.1579535	0.43719272	ko04370	TCONS_00043108;ENSMUST00000035532	K04441+K02649
Genetic Information Processing	Transcription	Spliceosome	3	532	0.1611836	0.43776197	ko03040	TCONS_00042250;TCONS_00053649;TCONS_00101404	K12838+K12860+K12870
Human Diseases	Infectious diseases	Influenza A	3	544	0.1687636	0.43776197	ko05164	ENSMUST00000032815;ENSMUST00000100009;ENSMUST00000035532	K02581+K04450+K02649
Human Diseases	Infectious diseases	Shigellosis	2	287	0.1717283	0.43776197	ko05131	ENSMUST00000032815;ENSMUST00000105912	K02581+K05748
Environmental Information Processing	Signal transduction	FoxO signaling pathway	3	551	0.1732337	0.43776197	ko04068	TCONS_00043108;ENSMUST00000108592;ENSMUST00000035532	K04441+K08341+K02649
Organismal Systems	Immune system	Fc epsilon RI signaling pathway	2	293	0.1772945	0.43776197	ko04664	TCONS_00043108;ENSMUST00000035532	K04441+K02649
Organismal Systems	Circulatory system	Vascular smooth muscle contraction	3	560	0.1790311	0.43776197	ko04270	TCONS_00036732;ENSMUST00000171456;ENSMUST00000168545	K04936+K08047+K08047
Organismal Systems	Development	Dorso-ventral axis formation	1	77	0.1820727	0.43776197	ko04320	TCONS_00038411	K02156
Organismal Systems	Digestive system	Bile secretion	2	299	0.1828894	0.43776197	ko04976	ENSMUST00000171456;ENSMUST00000168545	K08047+K08047
Organismal Systems	Endocrine system	Thyroid hormone signaling pathway	3	567	0.1835776	0.43776197	ko04919	TCONS_00012630;TCONS_00123397;ENSMUST00000035532	K15159+K02105+K02649
Genetic Information Processing	Folding, sorting and degradation	Protein export	1	82	0.1926938	0.45253847	ko03060	TCONS_00035251	K03217
Cellular Processes	Cellular commiunity	Gap junction	2	316	0.1988788	0.45952805	ko04540	ENSMUST00000171456;ENSMUST00000168545	K08047+K08047
Cellular Processes	Cellular commiunity	Tight junction	3	597	0.2034039	0.45952805	ko04530	TCONS_00107440;TCONS_00107893;TCONS_00123397	K12758+K04354+K02105
Human Diseases	Infectious diseases	Bacterial invasion of epithelial cells	2	322	0.2045641	0.45952805	ko05100	ENSMUST00000105912;ENSMUST00000035532	K05748+K02649
Organismal Systems	Nervous system	Long-term potentiation	2	335	0.216944	0.47938486	ko04720	TCONS_00056067;ENSMUST00000096348	K04515+K04373
Organismal Systems	Immune system	Antigen processing and presentation	2	338	0.2198113	0.47938486	ko04612	TCONS_00019745;TCONS_00049903	K09489+K05654
Cellular Processes	Cell growth and death	Apoptosis	2	341	0.222682	0.47938486	ko04210	TCONS_00017987;ENSMUST00000035532	K04739+K02649
Cellular Processes	Cell motility	Regulation of actin cytoskeleton	4	943	0.2305569	0.48369230	ko04810	TCONS_00019517;TCONS_00107440;ENSMUST00000105912;ENSMUST00000035532	K05749+K12758+K05748+K02649
Organismal Systems	Endocrine system	Prolactin signaling pathway	2	351	0.232273	0.48369230	ko04917	TCONS_00043108;ENSMUST00000035532	K04441+K02649
Environmental Information Processing	Signal transduction	Hippo signaling pathway	3	663	0.2486002	0.48369230	ko04390	TCONS_00043029;TCONS_00107893;TCONS_00123397	K00572+K04354+K02105
Metabolism	Glycan biosynthesis and metabolism	Glycosylphosphatidylinositol(GPI)-anchor biosynthesis	1	113	0.2555748	0.48369230	ko00563	ENSMUST00000184035	K05286
Environmental Information Processing	Signal transduction	PI3K-Akt signaling pathway	5	1319	0.2592107	0.48369230	ko04151	TCONS_00001612;TCONS_00098989;TCONS_00107893;ENSMUST00000100009;ENSMUST00000035532	K03259+K08390+K04354+K04450+K02649
Human Diseases	Cancers	Choline metabolism in cancer	2	380	0.260216	0.48369230	ko05231	ENSMUST00000105912;ENSMUST00000035532	K05748+K02649
Genetic Information Processing	Translation	mRNA surveillance pathway	2	382	0.2621471	0.48369230	ko03015	TCONS_00082242;TCONS_00107893	K13126+K04354
Human Diseases	Infectious diseases	Toxoplasmosis	2	383	0.2631127	0.48369230	ko05145	ENSMUST00000032815;ENSMUST00000035532	K02581+K02649
Human Diseases	Cardiovascular diseases	Dilated cardiomyopathy (DCM)	2	384	0.2640783	0.48369230	ko05414	ENSMUST00000171456;ENSMUST00000168545	K08047+K08047
Genetic Information Processing	Folding, sorting and degradation	Ubiquitin mediated proteolysis	3	686	0.2647278	0.48369230	ko04120	TCONS_00087552;ENSMUST00000186465;ENSMUST00000142407	K10597+K10590+K04649
Human Diseases	Substance dependence	Morphine addiction	2	385	0.265044	0.48369230	ko05032	ENSMUST00000171456;ENSMUST00000168545	K08047+K08047
Genetic Information Processing	Replication and repair	Homologous recombination	1	119	0.2671751	0.48369230	ko03440	TCONS_00091986	K08775
Organismal Systems	Environmental adaptation	Circadian rhythm	1	122	0.2729083	0.48369230	ko04710	TCONS_00000458	K09026
Organismal Systems	Endocrine system	Insulin signaling pathway	3	698	0.2731976	0.48369230	ko04910	TCONS_00001612;TCONS_00017987;ENSMUST00000035532	K03259+K04739+K02649
Human Diseases	Endocrine and metabolic diseases	Insulin resistance	2	394	0.2737358	0.48369230	ko04931	ENSMUST00000096348;ENSMUST00000035532	K04373+K02649
Metabolism	Nucleotide metabolism	Purine metabolism	3	700	0.2746124	0.48369230	ko00230	TCONS_00048287;ENSMUST00000171456;ENSMUST00000168545	K18438+K08047+K08047
Human Diseases	Infectious diseases	Measles	2	401	0.2804947	0.48850201	ko05162	ENSMUST00000032815;ENSMUST00000035532	K02581+K02649
Cellular Processes	Cellular commiunity	Adherens junction	2	405	0.2843555	0.48972336	ko04520	TCONS_00123397;ENSMUST00000105912	K02105+K05748
Metabolism	Amino acid metabolism	Glycine, serine and threonine metabolism	1	133	0.293554	0.49457467	ko00260	ENSMUST00000108448	K12235
Genetic Information Processing	Folding, sorting and degradation	SNARE interactions in vesicular transport	1	133	0.293554	0.49457467	ko04130	ENSMUST00000106267	K08486
Organismal Systems	Immune system	Fc gamma R-mediated phagocytosis	2	426	0.304591	0.50325235	ko04666	ENSMUST00000105912;ENSMUST00000035532	K05748+K02649
Human Diseases	Infectious diseases	Epstein-Barr virus infection	3	743	0.3051982	0.50325235	ko05169	ENSMUST00000032815;ENSMUST00000100009;ENSMUST00000035532	K02581+K04450+K02649
Human Diseases	Cancers	Viral carcinogenesis	3	749	0.3094845	0.50494839	ko05203	ENSMUST00000116408;ENSMUST00000100009;ENSMUST00000035532	K11408+K04450+K02649
Environmental Information Processing	Signal transduction	ErbB signaling pathway	2	439	0.3170737	0.51194191	ko04012	TCONS_00056067;ENSMUST00000035532	K04515+K02649
Environmental Information Processing	Signal transduction	Phosphatidylinositol signaling system	2	458	0.3352291	0.53567537	ko04070	TCONS_00046355;ENSMUST00000035532	K00888+K02649
Organismal Systems	Endocrine system	Glucagon signaling pathway	2	466	0.3428352	0.53824799	ko04922	TCONS_00056067;ENSMUST00000100009	K04515+K04450
Genetic Information Processing	Translation	Ribosome	2	467	0.3437842	0.53824799	ko03010	ENSMUST00000035983;ENSMUST00000032124	K02889+K02884
Environmental Information Processing	Signal transduction	Hedgehog signaling pathway	1	174	0.3655388	0.56210186	ko04340	TCONS_00043029	K00572
Cellular Processes	Transport and catabolism	Lysosome	2	492	0.367364	0.56210186	ko04142	TCONS_00043545;TCONS_00082636	K12347+K12387
Metabolism	Lipid metabolism	Ether lipid metabolism	1	177	0.3705125	0.56210186	ko00565	TCONS_00124813	K16795
Organismal Systems	Immune system	Cytosolic DNA-sensing pathway	1	186	0.385204	0.56210186	ko04623	ENSMUST00000032815	K02581
Organismal Systems	Digestive system	Carbohydrate digestion and absorption	1	186	0.385204	0.56210186	ko04973	ENSMUST00000035532	K02649
Human Diseases	Infectious diseases	Leishmaniasis	1	186	0.385204	0.56210186	ko05140	ENSMUST00000032815	K02581
Organismal Systems	Excretory system	Aldosterone-regulated sodium reabsorption	1	189	0.3900256	0.56210186	ko04960	ENSMUST00000035532	K02649
Human Diseases	Substance dependence	Cocaine addiction	1	190	0.3916246	0.56210186	ko05030	ENSMUST00000100009	K04450
Cellular Processes	Cellular commiunity	Focal adhesion	3	866	0.3929678	0.56210186	ko04510	TCONS_00107440;TCONS_00123397;ENSMUST00000035532	K12758+K02105+K02649
Human Diseases	Substance dependence	Alcoholism	2	525	0.3979928	0.56210186	ko05034	ENSMUST00000116408;ENSMUST00000100009	K11408+K04450
Organismal Systems	Nervous system	Glutamatergic synapse	2	526	0.398911	0.56210186	ko04724	ENSMUST00000171456;ENSMUST00000168545	K08047+K08047
Human Diseases	Cancers	Non-small cell lung cancer	1	221	0.4391925	0.61328682	ko05223	ENSMUST00000035532	K02649
Environmental Information Processing	Signal transduction	AMPK signaling pathway	2	581	0.448373	0.62051621	ko04152	TCONS_00107893;ENSMUST00000035532	K04354+K02649
Human Diseases	Cancers	Endometrial cancer	1	233	0.4566046	0.62574495	ko05213	ENSMUST00000035532	K02649
Human Diseases	Endocrine and metabolic diseases	Type II diabetes mellitus	1	239	0.4651096	0.62574495	ko04930	ENSMUST00000035532	K02649
Metabolism	Lipid metabolism	Glycerolipid metabolism	1	242	0.4693128	0.62574495	ko00561	ENSMUST00000105390	K13523
Metabolism	Amino acid metabolism	Lysine degradation	1	245	0.4734834	0.62574495	ko00310	TCONS_00092436	K09188
Human Diseases	Cancers	Renal cell carcinoma	1	249	0.478994	0.62574495	ko05211	ENSMUST00000035532	K02649
Human Diseases	Cancers	Melanoma	1	249	0.478994	0.62574495	ko05218	ENSMUST00000035532	K02649
Human Diseases	Cancers	Colorectal cancer	1	251	0.4817279	0.62574495	ko05210	ENSMUST00000035532	K02649
Human Diseases	Cancers	Acute myeloid leukemia	1	253	0.4844477	0.62574495	ko05221	ENSMUST00000035532	K02649
Human Diseases	Cancers	Glioma	1	259	0.4925229	0.63091776	ko05214	ENSMUST00000035532	K02649
Organismal Systems	Nervous system	Synaptic vesicle cycle	1	264	0.4991568	0.63417462	ko04721	ENSMUST00000106267	K08486
Human Diseases	Substance dependence	Amphetamine addiction	1	274	0.5121693	0.64541660	ko05031	ENSMUST00000100009	K04450
Human Diseases	Cancers	Pancreatic cancer	1	278	0.5172804	0.64660050	ko05212	ENSMUST00000035532	K02649
Genetic Information Processing	Translation	Ribosome biogenesis in eukaryotes	1	282	0.5223388	0.64770011	ko03008	TCONS_00036934	K14538
Human Diseases	Infectious diseases	Salmonella infection	1	291	0.5335298	0.65632634	ko05132	ENSMUST00000105912	K05748
Human Diseases	Cancers	Small cell lung cancer	1	299	0.54326	0.66079276	ko05222	ENSMUST00000035532	K02649
Organismal Systems	Endocrine system	Renin secretion	1	306	0.5516097	0.66079276	ko04924	TCONS_00036732	K04936
Organismal Systems	Aging	Longevity regulating pathway - worm	1	312	0.5586466	0.66079276	ko04212	ENSMUST00000108592	K08341
Human Diseases	Cancers	Chronic myeloid leukemia	1	312	0.5586466	0.66079276	ko05220	ENSMUST00000035532	K02649
Human Diseases	Infectious diseases	Amoebiasis	1	315	0.5621241	0.66079276	ko05146	ENSMUST00000035532	K02649
Human Diseases	Cancers	Central carbon metabolism in cancer	1	322	0.5701336	0.66079276	ko05230	ENSMUST00000035532	K02649
Organismal Systems	Circulatory system	Cardiac muscle contraction	1	323	0.571266	0.66079276	ko04260	TCONS_00030780	K04962
Organismal Systems	Endocrine system	Adipocytokine signaling pathway	1	323	0.571266	0.66079276	ko04920	ENSMUST00000032815	K02581
Genetic Information Processing	Folding, sorting and degradation	RNA degradation	1	329	0.5779987	0.66362814	ko03018	TCONS_00082242	K13126
Human Diseases	Infectious diseases	Chagas disease (American trypanosomiasis)	1	343	0.5933055	0.67609122	ko05142	ENSMUST00000035532	K02649
Metabolism	Carbohydrate metabolism	Inositol phosphate metabolism	1	347	0.5975774	0.67609122	ko00562	TCONS_00046355	K00888
Environmental Information Processing	Signal transduction	NF-kappa B signaling pathway	1	412	0.6611055	0.74254603	ko04064	TCONS_00128421	K12793
Human Diseases	Cancers	Prostate cancer	1	435	0.6811268	0.75704521	ko05215	ENSMUST00000035532	K02649
Human Diseases	Endocrine and metabolic diseases	Non-alcoholic fatty liver disease (NAFLD)	1	439	0.6844877	0.75704521	ko04932	ENSMUST00000035532	K02649
Human Diseases	Infectious diseases	Hepatitis C	1	449	0.6927379	0.75704521	ko05160	ENSMUST00000035532	K02649
Metabolism	Lipid metabolism	Glycerophospholipid metabolism	1	450	0.6935511	0.75704521	ko00564	ENSMUST00000105390	K13523
Cellular Processes	Cell growth and death	Cell cycle	1	488	0.72293	0.78359545	ko04110	TCONS_00084271	K02605
Human Diseases	Cancers	Pathways in cancer	3	1481	0.7483992	0.80556858	ko05200	ENSMUST00000171456;ENSMUST00000168545;ENSMUST00000035532	K08047+K08047+K02649
Environmental Information Processing	Signal transduction	Ras signaling pathway	2	1031	0.7547076	0.80675640	ko04014	TCONS_00025818;ENSMUST00000035532	K08019+K02649
Environmental Information Processing	Signal transduction	Jak-STAT signaling pathway	1	568	0.7760033	0.82383912	ko04630	ENSMUST00000035532	K02649
Cellular Processes	Transport and catabolism	Phagosome	1	579	0.7824685	0.82505182	ko04145	TCONS_00049903	K05654
Human Diseases	Cancers	MicroRNAs in cancer	1	608	0.7986444	0.83641812	ko05206	ENSMUST00000035532	K02649
Environmental Information Processing	Signaling molecules and interaction	Cell adhesion molecules (CAMs)	1	636	0.813135	0.84587869	ko04514	ENSMUST00000109546	K06793
Genetic Information Processing	Folding, sorting and degradation	Protein processing in endoplasmic reticulum	1	653	0.8214261	0.84880697	ko04141	TCONS_00087552	K10597
Human Diseases	Infectious diseases	Herpes simplex infection	1	679	0.8334099	0.85548698	ko05168	ENSMUST00000032815	K02581
Human Diseases	Cancers	Proteoglycans in cancer	1	753	0.8633461	0.88038583	ko05205	ENSMUST00000035532	K02649
Metabolism	Global and Overview	Biosynthesis of secondary metabolites	1	1442	0.9789669	0.99176385	ko01110	ENSMUST00000105390	K13523
Metabolism	Global and Overview	Metabolic pathways	6	4646	0.9877052	0.99411887	ko01100	TCONS_00008468;TCONS_00046355;TCONS_00124813;ENSMUST00000105390;ENSMUST00000184035;ENSMUST00000108448	K02350+K00888+K16795+K13523+K05286+K12235
Organismal Systems	Sensory system	Olfactory transduction	2	2852	0.9963777	0.99637770	ko04740	TCONS_00056067;TCONS_00128187	K04515+K04949
