# Supplementary material for: Comprehensive analysis of circRNA expression profiles and circRNA‐associated competing endogenous RNA networks in the development of mouse thymus
Source: J Cell Mol Med. 2020 Apr 19;24(11):6340–9. doi: 10.1111/jcmm.15276 (PMC7294154; doi:10.1111/jcmm.15276)
Supplement: Supplementary file 15 — Table S14 [file JCMM-24-6340-s015.xls]

KEGG_A_class	KEGG_B_class	Pathway	mRNA (62)	All (27275)	Pvalue	Qvalue	Pathway ID	Genes	K_IDs
Metabolism	Lipid metabolism	Fatty acid biosynthesis	3	74	0.0006462957	0.07690919	ko00061	TCONS_00016796;TCONS_00023390;ENSMUST00000110372	K11262+K00665+K01897
Organismal Systems	Endocrine system	Regulation of lipolysis in adipocyte	4	246	0.00239117	0.14227462	ko04923	TCONS_00084381;TCONS_00098095;TCONS_00117743;ENSMUST00000205915	K08771+K01054+K04143+K08768
Organismal Systems	Endocrine system	PPAR signaling pathway	4	310	0.005442268	0.14325382	ko03320	TCONS_00084381;TCONS_00125942;ENSMUST00000110372;ENSMUST00000205915	K08771+K00029+K01897+K08768
Cellular Processes	Transport and catabolism	Endocytosis	8	1202	0.005687394	0.14325382	ko04144	TCONS_00085808;TCONS_00109040;TCONS_00117743;ENSMUST00000087328;ENSMUST00000107729;ENSMUST00000176384;ENSMUST00000110115;ENSMUST00000106658	K04679+K12469+K04143+K03283+K18441+K12488+K12488+K04679
Metabolism	Carbohydrate metabolism	Pyruvate metabolism	3	162	0.006019068	0.14325382	ko00620	TCONS_00016796;TCONS_00125942;ENSMUST00000113825	K11262+K00029+K01958
Metabolism	Global and Overview	Fatty acid metabolism	3	210	0.01219453	0.24185818	ko01212	TCONS_00016796;TCONS_00023390;ENSMUST00000110372	K11262+K00665+K01897
Genetic Information Processing	Folding, sorting and degradation	Protein processing in endoplasmic reticulum	5	653	0.016345	0.24739728	ko04141	TCONS_00066501;TCONS_00076152;TCONS_00095948;ENSMUST00000087328;ENSMUST00000111985	K14006+K14007+K09485+K03283+K14005
Organismal Systems	Immune system	NOD-like receptor signaling pathway	3	236	0.01663175	0.24739728	ko04621	TCONS_00033116;ENSMUST00000108515;ENSMUST00000114133	K12807+K12798+K07210
Environmental Information Processing	Signal transduction	TGF-beta signaling pathway	3	275	0.02477875	0.32763014	ko04350	TCONS_00085808;ENSMUST00000109874;ENSMUST00000106658	K04679+K16790+K04679
Organismal Systems	Immune system	B cell receptor signaling pathway	3	334	0.04051786	0.48216253	ko04662	ENSMUST00000078049;ENSMUST00000189718;ENSMUST00000114133	K04446+K06467+K07210
Human Diseases	Infectious diseases	Legionellosis	2	155	0.04860606	0.49822960	ko05134	ENSMUST00000087328;ENSMUST00000162618	K03283+K02084
Metabolism	Global and Overview	Microbial metabolism in diverse environments	4	611	0.05024164	0.49822960	ko01120	TCONS_00003675;TCONS_00113205;TCONS_00125942;ENSMUST00000113825	K14163+K01623+K00029+K01958
Metabolism	Global and Overview	Carbon metabolism	3	410	0.06662666	0.60989020	ko01200	TCONS_00113205;TCONS_00125942;ENSMUST00000113825	K01623+K00029+K01958
Genetic Information Processing	Translation	Aminoacyl-tRNA biosynthesis	2	198	0.07470271	0.63497304	ko00970	TCONS_00003675;TCONS_00078983	K14163+K01875
Metabolism	Metabolism of cofactors and vitamins	Folate biosynthesis	1	49	0.1056063	0.81424498	ko00790	ENSMUST00000030551	K01077
Human Diseases	Infectious diseases	Hepatitis B	3	510	0.1099154	0.81424498	ko05161	ENSMUST00000162618;ENSMUST00000078049;ENSMUST00000114133	K02084+K04446+K07210
Metabolism	Glycan biosynthesis and metabolism	Glycosaminoglycan biosynthesis - chondroitin sulfate / dermatan sulfate	1	59	0.1257696	0.81424498	ko00532	ENSMUST00000040110	K01017
Metabolism	Metabolism of other amino acids	Taurine and hypotaurine metabolism	1	70	0.1474328	0.81424498	ko00430	TCONS_00043663	K01594
Human Diseases	Cancers	Small cell lung cancer	2	299	0.1480244	0.81424498	ko05222	ENSMUST00000162618;ENSMUST00000114133	K02084+K07210
Metabolism	Global and Overview	Biosynthesis of amino acids	2	304	0.1519618	0.81424498	ko01230	TCONS_00113205;ENSMUST00000113825	K01623+K01958
Organismal Systems	Digestive system	Gastric acid secretion	2	309	0.1559203	0.81424498	ko04971	TCONS_00045884;ENSMUST00000037154	K05008+K05008
Organismal Systems	Endocrine system	Adipocytokine signaling pathway	2	323	0.167108	0.81424498	ko04920	ENSMUST00000110372;ENSMUST00000114133	K01897+K07210
Cellular Processes	Cell growth and death	Apoptosis	2	341	0.1816917	0.81424498	ko04210	ENSMUST00000162618;ENSMUST00000114133	K02084+K07210
Metabolism	Carbohydrate metabolism	Inositol phosphate metabolism	2	347	0.1865964	0.81424498	ko00562	ENSMUST00000215332;ENSMUST00000048134	K01109+K19006
Organismal Systems	Excretory system	Collecting duct acid secretion	1	97	0.1983922	0.81424498	ko04966	TCONS_00039371	K02148
Human Diseases	Neurodegenerative diseases	Prion diseases	1	98	0.2002209	0.81424498	ko05020	ENSMUST00000087328	K03283
Organismal Systems	Endocrine system	Insulin signaling pathway	3	698	0.2116617	0.81424498	ko04910	TCONS_00016796;TCONS_00023390;ENSMUST00000147488	K11262+K00665+K06277
Metabolism	Carbohydrate metabolism	Pentose phosphate pathway	1	106	0.2147032	0.81424498	ko00030	TCONS_00113205	K01623
Human Diseases	Infectious diseases	Toxoplasmosis	2	383	0.2163827	0.81424498	ko05145	ENSMUST00000087328;ENSMUST00000114133	K03283+K07210
Metabolism	Carbohydrate metabolism	Citrate cycle (TCA cycle)	1	114	0.2289275	0.81424498	ko00020	ENSMUST00000113825	K01958
Metabolism	Carbohydrate metabolism	Propanoate metabolism	1	120	0.2394291	0.81424498	ko00640	TCONS_00016796	K11262
Metabolism	Metabolism of cofactors and vitamins	Porphyrin and chlorophyll metabolism	1	122	0.2428982	0.81424498	ko00860	TCONS_00003675	K14163
Metabolism	Global and Overview	Metabolic pathways	13	4646	0.2492656	0.81424498	ko01100	TCONS_00003675;TCONS_00016796;TCONS_00023390;TCONS_00039371;TCONS_00043663;TCONS_00098095;TCONS_00113205;TCONS_00125942;ENSMUST00000030551;ENSMUST00000110372;ENSMUST00000215332;ENSMUST00000048134;ENSMUST00000113825	K14163+K11262+K00665+K02148+K01594+K01054+K01623+K00029+K01077+K01897+K01109+K19006+K01958
Human Diseases	Immune diseases	Primary immunodeficiency	1	126	0.2497899	0.81424498	ko05340	ENSMUST00000114133	K07210
Organismal Systems	Immune system	Fc gamma R-mediated phagocytosis	2	426	0.2524833	0.81424498	ko04666	ENSMUST00000176384;ENSMUST00000110115	K12488+K12488
Environmental Information Processing	Signal transduction	TNF signaling pathway	2	455	0.2769551	0.81424498	ko04668	ENSMUST00000028735;ENSMUST00000114133	K06052+K07210
Environmental Information Processing	Signal transduction	MAPK signaling pathway	4	1184	0.2823577	0.81424498	ko04010	TCONS_00126125;ENSMUST00000087328;ENSMUST00000078049;ENSMUST00000114133	K08053+K03283+K04446+K07210
Environmental Information Processing	Signaling molecules and interaction	Neuroactive ligand-receptor interaction	3	830	0.2921493	0.81424498	ko04080	TCONS_00117743;ENSMUST00000027489;ENSMUST00000025300	K04143+K04276+K05771
Human Diseases	Immune diseases	Inflammatiory bowel disease (IBD)	1	157	0.3011483	0.81424498	ko05321	ENSMUST00000078049	K04446
Organismal Systems	Immune system	T cell receptor signaling pathway	2	493	0.3089658	0.81424498	ko04660	ENSMUST00000078049;ENSMUST00000114133	K04446+K07210
Metabolism	Carbohydrate metabolism	Fructose and mannose metabolism	1	165	0.3138304	0.81424498	ko00051	TCONS_00113205	K01623
Organismal Systems	Development	Osteoclast differentiation	2	517	0.3290636	0.81424498	ko04380	ENSMUST00000078049;ENSMUST00000114133	K04446+K07210
Environmental Information Processing	Signal transduction	Notch signaling pathway	1	180	0.337002	0.81424498	ko04330	ENSMUST00000028735	K06052
Metabolism	Lipid metabolism	Fatty acid degradation	1	181	0.3385191	0.81424498	ko00071	ENSMUST00000110372	K01897
Genetic Information Processing	Transcription	Spliceosome	2	532	0.3415523	0.81424498	ko03040	TCONS_00032035;ENSMUST00000087328	K12886+K03283
Human Diseases	Neurodegenerative diseases	Amyotrophic lateral sclerosis (ALS)	1	185	0.3445534	0.81424498	ko05014	ENSMUST00000162618	K02084
Organismal Systems	Immune system	Cytosolic DNA-sensing pathway	1	186	0.3460535	0.81424498	ko04623	ENSMUST00000114133	K07210
Organismal Systems	Digestive system	Mineral absorption	1	188	0.3490436	0.81424498	ko04978	TCONS_00002326	K14706
Human Diseases	Infectious diseases	Influenza A	2	544	0.3514947	0.81424498	ko05164	ENSMUST00000087328;ENSMUST00000020970	K03283+K15045
Cellular Processes	Transport and catabolism	Phagosome	2	579	0.3802002	0.81424498	ko04145	TCONS_00039371;TCONS_00069803	K02148+K06560
Environmental Information Processing	Signal transduction	AMPK signaling pathway	2	581	0.3818258	0.81424498	ko04152	TCONS_00016796;TCONS_00023390	K11262+K00665
Cellular Processes	Cellular commiunity	Signaling pathways regulating pluripotency of stem cells	2	590	0.3891195	0.81424498	ko04550	TCONS_00116839;ENSMUST00000109874	K09378+K16790
Environmental Information Processing	Signal transduction	Ras signaling pathway	3	1031	0.4173181	0.81424498	ko04014	TCONS_00006689;TCONS_00126125;ENSMUST00000114133	K17633+K08053+K07210
Human Diseases	Infectious diseases	Epithelial cell signaling in Helicobacter pylori infection	1	240	0.4222334	0.81424498	ko05120	ENSMUST00000114133	K07210
Metabolism	Lipid metabolism	Glycerolipid metabolism	1	242	0.4248805	0.81424498	ko00561	TCONS_00098095	K01054
Environmental Information Processing	Signaling molecules and interaction	Cell adhesion molecules (CAMs)	2	636	0.4257998	0.81424498	ko04514	TCONS_00032834;ENSMUST00000189718	K06793+K06467
Organismal Systems	Immune system	RIG-I-like receptor signaling pathway	1	244	0.4275155	0.81424498	ko04622	ENSMUST00000114133	K07210
Metabolism	Amino acid metabolism	Lysine degradation	1	245	0.4288286	0.81424498	ko00310	TCONS_00124718	K09186
Human Diseases	Cancers	Renal cell carcinoma	1	249	0.4340514	0.81424498	ko05211	ENSMUST00000147488	K06277
Human Diseases	Cancers	Acute myeloid leukemia	1	253	0.4392272	0.81424498	ko05221	ENSMUST00000114133	K07210
Metabolism	Carbohydrate metabolism	Glycolysis / Gluconeogenesis	1	262	0.450703	0.81424498	ko00010	TCONS_00113205	K01623
Organismal Systems	Nervous system	Synaptic vesicle cycle	1	264	0.4532217	0.81424498	ko04721	TCONS_00039371	K02148
Organismal Systems	Aging	Longevity regulating pathway - multiple species	1	267	0.4569783	0.81424498	ko04213	ENSMUST00000087328	K03283
Human Diseases	Cancers	Pancreatic cancer	1	278	0.4705368	0.81424498	ko05212	ENSMUST00000114133	K07210
Genetic Information Processing	Translation	Ribosome biogenesis in eukaryotes	1	282	0.4753841	0.81424498	ko03008	TCONS_00080193	K14572
Human Diseases	Infectious diseases	Shigellosis	1	287	0.4813818	0.81424498	ko05131	ENSMUST00000114133	K07210
Environmental Information Processing	Signaling molecules and interaction	ECM-receptor interaction	1	288	0.4825733	0.81424498	ko04512	TCONS_00011486	K05637
Cellular Processes	Cell growth and death	p53 signaling pathway	1	295	0.4908382	0.81424498	ko04115	ENSMUST00000162618	K02084
Organismal Systems	Endocrine system	Renin secretion	1	306	0.5035642	0.81424498	ko04924	TCONS_00117743	K04143
Human Diseases	Infectious diseases	Epstein-Barr virus infection	2	743	0.5065207	0.81424498	ko05169	ENSMUST00000087328;ENSMUST00000114133	K03283+K07210
Human Diseases	Cancers	Chronic myeloid leukemia	1	312	0.5103733	0.81424498	ko05220	ENSMUST00000114133	K07210
Organismal Systems	Immune system	Hematopoietic cell lineage	1	317	0.5159772	0.81424498	ko04640	ENSMUST00000189718	K06467
Organismal Systems	Digestive system	Salivary secretion	1	322	0.521518	0.81424498	ko04970	TCONS_00117743	K04143
Environmental Information Processing	Signal transduction	cGMP - PKG signaling pathway	2	766	0.522924	0.81424498	ko04022	TCONS_00117743;ENSMUST00000078049	K04143+K04446
Genetic Information Processing	Folding, sorting and degradation	RNA degradation	1	329	0.5291705	0.81424498	ko03018	TCONS_00042801	K14443
Organismal Systems	Immune system	Antigen processing and presentation	1	338	0.5388326	0.81424498	ko04612	ENSMUST00000087328	K03283
Human Diseases	Infectious diseases	Chagas disease (American trypanosomiasis)	1	343	0.5441159	0.81424498	ko05142	ENSMUST00000114133	K07210
Cellular Processes	Transport and catabolism	Peroxisome	1	349	0.5503773	0.81424498	ko04146	ENSMUST00000110372	K01897
Human Diseases	Endocrine and metabolic diseases	AGE-RAGE signaling pathway in diabetic complications	1	356	0.5575754	0.81424498	ko04933	ENSMUST00000078049	K04446
Environmental Information Processing	Signal transduction	PI3K-Akt signaling pathway	3	1319	0.5822262	0.81424498	ko04151	TCONS_00011486;TCONS_00041295;ENSMUST00000114133	K05637+K05057+K07210
Genetic Information Processing	Translation	mRNA surveillance pathway	1	382	0.583332	0.81424498	ko03015	TCONS_00128488	K03267
Cellular Processes	Cellular commiunity	Focal adhesion	2	866	0.5900067	0.81424498	ko04510	TCONS_00011486;ENSMUST00000147488	K05637+K06277
Human Diseases	Neurodegenerative diseases	Parkinson's disease	1	389	0.5900106	0.81424498	ko05012	ENSMUST00000162618	K02084
Organismal Systems	Immune system	Toll-like receptor signaling pathway	1	399	0.5993691	0.81424498	ko04620	ENSMUST00000114133	K07210
Metabolism	Energy metabolism	Oxidative phosphorylation	1	400	0.6002933	0.81424498	ko00190	TCONS_00039371	K02148
Human Diseases	Infectious diseases	Measles	1	401	0.6012154	0.81424498	ko05162	ENSMUST00000087328	K03283
Environmental Information Processing	Signal transduction	NF-kappa B signaling pathway	1	412	0.6112216	0.81424498	ko04064	ENSMUST00000114133	K07210
Organismal Systems	Nervous system	Retrograde endocannabinoid signaling	1	416	0.6147986	0.81424498	ko04723	TCONS_00098095	K01054
Human Diseases	Cancers	Prostate cancer	1	435	0.631352	0.81424498	ko05215	ENSMUST00000114133	K07210
Environmental Information Processing	Signal transduction	ErbB signaling pathway	1	439	0.6347467	0.81424498	ko04012	TCONS_00117772	K05455
Human Diseases	Infectious diseases	HTLV-I infection	2	941	0.6356753	0.81424498	ko05166	ENSMUST00000078049;ENSMUST00000114133	K04446+K07210
Organismal Systems	Endocrine system	Estrogen signaling pathway	1	441	0.6364325	0.81424498	ko04915	ENSMUST00000087328	K03283
Human Diseases	Infectious diseases	Hepatitis C	1	449	0.6430994	0.81424498	ko05160	ENSMUST00000114133	K07210
Metabolism	Global and Overview	Biosynthesis of secondary metabolites	3	1442	0.6434354	0.81424498	ko01110	TCONS_00003675;TCONS_00016796;TCONS_00113205	K14163+K11262+K01623
Environmental Information Processing	Signal transduction	Phosphatidylinositol signaling system	1	458	0.650456	0.81424498	ko04070	ENSMUST00000215332	K01109
Organismal Systems	Endocrine system	Glucagon signaling pathway	1	466	0.6568699	0.81424498	ko04922	TCONS_00016796	K11262
Organismal Systems	Immune system	Natural killer cell mediated cytotoxicity	1	495	0.679164	0.83320120	ko04650	ENSMUST00000078049	K04446
Environmental Information Processing	Signal transduction	Rap1 signaling pathway	2	1036	0.6878196	0.83520951	ko04015	TCONS_00083045;ENSMUST00000147488	K17700+K06277
Environmental Information Processing	Signal transduction	HIF-1 signaling pathway	1	522	0.6986363	0.83977495	ko04066	TCONS_00113205	K01623
Human Diseases	Neurodegenerative diseases	Alzheimer's disease	1	550	0.7176014	0.84495972	ko05010	ENSMUST00000162618	K02084
Environmental Information Processing	Signal transduction	Jak-STAT signaling pathway	1	568	0.7291679	0.84495972	ko04630	TCONS_00041295	K05057
Human Diseases	Infectious diseases	Tuberculosis	1	586	0.740268	0.84495972	ko05152	ENSMUST00000162618	K02084
Cellular Processes	Cellular commiunity	Tight junction	1	597	0.7468297	0.84495972	ko04530	TCONS_00123715	K06104
Human Diseases	Neurodegenerative diseases	Huntington's disease	1	599	0.7480051	0.84495972	ko05016	ENSMUST00000162618	K02084
Environmental Information Processing	Signal transduction	Wnt signaling pathway	1	602	0.7497581	0.84495972	ko04310	ENSMUST00000078049	K04446
Organismal Systems	Nervous system	Neurotrophin signaling pathway	1	607	0.7526532	0.84495972	ko04722	ENSMUST00000147488	K06277
Environmental Information Processing	Signal transduction	Phospholipase D signaling pathway	1	667	0.7849263	0.85902416	ko04072	ENSMUST00000107729	K18441
Human Diseases	Infectious diseases	Herpes simplex infection	1	679	0.7908648	0.85902416	ko05168	ENSMUST00000114133	K07210
Genetic Information Processing	Folding, sorting and degradation	Ubiquitin mediated proteolysis	1	686	0.7942541	0.85902416	ko04120	TCONS_00008959	K10615
Organismal Systems	Immune system	Chemokine signaling pathway	1	702	0.8017995	0.85902416	ko04062	ENSMUST00000114133	K07210
Organismal Systems	Endocrine system	Oxytocin signaling pathway	1	702	0.8017995	0.85902416	ko04921	ENSMUST00000078049	K04446
Environmental Information Processing	Signaling molecules and interaction	Cytokine-cytokine receptor interaction	1	717	0.8086257	0.85902416	ko04060	TCONS_00041295	K05057
Human Diseases	Cancers	Viral carcinogenesis	1	749	0.8224246	0.85902416	ko05203	ENSMUST00000114133	K07210
Organismal Systems	Circulatory system	Adrenergic signaling in cardiomyocytes	1	765	0.8289521	0.85902416	ko04261	ENSMUST00000117911	K04838
Environmental Information Processing	Signal transduction	Calcium signaling pathway	1	768	0.8301494	0.85902416	ko04020	TCONS_00117743	K04143
Metabolism	Global and Overview	Biosynthesis of antibiotics	1	800	0.842419	0.86420570	ko01130	TCONS_00113205	K01623
Environmental Information Processing	Signal transduction	cAMP signaling pathway	1	872	0.8669264	0.88174565	ko04024	ENSMUST00000078049	K04446
Cellular Processes	Cell motility	Regulation of actin cytoskeleton	1	943	0.8874091	0.89492952	ko04810	TCONS_00016417	K05766
Human Diseases	Cancers	Pathways in cancer	1	1481	0.9687383	0.96873830	ko05200	ENSMUST00000114133	K07210
